# Supplementary material for: Interferon induced circRNAs escape herpesvirus host shutoff and suppress lytic infection
Source: bioRxiv. 2023 Sep 7:2023.09.07.556698. Preprint. [Version 1] doi: 10.1101/2023.09.07.556698 (PMC10602050; doi:10.1101/2023.09.07.556698)
Supplement: Supplement 4 [file media-4.xlsx]

## Sheet: GenePlotter
	Gene Symbol	GAPDH	<-- type your gene of interest here, and graph/table will autopopulate
										TPM normalized counts
									GAPDH	R1	R2
									Uninf-24h	5135.63	5910.61
									24 hpi	3815.88	3515.56
									Uninf-72h	3686.93	4462.96
									72 hpi	1473.56	1424.99
										Log2FC (Inf/Uninf)
									GAPDH	R1	R2
									24 hpi	-0.428527	-0.749555
									72 hpi	-1.32311	-1.64705

## Sheet: CircPlotter
	circbase ID	hsa_circ_0001400	<-- type your circRNA of interest here, and graph/table will autopopulate
	colinear gene	RELL1
									TPM normalized counts
								hsa_circ_0001400	R1	R2
								Uninf-24h	6.75028	9.63537
								24 hpi	13.4123	16.1742
								Uninf-72h	7.47574	9.53156
								72 hpi	13.558	10.1902
									Log2FC (Inf/Uninf)
								hsa_circ_0001400	R1	R2
								24 hpi	0.990541	0.747285
								72 hpi	0.858856	0.0964025

## Sheet: Summary data
sample	STAR 2-pass mapping stats					STAR Mapped Reads
	Number of input reads	Uniquely mapped reads number	Number of reads mapped to multiple loci	Number of reads mapped to too many loci	Number of chimeric reads	hg38	ERCC	NC_006273.2
MRC5_Uninfected_1d_R1	35160165	32107002	2438620	7928	180754	34656473	0	0
MRC5_Uninfected_1d_R2	21713666	19211718	2239393	3974	171406	21507340	0	456
MRC5_Infected_1d_R1	20324364	17305586	2435726	7135	179041	17609568	0	2207559
MRC5_Infected_1d_R2	19100443	16380635	2114982	5286	208882	16100024	0	2464490
MRC5_Uninfected_3d_R1	29332660	27050359	1944574	6147	166683	29095535	0	0
MRC5_Uninfected_3d_R2	18821232	17078710	1440660	3067	201375	18576271	0	870
MRC5_Infected_3d_R1	30204114	25921819	2324241	6422	433575	13516081	0	14882567
MRC5_Infected_3d_R2	30581439	25872304	2727740	5647	412388	13566278	0	15158224

## Sheet: Raw counts
										Raw Gene or BSJ counts
Species	Gene_ID	Gene_name	circRNA annotation	Chromosome	Start	Stop	Strand	Size_(kb)	Gene_type	MRC5_Uninfected_1d_R1	MRC5_Uninfected_1d_R2	MRC5_Infected_1d_R1	MRC5_Infected_1d_R2	MRC5_Uninfected_3d_R1	MRC5_Uninfected_3d_R2	MRC5_Infected_3d_R1	MRC5_Infected_3d_R2
HCMV	HHV5wtgp001	HHV5wtgp001	NA	NC_006273.2	1324	2386	+	1.062	protein_coding	NA	NA	189	207	NA	1	5106	4213
HCMV	HHV5wtgp002	HHV5wtgp002	NA	NC_006273.2	2489	5852	-	3.363	protein_coding	NA	1	94	130	NA	NA	4619	5165
HCMV	HHV5wtgp004	HHV5wtgp004	NA	NC_006273.2	8601	9113	+	0.512	protein_coding	NA	NA	192	245	NA	1	5230	5788
HCMV	HHV5wtgp005	HHV5wtgp005	NA	NC_006273.2	9142	9846	+	0.704	protein_coding	NA	NA	1746	2516	NA	1	17188	17826
HCMV	HHV5wtgp011	HHV5wtgp011	NA	NC_006273.2	14358	14858	+	0.5	protein_coding	NA	2	20786	20296	NA	NA	23692	24233
HCMV	HHV5wtgp012	HHV5wtgp012	NA	NC_006273.2	14965	15807	+	0.842	protein_coding	NA	NA	1245	1643	NA	NA	1436	1280
HCMV	HHV5wtgp017	HHV5wtgp017	NA	NC_006273.2	18642	19460	+	0.818	protein_coding	NA	NA	1127	1523	NA	NA	2428	2477
HCMV	HHV5wtgp018	HHV5wtgp018	NA	NC_006273.2	19658	21079	+	1.421	protein_coding	NA	NA	15141	12661	NA	1	17756	17800
HCMV	HHV5wtgp019	HHV5wtgp019	NA	NC_006273.2	21229	22212	+	0.983	protein_coding	NA	NA	1133	1287	NA	NA	3681	3683
HCMV	HHV5wtgp020	HHV5wtgp020	NA	NC_006273.2	22225	22533	+	0.308	protein_coding	NA	NA	289	438	NA	NA	926	1014
HCMV	HHV5wtgp021	HHV5wtgp021	NA	NC_006273.2	22754	23446	+	0.692	protein_coding	NA	NA	3587	3296	NA	NA	3890	3773
HCMV	HHV5wtgp022	HHV5wtgp022	NA	NC_006273.2	23554	23868	+	0.314	protein_coding	NA	NA	4110	4438	NA	NA	8476	8565
HCMV	HHV5wtgp023	HHV5wtgp023	NA	NC_006273.2	23977	25083	+	1.106	protein_coding	NA	NA	199	273	NA	NA	681	662
HCMV	HHV5wtgp024	HHV5wtgp024	NA	NC_006273.2	25080	25376	+	0.296	protein_coding	NA	NA	215	260	NA	NA	476	458
HCMV	HHV5wtgp025	HHV5wtgp025	NA	NC_006273.2	25640	26656	+	1.016	protein_coding	NA	NA	51	46	NA	NA	108	111
HCMV	HHV5wtgp026	HHV5wtgp026	NA	NC_006273.2	26803	27174	-	0.371	protein_coding	NA	NA	1347	1403	NA	NA	1223	1103
HCMV	HHV5wtgp027	HHV5wtgp027	NA	NC_006273.2	27443	27843	+	0.4	protein_coding	NA	5	7471	6900	NA	9	125846	139405
HCMV	HHV5wtgp028	HHV5wtgp028	NA	NC_006273.2	28208	29062	-	0.854	protein_coding	NA	1	1996	2170	NA	NA	10427	10166
HCMV	HHV5wtgp029	HHV5wtgp029	NA	NC_006273.2	29278	30354	-	1.076	protein_coding	NA	NA	1918	1921	NA	1	10312	10285
HCMV	HHV5wtgp030	HHV5wtgp030	NA	NC_006273.2	30402	32372	+	1.97	protein_coding	NA	3	12094	12195	NA	3	199803	204086
HCMV	HHV5wtgp031	HHV5wtgp031	NA	NC_006273.2	32560	33126	-	0.566	protein_coding	NA	NA	3238	3247	NA	NA	9533	10026
HCMV	HHV5wtgp032	HHV5wtgp032	NA	NC_006273.2	33182	35008	-	1.826	protein_coding	NA	NA	5725	5690	NA	1	7739	7793
HCMV	HHV5wtgp034	HHV5wtgp034	NA	NC_006273.2	35105	37353	-	2.248	protein_coding	NA	NA	3265	3257	NA	1	4560	4333
HCMV	HHV5wtgp035	HHV5wtgp035	NA	NC_006273.2	37483	37848	-	0.365	protein_coding	NA	NA	5	8	NA	NA	53	49
HCMV	HHV5wtgp035a	HHV5wtgp035a	NA	NC_006273.2	37605	38174	-	0.569	protein_coding	NA	2	1161	1218	NA	1	15139	16638
HCMV	HHV5wtgp036	HHV5wtgp036	NA	NC_006273.2	38327	40114	+	1.787	protein_coding	NA	1	2217	2664	NA	1	16000	19338
HCMV	HHV5wtgp037	HHV5wtgp037	NA	NC_006273.2	40195	43344	-	3.149	protein_coding	NA	5	8599	9322	NA	8	136621	142441
HCMV	HHV5wtgp038	HHV5wtgp038	NA	NC_006273.2	43415	44773	+	1.358	protein_coding	NA	NA	1686	1852	NA	2	7640	7491
HCMV	HHV5wtgp039	HHV5wtgp039	NA	NC_006273.2	45141	46364	+	1.223	protein_coding	NA	NA	10769	11404	NA	3	52382	50787
HCMV	HHV5wtgp040	HHV5wtgp040	NA	NC_006273.2	46443	48368	+	1.925	protein_coding	NA	1	3064	3011	NA	2	24288	23386
HCMV	HHV5wtgp041	HHV5wtgp041	NA	NC_006273.2	48595	50128	-	1.533	protein_coding	NA	NA	13013	9987	NA	NA	9982	9040
HCMV	HHV5wtgp042	HHV5wtgp042	NA	NC_006273.2	50262	53060	-	2.798	protein_coding	NA	NA	2148	2393	NA	NA	4113	3727
HCMV	HHV5wtgp043	HHV5wtgp043	NA	NC_006273.2	51482	52477	-	0.995	protein_coding	NA	NA	6561	7063	NA	NA	6322	6493
HCMV	HHV5wtgp045	HHV5wtgp045	NA	NC_006273.2	53498	54838	-	1.34	protein_coding	NA	1	2085	2514	NA	NA	16760	16493
HCMV	HHV5wtgp046	HHV5wtgp046	NA	NC_006273.2	54742	55119	-	0.377	protein_coding	NA	1	2323	2712	NA	NA	14016	12898
HCMV	HHV5wtgp047	HHV5wtgp047	NA	NC_006273.2	55183	56454	-	1.271	protein_coding	NA	NA	12806	14753	NA	2	83972	80348
HCMV	HHV5wtgp048	HHV5wtgp048	NA	NC_006273.2	56501	57802	-	1.301	protein_coding	NA	3	10762	12079	NA	3	71942	66658
HCMV	HHV5wtgp049	HHV5wtgp049	NA	NC_006273.2	57943	60663	-	2.72	protein_coding	NA	1	8257	9992	NA	3	37729	37205
HCMV	HHV5wtgp050	HHV5wtgp050	NA	NC_006273.2	60806	61678	-	0.872	protein_coding	NA	NA	3504	4285	NA	1	14705	14094
HCMV	HHV5wtgp051	HHV5wtgp051	NA	NC_006273.2	61677	64628	+	2.951	protein_coding	NA	NA	1453	1638	NA	1	15735	13736
HCMV	HHV5wtgp052	HHV5wtgp052	NA	NC_006273.2	64625	71350	+	6.725	protein_coding	NA	4	9314	11398	NA	3	70198	58821
HCMV	HHV5wtgp053	HHV5wtgp053	NA	NC_006273.2	70422	71796	-	1.374	protein_coding	NA	1	10391	12474	NA	2	47180	47409
HCMV	HHV5wtgp054	HHV5wtgp054	NA	NC_006273.2	71689	73401	-	1.712	protein_coding	NA	2	12172	13538	NA	5	26750	26466
HCMV	HHV5wtgp055	HHV5wtgp055	NA	NC_006273.2	73358	74554	-	1.196	protein_coding	NA	NA	6351	7316	NA	2	14919	15085
HCMV	HHV5wtgp056	HHV5wtgp056	NA	NC_006273.2	74576	75049	-	0.473	protein_coding	NA	1	2541	3067	NA	NA	4241	4113
HCMV	HHV5wtgp057	HHV5wtgp057	NA	NC_006273.2	75087	77093	+	2.006	protein_coding	NA	NA	4246	5488	NA	2	44505	41232
HCMV	HHV5wtgp058	HHV5wtgp058	NA	NC_006273.2	77086	79337	+	2.251	protein_coding	NA	NA	2684	3436	NA	1	33965	30524
HCMV	HHV5wtgp059	HHV5wtgp059	NA	NC_006273.2	78194	81922	-	3.728	protein_coding	NA	5	33052	37791	NA	6	76192	77911
HCMV	HHV5wtgp060	HHV5wtgp060	NA	NC_006273.2	82066	84789	-	2.723	protein_coding	NA	3	30686	35522	NA	9	142487	135440
HCMV	HHV5wtgp061	HHV5wtgp061	NA	NC_006273.2	84752	87304	-	2.552	protein_coding	NA	1	19222	23340	NA	6	43805	43351
HCMV	HHV5wtgp062	HHV5wtgp062	NA	NC_006273.2	87871	91578	-	3.707	protein_coding	NA	NA	7419	8604	NA	4	16518	18937
HCMV	HHV5wtgp063	HHV5wtgp063	NA	NC_006273.2	99519	101747	-	2.228	protein_coding	NA	NA	7499	8574	NA	4	36027	35396
HCMV	HHV5wtgp064	HHV5wtgp064	NA	NC_006273.2	101847	104687	-	2.84	protein_coding	NA	NA	3032	3724	NA	1	18185	16828
HCMV	HHV5wtgp065	HHV5wtgp065	NA	NC_006273.2	104703	105788	+	1.085	protein_coding	NA	NA	2875	3156	NA	1	9439	8627
HCMV	HHV5wtgp066	HHV5wtgp066	NA	NC_006273.2	105869	107035	-	1.166	protein_coding	NA	2	2273	2652	NA	1	31889	29957
HCMV	HHV5wtgp067	HHV5wtgp067	NA	NC_006273.2	106937	109088	+	2.151	protein_coding	NA	NA	1383	1515	NA	1	9523	10037
HCMV	HHV5wtgp068	HHV5wtgp068	NA	NC_006273.2	107430	108848	-	1.418	protein_coding	NA	1	72	65	NA	NA	2183	2133
HCMV	HHV5wtgp069	HHV5wtgp069	NA	NC_006273.2	109224	111452	-	2.228	protein_coding	NA	NA	2415	2863	NA	1	25171	26261
HCMV	HHV5wtgp070	HHV5wtgp070	NA	NC_006273.2	111647	112624	+	0.977	protein_coding	NA	NA	306	338	NA	NA	2588	2802
HCMV	HHV5wtgp071	HHV5wtgp071	NA	NC_006273.2	112227	114137	+	1.91	protein_coding	NA	1	2015	2358	NA	1	14937	15906
HCMV	HHV5wtgp072	HHV5wtgp072	NA	NC_006273.2	114226	115521	+	1.295	protein_coding	NA	2	16744	17333	NA	1	35793	38490
HCMV	HHV5wtgp073	HHV5wtgp073	NA	NC_006273.2	115576	116463	-	0.887	protein_coding	NA	NA	473	555	NA	NA	7331	6394
HCMV	HHV5wtgp074	HHV5wtgp074	NA	NC_006273.2	116500	118626	+	2.126	protein_coding	NA	1	1643	1854	NA	NA	12604	12269
HCMV	HHV5wtgp076	HHV5wtgp076	NA	NC_006273.2	118788	120467	-	1.679	protein_coding	NA	14	10497	10154	NA	17	384428	381676
HCMV	HHV5wtgp077	HHV5wtgp077	NA	NC_006273.2	120656	122341	-	1.685	protein_coding	NA	10	7568	6797	NA	20	353991	348593
HCMV	HHV5wtgp078	HHV5wtgp078	NA	NC_006273.2	122613	124376	-	1.763	protein_coding	NA	5	22224	24588	NA	5	154060	149566
HCMV	HHV5wtgp079	HHV5wtgp079	NA	NC_006273.2	124408	125328	-	0.92	protein_coding	NA	NA	1169	1503	NA	2	35427	33667
HCMV	HHV5wtgp080	HHV5wtgp080	NA	NC_006273.2	125490	129602	-	4.112	protein_coding	NA	3	2876	3659	NA	4	109337	101582
HCMV	HHV5wtgp081	HHV5wtgp081	NA	NC_006273.2	129662	132487	+	2.825	protein_coding	NA	NA	2386	2609	NA	NA	10054	9350
HCMV	HHV5wtgp082	HHV5wtgp082	NA	NC_006273.2	132484	133773	+	1.289	protein_coding	NA	NA	924	1096	NA	NA	4403	4380
HCMV	HHV5wtgp083	HHV5wtgp083	NA	NC_006273.2	133770	139697	-	5.927	protein_coding	NA	NA	4672	5587	NA	4	46487	42296
HCMV	HHV5wtgp084	HHV5wtgp084	NA	NC_006273.2	135142	135477	+	0.335	protein_coding	NA	NA	552	628	NA	NA	2092	1832
HCMV	HHV5wtgp085	HHV5wtgp085	NA	NC_006273.2	135447	136052	+	0.605	protein_coding	NA	NA	1234	1346	NA	NA	4952	4440
HCMV	HHV5wtgp086	HHV5wtgp086	NA	NC_006273.2	136018	137802	+	1.784	protein_coding	NA	1	4677	5156	NA	1	21686	19332
HCMV	HHV5wtgp087	HHV5wtgp087	NA	NC_006273.2	137660	138697	+	1.037	protein_coding	NA	2	5506	6202	NA	7	45741	45597
HCMV	HHV5wtgp088	HHV5wtgp088	NA	NC_006273.2	139696	141297	+	1.601	protein_coding	NA	3	3751	4255	NA	1	27082	29782
HCMV	HHV5wtgp089	HHV5wtgp089	NA	NC_006273.2	141294	141677	+	0.383	protein_coding	NA	NA	1207	1244	NA	2	5080	5435
HCMV	HHV5wtgp090	HHV5wtgp090	NA	NC_006273.2	141798	143921	+	2.123	protein_coding	NA	2	9870	9537	NA	5	46630	47668
HCMV	HHV5wtgp091	HHV5wtgp091	NA	NC_006273.2	144015	145769	+	1.754	protein_coding	NA	NA	10606	11116	NA	7	65622	64917
HCMV	HHV5wtgp092	HHV5wtgp092	NA	NC_006273.2	145706	146278	+	0.572	protein_coding	NA	6	5178	5311	NA	9	73783	76239
HCMV	HHV5wtgp093	HHV5wtgp093	NA	NC_006273.2	146538	147653	-	1.115	protein_coding	NA	NA	1625	1777	NA	9	52778	57460
HCMV	HHV5wtgp094	HHV5wtgp094	NA	NC_006273.2	147831	150452	+	2.621	protein_coding	NA	NA	4015	3705	NA	NA	7599	7817
HCMV	HHV5wtgp095	HHV5wtgp095	NA	NC_006273.2	150615	151364	-	0.749	protein_coding	NA	NA	1730	1655	NA	1	13055	12278
HCMV	HHV5wtgp096	HHV5wtgp096	NA	NC_006273.2	151312	153405	-	2.093	protein_coding	NA	1	1519	1709	NA	NA	21061	20747
HCMV	HHV5wtgp097	HHV5wtgp097	NA	NC_006273.2	153233	156103	+	2.87	protein_coding	NA	1	11030	11121	NA	NA	6977	6127
HCMV	HHV5wtgp098	HHV5wtgp098	NA	NC_006273.2	161003	161692	+	0.689	protein_coding	NA	NA	1293	1222	NA	NA	4273	4522
HCMV	HHV5wtgp099	HHV5wtgp099	NA	NC_006273.2	161917	164128	+	2.211	protein_coding	NA	1	13941	12895	NA	2	27113	27932
HCMV	HHV5wtgp100	HHV5wtgp100	NA	NC_006273.2	164298	165050	-	0.752	protein_coding	NA	NA	1804	2008	NA	NA	14398	14637
HCMV	HHV5wtgp101	HHV5wtgp101	NA	NC_006273.2	165022	165858	-	0.836	protein_coding	NA	NA	3155	3365	NA	NA	18827	17941
HCMV	HHV5wtgp102	HHV5wtgp102	NA	NC_006273.2	165858	166799	-	0.941	protein_coding	NA	2	4169	4743	NA	2	22834	22373
HCMV	HHV5wtgp103	HHV5wtgp103	NA	NC_006273.2	166796	168073	-	1.277	protein_coding	NA	2	4588	5386	NA	NA	23357	22588
HCMV	HHV5wtgp104	HHV5wtgp104	NA	NC_006273.2	168186	169311	-	1.125	protein_coding	NA	NA	3711	4555	NA	2	24356	23114
HCMV	HHV5wtgp105	HHV5wtgp105	NA	NC_006273.2	169366	169971	-	0.605	protein_coding	NA	NA	6	2	NA	NA	33	32
HCMV	HHV5wtgp106	HHV5wtgp106	NA	NC_006273.2	170022	170564	-	0.542	protein_coding	NA	NA	62	62	NA	NA	838	714
HCMV	HHV5wtgp107	HHV5wtgp107	NA	NC_006273.2	170689	174090	-	3.401	protein_coding	NA	NA	1387	1440	NA	1	21661	20568
HCMV	HHV5wtgp108	HHV5wtgp108	NA	NC_006273.2	172329	174090	-	1.761	protein_coding	NA	NA	1886	1770	NA	NA	1964	1432
HCMV	HHV5wtgp109	HHV5wtgp109	NA	NC_006273.2	171704	174649	+	2.945	protein_coding	NA	1	462	618	NA	NA	6228	6000
HCMV	HHV5wtgp111	HHV5wtgp111	NA	NC_006273.2	176984	177628	-	0.644	protein_coding	NA	NA	1123	1203	NA	2	6150	6037
HCMV	HHV5wtgp112	HHV5wtgp112	NA	NC_006273.2	177649	178146	-	0.497	protein_coding	NA	NA	302	344	NA	NA	1363	1315
HCMV	HHV5wtgp113	HHV5wtgp113	NA	NC_006273.2	178252	179064	-	0.812	protein_coding	NA	6	18459	17989	NA	16	191497	231720
HCMV	HHV5wtgp114	HHV5wtgp114	NA	NC_006273.2	179141	180091	-	0.95	protein_coding	NA	6	12101	11212	NA	10	135408	164945
HCMV	HHV5wtgp115	HHV5wtgp115	NA	NC_006273.2	180160	180387	-	0.227	protein_coding	NA	1	324	373	NA	3	7576	8800
HCMV	HHV5wtgp116	HHV5wtgp116	NA	NC_006273.2	180390	180869	-	0.479	protein_coding	NA	NA	41	63	NA	NA	7138	9120
HCMV	HHV5wtgp117	HHV5wtgp117	NA	NC_006273.2	180930	181292	-	0.362	protein_coding	NA	NA	1	NA	NA	NA	15	26
HCMV	HHV5wtgp118	HHV5wtgp118	NA	NC_006273.2	181573	181965	-	0.392	protein_coding	NA	NA	3779	3496	NA	2	15142	17437
HCMV	HHV5wtgp119	HHV5wtgp119	NA	NC_006273.2	182206	182736	-	0.53	protein_coding	NA	NA	1400	1464	NA	1	7643	8479
HCMV	HHV5wtgp120	HHV5wtgp120	NA	NC_006273.2	183406	184323	-	0.917	protein_coding	NA	NA	55	54	NA	NA	1372	1722
HCMV	HHV5wtgp121	HHV5wtgp121	NA	NC_006273.2	184396	185412	-	1.016	protein_coding	NA	2	3296	3255	NA	3	41241	44631
HCMV	HHV5wtgp122	HHV5wtgp122	NA	NC_006273.2	185705	186280	-	0.575	protein_coding	NA	NA	975	930	NA	1	16596	17285
HCMV	HHV5wtgp123	HHV5wtgp123	NA	NC_006273.2	186462	186878	-	0.416	protein_coding	NA	NA	140	147	NA	NA	2156	2274
HCMV	HHV5wtgp124	HHV5wtgp124	NA	NC_006273.2	187441	187950	-	0.509	protein_coding	NA	1	13162	12902	NA	2	25627	26409
HCMV	HHV5wtgp125	HHV5wtgp125	NA	NC_006273.2	188033	188755	-	0.722	protein_coding	NA	1	13783	14155	NA	NA	25966	26116
HCMV	HHV5wtgp126	HHV5wtgp126	NA	NC_006273.2	188846	189772	-	0.926	protein_coding	NA	NA	14837	14483	NA	2	20467	19842
HCMV	HHV5wtgp127	HHV5wtgp127	NA	NC_006273.2	189949	190722	-	0.773	protein_coding	NA	NA	5266	5348	NA	NA	9750	9495
HCMV	HHV5wtgp128	HHV5wtgp128	NA	NC_006273.2	190818	191060	-	0.242	protein_coding	NA	NA	360	500	NA	NA	1071	1110
HCMV	HHV5wtgp129	HHV5wtgp129	NA	NC_006273.2	191190	191432	-	0.242	protein_coding	NA	NA	533	564	NA	NA	2744	2851
HCMV	HHV5wtgp130	HHV5wtgp130	NA	NC_006273.2	191522	191755	+	0.233	protein_coding	NA	NA	527	556	NA	NA	2799	2712
HCMV	HHV5wtgp131	HHV5wtgp131	NA	NC_006273.2	191980	194348	+	2.368	protein_coding	NA	NA	1224	1291	NA	NA	4751	4288
HCMV	HHV5wtgp132	HHV5wtgp132	NA	NC_006273.2	192341	194260	-	1.919	protein_coding	NA	NA	1958	2445	NA	1	13562	13228
HCMV	HHV5wtgp133	HHV5wtgp133	NA	NC_006273.2	195976	198519	+	2.543	protein_coding	NA	NA	265	320	NA	NA	782	777
HCMV	HHV5wtgp134	HHV5wtgp134	NA	NC_006273.2	198543	199013	-	0.47	protein_coding	NA	NA	NA	NA	NA	NA	NA	NA
HCMV	HHV5wtgp135	HHV5wtgp135	NA	NC_006273.2	199331	199930	-	0.599	protein_coding	NA	NA	4	5	NA	NA	18	9
HCMV	HHV5wtgp136	HHV5wtgp136	NA	NC_006273.2	200345	200905	-	0.56	protein_coding	NA	NA	NA	NA	NA	NA	3	4
HCMV	HHV5wtgp137	HHV5wtgp137	NA	NC_006273.2	201615	202163	-	0.548	protein_coding	NA	NA	NA	NA	NA	NA	NA	NA
HCMV	HHV5wtgp138	HHV5wtgp138	NA	NC_006273.2	202589	203266	-	0.677	protein_coding	NA	1	169	164	NA	1	797	700
HCMV	HHV5wtgp139	HHV5wtgp139	NA	NC_006273.2	203469	204152	-	0.683	protein_coding	NA	NA	3703	2648	NA	NA	4254	3886
HCMV	HHV5wtgp140	HHV5wtgp140	NA	NC_006273.2	204167	204910	-	0.743	protein_coding	NA	NA	3400	2584	NA	1	3412	3247
HCMV	HHV5wtgp141	HHV5wtgp141	NA	NC_006273.2	205296	205853	-	0.557	protein_coding	NA	NA	2792	2032	NA	NA	2058	1851
HCMV	HHV5wtgp142	HHV5wtgp142	NA	NC_006273.2	205929	206576	-	0.647	protein_coding	NA	NA	2803	2035	NA	NA	1419	1353
HCMV	HHV5wtgp143	HHV5wtgp143	NA	NC_006273.2	206762	207607	-	0.845	protein_coding	NA	NA	14985	13873	NA	3	20141	18963
HCMV	HHV5wtgp144	HHV5wtgp144	NA	NC_006273.2	207687	208472	-	0.785	protein_coding	NA	NA	5724	5571	NA	1	8938	8161
HCMV	HHV5wtgp145	HHV5wtgp145	NA	NC_006273.2	208541	209473	-	0.932	protein_coding	NA	NA	3226	3138	NA	1	6791	6082
HCMV	HHV5wtgp146	HHV5wtgp146	NA	NC_006273.2	209518	210306	-	0.788	protein_coding	NA	NA	3384	3378	NA	NA	3320	3505
HCMV	HHV5wtgp147	HHV5wtgp147	NA	NC_006273.2	210366	211295	-	0.929	protein_coding	NA	NA	2882	3194	NA	NA	3520	3032
HCMV	HHV5wtgp148	HHV5wtgp148	NA	NC_006273.2	211440	212321	-	0.881	protein_coding	NA	NA	276	283	NA	NA	1450	1158
HCMV	HHV5wtgp149	HHV5wtgp149	NA	NC_006273.2	212589	213413	-	0.824	protein_coding	NA	NA	18405	18583	NA	1	24498	25141
HCMV	HHV5wtgp150	HHV5wtgp150	NA	NC_006273.2	213551	214273	-	0.722	protein_coding	NA	NA	8537	8998	NA	3	9197	8865
HCMV	HHV5wtgp151	HHV5wtgp151	NA	NC_006273.2	214320	215084	-	0.764	protein_coding	NA	1	7767	7844	NA	NA	7225	7176
HCMV	HHV5wtgp152	HHV5wtgp152	NA	NC_006273.2	215191	215922	-	0.731	protein_coding	NA	NA	190	192	NA	NA	562	435
HCMV	HHV5wtgp153	HHV5wtgp153	NA	NC_006273.2	216099	217829	-	1.73	protein_coding	NA	1	15720	15424	NA	NA	20269	19859
HCMV	HHV5wtgp154	HHV5wtgp154	NA	NC_006273.2	217943	219721	-	1.778	protein_coding	NA	NA	4042	3989	NA	1	7074	7367
HCMV	HHV5wtgp155	HHV5wtgp155	NA	NC_006273.2	219817	221322	-	1.505	protein_coding	NA	1	3040	2925	NA	NA	6544	6622
HCMV	HHV5wtgp156	HHV5wtgp156	NA	NC_006273.2	221956	223767	-	1.811	protein_coding	NA	NA	2333	1974	NA	NA	4741	4396
HCMV	HHV5wtgp157	HHV5wtgp157	NA	NC_006273.2	223800	226529	+	2.729	protein_coding	NA	NA	2027	2291	NA	1	15047	14537
HCMV	HHV5wtgp159	HHV5wtgp159	NA	NC_006273.2	226662	228050	+	1.388	protein_coding	NA	1	811	1007	NA	2	8781	9036
HCMV	HHV5wtgp160	HHV5wtgp160	NA	NC_006273.2	227854	228903	+	1.049	protein_coding	NA	1	1876	2112	NA	4	10258	11042
HCMV	HHV5wtgp161	HHV5wtgp161	NA	NC_006273.2	229018	229503	+	0.485	protein_coding	NA	NA	1426	1519	NA	NA	5338	5434
HCMV	HHV5wtgp162	HHV5wtgp162	NA	NC_006273.2	229621	230172	+	0.551	protein_coding	NA	1	2117	2183	NA	1	8498	8998
HCMV	HHV5wtgp165	HHV5wtgp165	NA	NC_006273.2	232393	234759	-	2.366	protein_coding	NA	1	2956	2944	NA	1	6463	7173
HCMV	HHV5wtgp167	HHV5wtgp167	NA	NC_006273.2	107708	109088	+	1.38	protein_coding	NA	NA	100	126	NA	NA	535	434
HCMV	HHV5wtgp168	HHV5wtgp168	NA	NC_006273.2	156102	161821	-	5.719	protein_coding	NA	1	1515	1808	NA	2	38617	40400
HCMV	HHV5wtgr002	HHV5wtgr002	NA	NC_006273.2	6759	8458	-	1.699	protein_coding	NA	NA	181	225	NA	NA	990	768
HCMV	HHV5wtgr004	HHV5wtgr004	NA	NC_006273.2	94297	99218	+	4.921	protein_coding	NA	57	162601	201662	NA	112	1807200	1792576
HCMV	HHV5wtgr005	HHV5wtgr005	NA	NC_006273.2	182854	194348	+	11.494	protein_coding	NA	NA	6	7	NA	NA	23	37
HCMV	HHV5wtgr006	HHV5wtgr006	NA	NC_006273.2	230319	231527	+	1.208	protein_coding	NA	NA	985	716	NA	NA	856	833
Human	ENSG00000000003.15	TSPAN6	NA	chrX	100627107	100639991	-	4.536	protein_coding	826	432	329	253	1192	709	388	387
Human	ENSG00000000005.6	TNMD	NA	chrX	100584935	100599885	+	1.476	protein_coding	NA	NA	NA	NA	NA	NA	NA	NA
Human	ENSG00000000419.13	DPM1	NA	chr20	50934866	50958555	-	1.207	protein_coding	1024	513	620	688	677	447	570	620
Human	ENSG00000000457.14	SCYL3	NA	chr1	169849630	169894267	-	6.883	protein_coding	379	189	262	212	370	286	265	253
Human	ENSG00000000460.17	C1orf112	NA	chr1	169662006	169854080	+	5.97	protein_coding	530	408	310	286	141	91	174	177
Human	ENSG00000000938.13	FGR	NA	chr1	27612063	27635185	-	3.382	protein_coding	NA	NA	20	2	NA	NA	2	2
Human	ENSG00000000971.16	CFH	NA	chr1	196652042	196747504	+	7.98	protein_coding	1606	797	743	762	1700	1239	242	270
Human	ENSG00000001036.14	FUCA2	NA	chr6	143494811	143511720	-	2.822	protein_coding	3453	2175	1715	1656	2163	1378	1220	1249
Human	ENSG00000001084.13	GCLC	NA	chr6	53497340	53616970	-	8.618	protein_coding	1782	569	604	521	2221	1257	435	383
Human	ENSG00000001167.14	NFYA	NA	chr6	41072944	41099976	+	3.811	protein_coding	1634	970	662	503	1174	820	348	333
Human	ENSG00000001460.18	STPG1	NA	chr1	24356998	24416934	-	8.511	protein_coding	301	187	225	161	139	81	231	188
Human	ENSG00000001461.17	NIPAL3	NA	chr1	24415801	24472976	+	9.396	protein_coding	3390	1978	633	605	1659	1126	512	496
Human	ENSG00000001497.18	LAS1L	NA	chrX	65438548	65534810	-	12.555	protein_coding	773	523	534	472	452	251	442	430
Human	ENSG00000001561.7	ENPP4	NA	chr6	46129988	46146688	+	4.644	protein_coding	13	12	171	133	11	2	103	103
Human	ENSG00000001617.12	SEMA3F	NA	chr3	50155044	50189075	+	4.826	protein_coding	1293	1400	1444	1366	1293	966	470	456
Human	ENSG00000001626.16	CFTR	NA	chr7	117287119	117715971	+	9.942	protein_coding	33	4	6	4	140	299	13	9
Human	ENSG00000001629.10	ANKIB1	NA	chr7	92245973	92401383	+	7.389	protein_coding	2584	1452	1799	1664	2263	1543	1250	1303
Human	ENSG00000001630.17	CYP51A1	NA	chr7	92112152	92134803	-	3.529	protein_coding	56	36	30	51	40	20	24	34
Human	ENSG00000001631.16	KRIT1	NA	chr7	92198968	92246166	-	6.204	protein_coding	189	78	62	80	146	73	55	63
Human	ENSG00000002016.18	RAD52	NA	chr12	911735	990053	-	4.503	protein_coding	295	145	105	138	248	145	97	93
Human	ENSG00000002079.14	MYH16	NA	chr7	99238828	99311130	+	6.307	transcribed_unitary_pseudogene	2	1	3	5	NA	1	4	1
Human	ENSG00000002330.14	BAD	NA	chr11	64269829	64284704	-	1.708	protein_coding	538	424	429	438	446	391	354	375
Human	ENSG00000002549.12	LAP3	NA	chr4	17577191	17607972	+	3.785	protein_coding	1308	918	1820	1640	918	590	592	606
Human	ENSG00000002586.20	CD99	NA	chrX	2691186	2741309	+	4.858	protein_coding	NA	NA	NA	NA	NA	NA	NA	NA
Human	ENSG00000002586.20_PAR_Y	CD99	NA	chrY	2691186	2741309	+	4.858	protein_coding	NA	NA	NA	NA	NA	NA	NA	NA
Human	ENSG00000002587.10	HS3ST1	NA	chr4	11393149	11429564	-	7.435	protein_coding	3	2	6	NA	14	14	7	18
Human	ENSG00000002726.21	AOC1	NA	chr7	150824626	150861504	+	3.786	protein_coding	NA	NA	NA	NA	1	1	NA	NA
Human	ENSG00000002745.13	WNT16	NA	chr7	121325366	121341104	+	3.264	protein_coding	216	201	22	7	148	121	6	9
Human	ENSG00000002746.15	HECW1	NA	chr7	43112628	43566001	+	13.935	protein_coding	116	102	88	111	82	121	31	26
Human	ENSG00000002822.15	MAD1L1	NA	chr7	1815792	2233243	-	7.23	protein_coding	13	5	8	9	7	8	10	10
Human	ENSG00000002834.18	LASP1	NA	chr17	38869858	38921770	+	7.061	protein_coding	16386	11518	5936	5583	10155	7484	7158	7326
Human	ENSG00000002919.15	SNX11	NA	chr17	48103356	48123601	+	4.133	protein_coding	369	226	438	388	242	150	358	377
Human	ENSG00000002933.9	TMEM176A	NA	chr7	150800402	150805118	+	3.477	protein_coding	76	169	63	83	344	877	10	17
Human	ENSG00000003056.8	M6PR	NA	chr12	8940360	8949761	-	3.585	protein_coding	2142	1934	4355	3989	1551	1025	1257	1279
Human	ENSG00000003096.14	KLHL13	NA	chrX	117897812	118117340	-	6.983	protein_coding	475	163	168	142	237	143	78	93
Human	ENSG00000003137.8	CYP26B1	NA	chr2	72129237	72148038	-	5.015	protein_coding	NA	NA	2	3	2	NA	10	4
Human	ENSG00000003147.19	ICA1	NA	chr7	8113183	8262687	-	4.883	protein_coding	NA	NA	5	2	NA	NA	8	11
Human	ENSG00000003249.15	DBNDD1	NA	chr16	90004870	90019890	-	4.462	protein_coding	464	342	430	323	327	172	527	546
Human	ENSG00000003393.15	ALS2	NA	chr2	201700266	201780956	-	10.438	protein_coding	1766	1314	1315	1261	1326	854	1285	1286
Human	ENSG00000003400.15	CASP10	NA	chr2	201182897	201229406	+	7.581	protein_coding	23	8	21	20	23	34	9	19
Human	ENSG00000003402.20	CFLAR	NA	chr2	201116153	201176687	+	22.479	protein_coding	1644	1048	746	605	2180	1389	326	330
Human	ENSG00000003436.16	TFPI	NA	chr2	187464229	187565760	-	11.714	protein_coding	6712	5065	1186	1143	5835	4220	433	411
Human	ENSG00000003509.16	NDUFAF7	NA	chr2	37231630	37253403	+	3.651	protein_coding	366	182	223	175	385	201	161	158
Human	ENSG00000003756.17	RBM5	NA	chr3	50088918	50119021	+	10.357	protein_coding	2641	1501	1306	1283	2656	1813	997	1007
Human	ENSG00000003987.14	MTMR7	NA	chr8	17296793	17413528	-	6.928	protein_coding	7	3	9	6	2	3	9	7
Human	ENSG00000003989.18	SLC7A2	NA	chr8	17497087	17570573	+	7.905	protein_coding	1342	819	818	625	1531	919	617	629
Human	ENSG00000004059.11	ARF5	NA	chr7	127588385	127591700	+	1.825	protein_coding	858	399	403	377	764	501	405	425
Human	ENSG00000004139.14	SARM1	NA	chr17	28364355	28404049	+	11.105	protein_coding	427	270	252	223	523	450	215	196
Human	ENSG00000004142.12	POLDIP2	NA	chr17	28346632	28357527	-	2.67	protein_coding	2253	1661	1377	1311	1385	1019	1043	1027
Human	ENSG00000004399.13	PLXND1	NA	chr3	129555213	129606676	-	9.557	protein_coding	2071	1837	1359	1307	1912	2089	964	975
Human	ENSG00000004455.17	AK2	NA	chr1	33007939	33080996	-	9.625	protein_coding	2117	1222	1523	1359	1308	772	1030	1117
Human	ENSG00000004468.13	CD38	NA	chr4	15778274	15853232	+	6.857	protein_coding	NA	NA	8	2	NA	1	3	1
Human	ENSG00000004478.8	FKBP4	NA	chr12	2794969	2805423	+	5.163	protein_coding	2387	1876	3233	3043	967	546	3102	3070
Human	ENSG00000004487.17	KDM1A	NA	chr1	23019442	23083689	+	5.44	protein_coding	3007	1590	1534	1422	2332	1470	844	895
Human	ENSG00000004534.15	RBM6	NA	chr3	49940006	50100045	+	7.299	protein_coding	1433	831	935	895	1239	757	564	553
Human	ENSG00000004660.15	CAMKK1	NA	chr17	3860314	3894891	-	7.433	protein_coding	149	113	210	238	73	37	128	138
Human	ENSG00000004700.16	RECQL	NA	chr12	21468909	21501669	-	3.779	protein_coding	3032	1941	1932	1839	1973	1181	1354	1382
Human	ENSG00000004766.17	VPS50	NA	chr7	93232339	93361123	+	9.559	protein_coding	920	521	717	624	688	476	369	383
Human	ENSG00000004776.13	HSPB6	NA	chr19	35754565	35758079	-	1.724	protein_coding	3107	1260	652	646	2685	1722	102	115
Human	ENSG00000004777.18	ARHGAP33	NA	chr19	35774531	35788822	+	5.26	protein_coding	146	152	56	72	44	39	103	89
Human	ENSG00000004779.10	NDUFAB1	NA	chr16	23581013	23596316	-	1.548	protein_coding	900	423	545	512	630	261	344	366
Human	ENSG00000004799.8	PDK4	NA	chr7	95583498	95596516	-	4.544	protein_coding	1	NA	20	29	34	109	40	37
Human	ENSG00000004809.14	SLC22A16	NA	chr6	110424686	110476641	-	3.907	protein_coding	NA	NA	3	1	NA	NA	3	7
Human	ENSG00000004838.14	ZMYND10	NA	chr3	50341109	50345732	-	2.889	protein_coding	9	3	7	3	5	5	2	5
Human	ENSG00000004846.16	ABCB5	NA	chr7	20615206	20777038	+	9.257	protein_coding	NA	NA	NA	NA	NA	NA	NA	NA
Human	ENSG00000004848.8	ARX	NA	chrX	25003693	25016420	-	3.114	protein_coding	NA	NA	3	NA	NA	NA	3	5
Human	ENSG00000004864.14	SLC25A13	NA	chr7	96120219	96322147	-	3.71	protein_coding	597	540	970	977	449	269	428	476
Human	ENSG00000004866.22	ST7	NA	chr7	116953237	117230176	+	6.526	protein_coding	458	238	516	423	411	174	366	403
Human	ENSG00000004897.12	CDC27	NA	chr17	47117702	47189422	-	6.824	protein_coding	5758	3732	3227	3007	3127	1985	1373	1427
Human	ENSG00000004939.15	SLC4A1	NA	chr17	44248389	44268141	-	5.125	protein_coding	1	NA	NA	2	NA	NA	2	1
Human	ENSG00000004948.16	CALCR	NA	chr7	93424485	93574730	-	4.222	protein_coding	NA	NA	1	NA	NA	NA	7	8
Human	ENSG00000004961.15	HCCS	NA	chrX	11111300	11123086	+	2.343	protein_coding	745	400	627	554	512	276	330	353
Human	ENSG00000004975.12	DVL2	NA	chr17	7225341	7234517	-	5.321	protein_coding	1116	923	680	628	1081	845	317	362
Human	ENSG00000005001.10	PRSS22	NA	chr16	2852729	2858170	-	2.384	protein_coding	1	1	1	9	NA	1	2	7
Human	ENSG00000005007.13	UPF1	NA	chr19	18831958	18868230	+	8.573	protein_coding	2289	2036	3034	2836	1619	1479	2133	2151
Human	ENSG00000005020.13	SKAP2	NA	chr7	26667067	26995239	-	5.361	protein_coding	1066	627	664	626	1149	857	398	397
Human	ENSG00000005022.6	SLC25A5	NA	chrX	119468421	119471396	+	1.555	protein_coding	3484	2224	2617	2705	1678	1202	1709	1807
Human	ENSG00000005059.16	MCUB	NA	chr4	109560208	109688719	+	3.555	protein_coding	440	238	353	328	204	138	187	217
Human	ENSG00000005073.6	HOXA11	NA	chr7	27181156	27185232	-	2.669	protein_coding	3	NA	NA	NA	NA	NA	NA	2
Human	ENSG00000005075.15	POLR2J	NA	chr7	102473117	102478907	-	1.355	protein_coding	677	360	285	293	404	237	220	203
Human	ENSG00000005100.13	DHX33	NA	chr17	5440916	5468982	-	5.789	protein_coding	938	566	686	519	581	297	372	367
Human	ENSG00000005102.14	MEOX1	NA	chr17	43640388	43661922	-	2.674	protein_coding	NA	NA	1	2	1	NA	NA	NA
Human	ENSG00000005108.16	THSD7A	NA	chr7	11370364	11832198	-	10.921	protein_coding	43	22	23	35	19	23	12	17
Human	ENSG00000005156.12	LIG3	NA	chr17	34980511	35009743	+	12.901	protein_coding	1563	959	539	607	881	439	428	443
Human	ENSG00000005175.10	RPAP3	NA	chr12	47661248	47706030	-	5.35	protein_coding	1020	604	835	788	682	382	697	655
Human	ENSG00000005187.12	ACSM3	NA	chr16	20610242	20797581	+	7.51	protein_coding	9	2	13	4	6	7	2	2
Human	ENSG00000005189.20	REXO5	NA	chr16	20806428	20849665	+	4.111	protein_coding	221	152	99	70	72	46	57	48
Human	ENSG00000005194.15	CIAPIN1	NA	chr16	57428186	57447420	-	3.383	protein_coding	774	559	874	814	550	354	455	507
Human	ENSG00000005206.17	SPPL2B	NA	chr19	2328614	2355095	+	7.419	protein_coding	336	320	252	235	292	240	243	215
Human	ENSG00000005238.20	FAM214B	NA	chr9	35104111	35116341	-	6.375	protein_coding	800	672	893	749	601	415	724	659
Human	ENSG00000005243.10	COPZ2	NA	chr17	48026166	48038030	-	1.866	protein_coding	809	430	197	213	725	476	78	87
Human	ENSG00000005249.13	PRKAR2B	NA	chr7	107044704	107161811	+	4.262	protein_coding	862	408	307	277	1187	1526	105	94
Human	ENSG00000005302.19	MSL3	NA	chrX	11758158	11775772	+	9.78	protein_coding	789	416	362	290	633	373	296	311
Human	ENSG00000005339.15	CREBBP	NA	chr16	3725053	3880713	-	15.479	protein_coding	3609	2053	2575	2516	3173	2176	3001	2728
Human	ENSG00000005379.17	TSPOAP1	NA	chr17	58301227	58328795	-	11.389	protein_coding	19	13	11	11	59	60	24	22
Human	ENSG00000005381.8	MPO	NA	chr17	58269854	58280935	-	3.527	protein_coding	NA	1	2	2	NA	NA	NA	NA
Human	ENSG00000005421.9	PON1	NA	chr7	95297675	95324532	-	2.657	protein_coding	NA	NA	NA	NA	NA	NA	NA	NA
Human	ENSG00000005436.14	GCFC2	NA	chr2	75651999	75710985	-	5.462	protein_coding	314	188	323	268	225	128	197	192
Human	ENSG00000005448.17	WDR54	NA	chr2	74421677	74425755	+	2.852	protein_coding	203	143	111	97	107	84	78	76
Human	ENSG00000005469.12	CROT	NA	chr7	87345663	87399794	+	4.995	protein_coding	1086	497	252	189	1282	931	141	153
Human	ENSG00000005471.19	ABCB4	NA	chr7	87401695	87480435	-	7.728	protein_coding	3	3	14	8	9	6	9	9
Human	ENSG00000005483.21	KMT2E	NA	chr7	105014189	105115019	+	9.949	protein_coding	3240	1810	1080	969	3203	2111	575	540
Human	ENSG00000005486.17	RHBDD2	NA	chr7	75842601	75888926	+	2.39	protein_coding	684	585	672	558	713	594	595	649
Human	ENSG00000005513.10	SOX8	NA	chr16	981769	986979	+	4.47	protein_coding	1	NA	502	199	8	3	134	95
Human	ENSG00000005700.15	IBTK	NA	chr6	82169985	82247754	-	8.719	protein_coding	3613	1776	2033	1962	2414	1254	994	987
Human	ENSG00000005801.18	ZNF195	NA	chr11	3339260	3379222	-	11.711	protein_coding	784	453	602	526	694	406	418	357
Human	ENSG00000005810.18	MYCBP2	NA	chr13	77044656	77327094	-	15.987	protein_coding	4283	2647	2433	2249	3438	2402	2796	2560
Human	ENSG00000005812.11	FBXL3	NA	chr13	76992597	77027195	-	7.076	protein_coding	1941	930	906	869	1188	785	769	761
Human	ENSG00000005844.19	ITGAL	NA	chr16	30472657	30523567	+	9.864	protein_coding	NA	1	60	5	1	NA	3	10
Human	ENSG00000005882.12	PDK2	NA	chr17	50094736	50112152	+	5.471	protein_coding	450	275	400	385	559	572	431	471
Human	ENSG00000005884.18	ITGA3	NA	chr17	50055967	50090481	+	9.802	protein_coding	7897	6449	2832	2843	2543	1465	2047	1981
Human	ENSG00000005889.16	ZFX	NA	chrX	24149172	24216255	+	9.037	protein_coding	1716	905	1125	990	1237	674	576	522
Human	ENSG00000005893.16	LAMP2	NA	chrX	120426147	120469365	-	9.404	protein_coding	6297	3538	2978	2720	5623	3200	1806	1974
Human	ENSG00000005961.19	ITGA2B	NA	chr17	44372179	44389649	-	5.695	protein_coding	2	1	2	5	11	3	16	14
Human	ENSG00000005981.13	ASB4	NA	chr7	95478443	95540233	+	4.606	protein_coding	NA	NA	NA	NA	NA	NA	NA	1
Human	ENSG00000006007.12	GDE1	NA	chr16	19501692	19522123	-	4.39	protein_coding	2205	1578	1467	1383	2628	2548	869	879
Human	ENSG00000006015.18	REX1BD	NA	chr19	18588684	18592337	+	3.371	protein_coding	352	277	121	147	202	193	94	118
Human	ENSG00000006016.11	CRLF1	NA	chr19	18572219	18607741	-	2.967	protein_coding	13	17	144	149	6	5	839	809
Human	ENSG00000006025.12	OSBPL7	NA	chr17	47807371	47821834	-	6.572	protein_coding	102	46	38	38	144	108	8	10
Human	ENSG00000006042.12	TMEM98	NA	chr17	32927909	32945106	+	5.187	protein_coding	1655	1005	757	612	2087	1830	522	558
Human	ENSG00000006047.13	YBX2	NA	chr17	7288262	7294639	-	4.631	protein_coding	NA	NA	3	8	NA	1	152	122
Human	ENSG00000006059.4	KRT33A	NA	chr17	41346091	41350828	-	1.303	protein_coding	NA	NA	NA	NA	NA	NA	NA	NA
Human	ENSG00000006062.17	MAP3K14	NA	chr17	45263118	45317029	-	5.668	protein_coding	274	167	257	131	248	182	60	58
Human	ENSG00000006071.15	ABCC8	NA	chr11	17392497	17476879	-	12.588	protein_coding	NA	NA	NA	NA	NA	NA	NA	1
Human	ENSG00000006116.4	CACNG3	NA	chr16	24256334	24362412	+	1.917	protein_coding	NA	NA	NA	NA	NA	NA	NA	NA
Human	ENSG00000006118.15	TMEM132A	NA	chr11	60924459	60937159	+	7.274	protein_coding	1358	1240	1047	921	1472	1094	678	631
Human	ENSG00000006125.18	AP2B1	NA	chr17	35578045	35726413	+	7.591	protein_coding	9102	5217	5058	4360	6896	4950	4059	4243
Human	ENSG00000006128.12	TAC1	NA	chr7	97732083	97740472	+	1.712	protein_coding	NA	NA	14	10	1	NA	17	38
Human	ENSG00000006194.10	ZNF263	NA	chr16	3263799	3301401	+	6.403	protein_coding	509	410	469	418	440	338	402	432
Human	ENSG00000006210.7	CX3CL1	NA	chr16	57372476	57385044	+	5.96	protein_coding	10	1	14	6	28	25	4	4
Human	ENSG00000006282.21	SPATA20	NA	chr17	50543057	50555852	+	5.337	protein_coding	1159	668	462	472	1348	1231	236	286
Human	ENSG00000006283.18	CACNA1G	NA	chr17	50560714	50627474	+	10.062	protein_coding	17	10	27	32	23	31	71	49
Human	ENSG00000006327.14	TNFRSF12A	NA	chr16	3018444	3022383	+	1.801	protein_coding	2607	2985	1804	1659	1212	704	1355	1328
Human	ENSG00000006377.11	DLX6	NA	chr7	97005552	97011040	+	3.445	protein_coding	NA	NA	NA	1	NA	NA	3	4
Human	ENSG00000006432.15	MAP3K9	NA	chr14	70722525	70809534	-	12.386	protein_coding	33	48	140	127	24	23	698	655
Human	ENSG00000006451.8	RALA	NA	chr7	39623564	39708120	+	3.579	protein_coding	2730	1303	1390	1209	1696	990	1822	1915
Human	ENSG00000006453.14	BAIAP2L1	NA	chr7	98291649	98401090	-	4.821	protein_coding	391	222	552	561	275	190	579	508
Human	ENSG00000006459.11	KDM7A	NA	chr7	140084745	140176983	-	9.378	protein_coding	350	103	373	321	567	343	592	587
Human	ENSG00000006468.14	ETV1	NA	chr7	13891228	13991425	-	9.615	protein_coding	1549	1452	628	711	1184	683	447	411
Human	ENSG00000006530.18	AGK	NA	chr7	141551277	141655244	+	10.697	protein_coding	766	398	505	461	487	330	187	193
Human	ENSG00000006534.16	ALDH3B1	NA	chr11	68008577	68029282	+	6.626	protein_coding	815	615	252	237	595	648	59	60
Human	ENSG00000006555.11	TTC22	NA	chr1	54779711	54801323	-	6.111	protein_coding	NA	NA	2	NA	NA	NA	6	4
Human	ENSG00000006576.16	PHTF2	NA	chr7	77798791	77957503	+	8.646	protein_coding	2757	1669	1408	1376	2009	1146	1555	1666
Human	ENSG00000006606.9	CCL26	NA	chr7	75769532	75789896	-	0.703	protein_coding	3	6	10	8	2	4	4	7
Human	ENSG00000006607.14	FARP2	NA	chr2	241356284	241494841	+	14.371	protein_coding	1075	728	773	718	832	534	276	256
Human	ENSG00000006611.17	USH1C	NA	chr11	17493894	17544416	-	4.904	protein_coding	NA	NA	2	2	NA	NA	2	5
Human	ENSG00000006625.18	GGCT	NA	chr7	30496620	30504841	-	1.594	protein_coding	208	86	111	118	126	50	97	88
Human	ENSG00000006634.8	DBF4	NA	chr7	87876215	87909553	+	4.595	protein_coding	1196	821	757	705	285	180	530	508
Human	ENSG00000006638.13	TBXA2R	NA	chr19	3594506	3606875	-	2.827	protein_coding	99	85	76	63	58	52	101	118
Human	ENSG00000006652.15	IFRD1	NA	chr7	112422886	112481017	+	7.902	protein_coding	395	148	289	214	345	161	293	281
Human	ENSG00000006659.13	LGALS14	NA	chr19	39704480	39709444	+	0.904	protein_coding	NA	NA	NA	NA	NA	NA	NA	NA
Human	ENSG00000006695.12	COX10	NA	chr17	14069489	14231736	+	6.756	protein_coding	408	284	463	419	260	176	281	308
Human	ENSG00000006704.11	GTF2IRD1	NA	chr7	74453789	74602605	+	6.499	protein_coding	718	496	681	616	667	566	452	494
Human	ENSG00000006712.15	PAF1	NA	chr19	39385628	39391154	-	2.85	protein_coding	1736	1012	929	886	1036	724	729	769
Human	ENSG00000006715.16	VPS41	NA	chr7	38722973	38932394	-	7.752	protein_coding	1949	1268	1254	1195	2389	1517	961	908
Human	ENSG00000006740.17	ARHGAP44	NA	chr17	12789497	12991643	+	9.322	protein_coding	63	38	162	126	56	49	205	191
Human	ENSG00000006744.19	ELAC2	NA	chr17	12991611	13018065	-	7.002	protein_coding	1691	1303	1888	1746	881	621	944	922
Human	ENSG00000006747.15	SCIN	NA	chr7	12570576	12660182	+	11.626	protein_coding	3	5	11	19	2	NA	24	17
Human	ENSG00000006756.16	ARSD	NA	chrX	2903971	2929349	-	7.026	protein_coding	504	282	244	267	522	499	205	206
Human	ENSG00000006757.12	PNPLA4	NA	chrX	7898246	7927739	-	3.411	protein_coding	121	46	46	43	113	109	52	49
Human	ENSG00000006788.14	MYH13	NA	chr17	10300864	10373130	-	6.12	protein_coding	1	NA	NA	NA	NA	NA	1	NA
Human	ENSG00000006831.10	ADIPOR2	NA	chr12	1688573	1788674	+	5.831	protein_coding	1950	1253	1764	1741	1290	849	1185	1223
Human	ENSG00000006837.12	CDKL3	NA	chr5	134286349	134371047	-	3.149	protein_coding	23	6	18	7	28	11	22	17
Human	ENSG00000007001.13	UPP2	NA	chr2	157876701	158136154	+	2.957	protein_coding	NA	NA	1	NA	2	1	NA	2
Human	ENSG00000007038.11	PRSS21	NA	chr16	2817179	2826304	+	1.967	protein_coding	1	NA	NA	3	NA	NA	8	10
Human	ENSG00000007047.15	MARK4	NA	chr19	45079287	45305284	+	6.656	protein_coding	1072	710	1012	958	1162	969	910	823
Human	ENSG00000007062.12	PROM1	NA	chr4	15963075	16084378	-	7.457	protein_coding	NA	NA	NA	2	NA	1	5	6
Human	ENSG00000007080.11	CCDC124	NA	chr19	17933014	17943991	+	1.661	protein_coding	1068	614	422	403	652	434	349	321
Human	ENSG00000007129.18	CEACAM21	NA	chr19	41549517	41586844	+	1.977	protein_coding	NA	NA	1	NA	NA	NA	NA	NA
Human	ENSG00000007168.14	PAFAH1B1	NA	chr17	2593209	2685615	+	13.771	protein_coding	6503	3677	3011	2739	4820	2703	1724	1628
Human	ENSG00000007171.18	NOS2	NA	chr17	27756765	27800529	-	4.399	protein_coding	NA	NA	2	NA	NA	1	3	1
Human	ENSG00000007174.18	DNAH9	NA	chr17	11598469	11969748	+	16.941	protein_coding	NA	NA	2	1	NA	NA	1	1
Human	ENSG00000007202.15	KIAA0100	NA	chr17	28614445	28645454	-	9.232	protein_coding	5835	4512	4041	3855	4230	2911	2811	2703
Human	ENSG00000007216.15	SLC13A2	NA	chr17	28473292	28497781	+	3.226	protein_coding	NA	NA	NA	NA	NA	NA	NA	NA
Human	ENSG00000007237.19	GAS7	NA	chr17	9910605	10198606	-	10.158	protein_coding	219	111	307	250	617	301	393	404
Human	ENSG00000007255.10	TRAPPC6A	NA	chr19	45162927	45178237	-	0.933	protein_coding	25	16	21	9	58	60	45	38
Human	ENSG00000007264.15	MATK	NA	chr19	3777969	3802129	-	4.138	protein_coding	NA	NA	20	13	NA	NA	10	8
Human	ENSG00000007306.15	CEACAM7	NA	chr19	41673302	41706976	-	2.653	protein_coding	NA	NA	NA	NA	NA	NA	NA	NA
Human	ENSG00000007312.13	CD79B	NA	chr17	63928739	63932336	-	2.062	protein_coding	NA	NA	2	NA	NA	NA	1	1
Human	ENSG00000007314.12	SCN4A	NA	chr17	63938553	63972918	-	8.243	protein_coding	NA	NA	NA	3	NA	2	7	13
Human	ENSG00000007341.19	ST7L	NA	chr1	112523513	112620825	-	8.108	protein_coding	571	342	305	282	515	292	257	261
Human	ENSG00000007350.17	TKTL1	NA	chrX	154295794	154330350	+	3.526	protein_coding	NA	NA	NA	NA	NA	NA	NA	1
Human	ENSG00000007372.24	PAX6	NA	chr11	31784778	31817961	-	20.639	protein_coding	1	NA	2	4	NA	NA	4	7
Human	ENSG00000007376.8	RPUSD1	NA	chr16	784973	788397	-	2.769	protein_coding	404	444	646	551	304	231	235	251
Human	ENSG00000007384.15	RHBDF1	NA	chr16	58058	76355	-	4.914	protein_coding	1096	1175	643	621	1239	857	644	630
Human	ENSG00000007392.17	LUC7L	NA	chr16	188968	229463	-	6.176	protein_coding	1112	586	503	463	1176	633	301	338
Human	ENSG00000007402.12	CACNA2D2	NA	chr3	50362612	50504244	-	6.508	protein_coding	4	2	13	12	1	3	18	12
Human	ENSG00000007516.14	BAIAP3	NA	chr16	1333637	1349441	+	6.109	protein_coding	24	14	52	49	24	36	53	56
Human	ENSG00000007520.4	TSR3	NA	chr16	1349239	1351878	-	1.21	protein_coding	829	666	447	430	457	447	305	287
Human	ENSG00000007541.17	PIGQ	NA	chr16	566994	584109	+	7.856	protein_coding	275	304	277	264	237	207	257	237
Human	ENSG00000007545.16	CRAMP1	NA	chr16	1612336	1677908	+	8.596	protein_coding	306	183	213	204	292	184	194	190
Human	ENSG00000007866.22	TEAD3	NA	chr6	35473596	35497079	-	3.049	protein_coding	1361	1006	977	851	1520	1155	729	727
Human	ENSG00000007908.16	SELE	NA	chr1	169722639	169764705	-	4.586	protein_coding	NA	NA	20	3	NA	NA	NA	NA
Human	ENSG00000007923.16	DNAJC11	NA	chr1	6634167	6701924	-	5.083	protein_coding	1535	1151	1239	1281	1080	653	776	742
Human	ENSG00000007933.13	FMO3	NA	chr1	171090900	171117819	+	3.439	protein_coding	8	1	NA	NA	60	26	1	NA
Human	ENSG00000007944.15	MYLIP	NA	chr6	16129085	16148248	+	3.072	protein_coding	284	145	193	149	288	252	181	216
Human	ENSG00000007952.18	NOX1	NA	chrX	100843323	100874359	-	2.543	protein_coding	1	NA	3	NA	NA	3	NA	NA
Human	ENSG00000007968.7	E2F2	NA	chr1	23506437	23531233	-	5.462	protein_coding	127	108	342	362	22	19	182	158
Human	ENSG00000008018.9	PSMB1	NA	chr6	170535119	170553307	-	2.219	protein_coding	2786	1481	1455	1525	1715	1096	888	921
Human	ENSG00000008056.14	SYN1	NA	chrX	47571900	47619857	-	3.733	protein_coding	56	33	55	57	45	32	46	53
Human	ENSG00000008083.14	JARID2	NA	chr6	15246068	15522042	+	6.244	protein_coding	579	318	687	678	802	589	694	708
Human	ENSG00000008086.13	CDKL5	NA	chrX	18425582	18653629	+	19.056	protein_coding	617	321	345	339	585	405	424	457
Human	ENSG00000008118.10	CAMK1G	NA	chr1	209583713	209613939	+	3.328	protein_coding	61	21	9	8	52	52	6	2
Human	ENSG00000008128.23	CDK11A	NA	chr1	1702378	1724357	-	5.085	protein_coding	28	13	13	9	31	19	14	7
Human	ENSG00000008130.15	NADK	NA	chr1	1751231	1780457	-	5.57	protein_coding	814	775	769	658	709	542	344	347
Human	ENSG00000008196.13	TFAP2B	NA	chr6	50818722	50847619	+	6.155	protein_coding	NA	NA	NA	NA	NA	NA	1	NA
Human	ENSG00000008197.5	TFAP2D	NA	chr6	50713525	50773033	+	2.203	protein_coding	NA	NA	NA	NA	NA	NA	NA	NA
Human	ENSG00000008226.20	DLEC1	NA	chr3	38039204	38124025	+	8.338	protein_coding	5	2	NA	NA	8	4	1	2
Human	ENSG00000008256.16	CYTH3	NA	chr7	6161775	6272644	-	5.808	protein_coding	1561	973	797	836	1195	812	631	646
Human	ENSG00000008277.14	ADAM22	NA	chr7	87934142	88202889	+	12.199	protein_coding	16	8	70	64	24	17	48	44
Human	ENSG00000008282.9	SYPL1	NA	chr7	106090504	106112576	-	2.783	protein_coding	3155	1942	1594	1479	1993	1303	933	1056
Human	ENSG00000008283.16	CYB561	NA	chr17	63432303	63446354	-	5.296	protein_coding	228	191	196	199	195	126	319	331
Human	ENSG00000008294.21	SPAG9	NA	chr17	50962173	51120868	-	11.966	protein_coding	3583	2215	3433	3178	2794	1929	1761	1694
Human	ENSG00000008300.17	CELSR3	NA	chr3	48636462	48662886	-	13.85	protein_coding	116	84	188	142	206	202	281	233
Human	ENSG00000008311.15	AASS	NA	chr7	122073548	122144255	-	6.664	protein_coding	1256	542	333	319	1094	615	322	342
Human	ENSG00000008323.15	PLEKHG6	NA	chr12	6310435	6328506	+	4.26	protein_coding	NA	NA	19	25	6	2	61	54
Human	ENSG00000008324.12	SS18L2	NA	chr3	42581839	42596934	+	3.118	protein_coding	246	166	129	111	176	93	125	124
Human	ENSG00000008382.16	MPND	NA	chr19	4343526	4360086	+	2.049	protein_coding	144	84	60	54	114	122	103	103
Human	ENSG00000008394.13	MGST1	NA	chr12	16347141	16609259	+	7.441	protein_coding	5416	3370	1366	1252	3053	2006	460	480
Human	ENSG00000008405.12	CRY1	NA	chr12	106991363	107093549	-	4.782	protein_coding	677	401	723	719	439	270	855	779
Human	ENSG00000008438.5	PGLYRP1	NA	chr19	46019152	46023053	-	0.708	protein_coding	NA	NA	NA	NA	NA	NA	NA	NA
Human	ENSG00000008441.18	NFIX	NA	chr19	12995474	13098796	+	6.435	protein_coding	5870	3306	1274	1287	5258	3904	1096	1050
Human	ENSG00000008513.16	ST3GAL1	NA	chr8	133454847	133571940	-	8.852	protein_coding	2329	1576	1607	1459	5171	5464	1093	1157
Human	ENSG00000008516.17	MMP25	NA	chr16	3046560	3060726	+	4.246	protein_coding	1	NA	11	7	5	3	18	11
Human	ENSG00000008517.18	IL32	NA	chr16	3065296	3082192	+	3.209	protein_coding	277	118	121	77	331	132	82	64
Human	ENSG00000008710.20	PKD1	NA	chr16	2088707	2135898	-	18.534	protein_coding	1793	1856	1124	1069	1786	1640	1281	1418
Human	ENSG00000008735.14	MAPK8IP2	NA	chr22	50600792	50613981	+	5.793	protein_coding	8	8	177	176	8	11	205	249
Human	ENSG00000008838.20	MED24	NA	chr17	40019096	40061215	-	6.962	protein_coding	1176	996	992	947	770	601	619	612
Human	ENSG00000008853.17	RHOBTB2	NA	chr8	22987416	23020199	+	6.611	protein_coding	565	479	888	801	518	438	301	304
Human	ENSG00000008869.12	HEATR5B	NA	chr2	36968382	37084372	-	8.238	protein_coding	947	559	713	655	757	552	504	477
Human	ENSG00000008952.17	SEC62	NA	chr3	169966634	169998373	+	7.928	protein_coding	5175	2750	3254	2972	4401	2443	1874	1894
Human	ENSG00000008988.11	RPS20	NA	chr8	56067253	56074510	-	6.765	protein_coding	10516	4536	3088	2877	10097	5328	2449	2508
Human	ENSG00000009307.16	CSDE1	NA	chr1	114716912	114758676	-	5.778	protein_coding	22033	12115	8382	8431	17474	12129	6320	6471
Human	ENSG00000009335.18	UBE3C	NA	chr7	157138915	157269370	+	9.215	protein_coding	4100	2666	3038	2986	2892	1635	2954	3113
Human	ENSG00000009413.16	REV3L	NA	chr6	111299027	111483715	-	12.425	protein_coding	3085	1893	1559	1406	4126	3789	1224	1196
Human	ENSG00000009694.13	TENM1	NA	chrX	124375902	124963817	-	12.896	protein_coding	18	NA	NA	NA	12	NA	NA	NA
Human	ENSG00000009709.12	PAX7	NA	chr1	18630845	18748866	+	6.473	protein_coding	NA	NA	NA	NA	NA	NA	NA	1
Human	ENSG00000009724.17	MASP2	NA	chr1	11026522	11047239	-	4.257	protein_coding	1	NA	NA	NA	3	NA	6	1
Human	ENSG00000009765.15	IYD	NA	chr6	150368891	150405969	+	10.362	protein_coding	NA	NA	NA	NA	NA	NA	NA	1
Human	ENSG00000009780.16	FAM76A	NA	chr1	27725960	27763116	+	4.046	protein_coding	290	200	202	197	203	168	107	123
Human	ENSG00000009790.15	TRAF3IP3	NA	chr1	209756031	209782320	+	7.75	protein_coding	2	2	23	2	NA	1	1	1
Human	ENSG00000009830.12	POMT2	NA	chr14	77274955	77320883	-	10.007	protein_coding	547	600	504	483	428	305	460	469
Human	ENSG00000009844.16	VTA1	NA	chr6	142147161	142224685	+	7.258	protein_coding	1725	1028	1147	1096	1133	757	676	648
Human	ENSG00000009950.16	MLXIPL	NA	chr7	73593193	73624543	-	4.815	protein_coding	NA	NA	6	6	NA	NA	13	16
Human	ENSG00000009954.11	BAZ1B	NA	chr7	73440405	73522293	-	7.06	protein_coding	6082	3839	4164	4012	3944	2683	2325	2316
Human	ENSG00000010017.13	RANBP9	NA	chr6	13621497	13711835	-	3.618	protein_coding	2059	1135	1044	969	1839	1066	770	786
Human	ENSG00000010030.14	ETV7	NA	chr6	36354090	36387800	-	2.374	protein_coding	11	3	84	87	15	34	9	6
Human	ENSG00000010072.16	SPRTN	NA	chr1	231337103	231355023	+	5.906	protein_coding	503	286	373	331	335	209	336	369
Human	ENSG00000010165.20	EEF1AKNMT	NA	chr1	171781659	171814023	+	3.831	protein_coding	838	603	670	586	534	405	441	396
Human	ENSG00000010219.13	DYRK4	NA	chr12	4562203	4615302	+	7.054	protein_coding	376	160	114	120	219	178	75	102
Human	ENSG00000010244.19	ZNF207	NA	chr17	32350131	32381885	+	15.818	protein_coding	4415	2499	2215	1982	3200	1674	1244	1169
Human	ENSG00000010256.11	UQCRC1	NA	chr3	48599001	48610976	-	3.204	protein_coding	2980	2415	1954	1864	1907	1684	1608	1629
Human	ENSG00000010270.14	STARD3NL	NA	chr7	38178244	38230670	+	4.324	protein_coding	1400	736	790	741	1008	585	494	513
Human	ENSG00000010278.15	CD9	NA	chr12	6199714	6238271	+	5.829	protein_coding	2505	2175	1761	1636	2163	1607	1039	1214
Human	ENSG00000010282.15	HHATL	NA	chr3	42692662	42702824	-	2.888	protein_coding	NA	NA	NA	NA	NA	NA	NA	2
Human	ENSG00000010292.13	NCAPD2	NA	chr12	6493355	6531955	+	6.47	protein_coding	4752	3271	1393	1307	1217	932	1201	1142
Human	ENSG00000010295.20	IFFO1	NA	chr12	6538960	6556073	-	4.945	protein_coding	653	667	479	470	637	496	243	207
Human	ENSG00000010310.9	GIPR	NA	chr19	45668220	45683722	+	5.069	protein_coding	13	5	73	64	45	21	126	117
Human	ENSG00000010318.21	PHF7	NA	chr3	52410659	52423641	+	3.364	protein_coding	71	55	55	35	39	31	51	63
Human	ENSG00000010319.7	SEMA3G	NA	chr3	52433034	52445103	-	5.047	protein_coding	1	NA	1	4	7	7	2	3
Human	ENSG00000010322.16	NISCH	NA	chr3	52455117	52493068	+	9.062	protein_coding	2136	1525	961	1001	2856	2294	1012	912
Human	ENSG00000010327.10	STAB1	NA	chr3	52495337	52524495	+	10.588	protein_coding	6	NA	1	NA	3	1	4	6
Human	ENSG00000010361.14	FUZ	NA	chr19	49806865	49817376	-	2.953	protein_coding	156	83	116	114	121	106	131	151
Human	ENSG00000010379.16	SLC6A13	NA	chr12	220620	262873	-	4.243	protein_coding	1	NA	9	5	1	NA	12	13
Human	ENSG00000010404.18	IDS	NA	chrX	149476987	149521096	-	9.294	protein_coding	193	140	138	120	180	136	138	114
Human	ENSG00000010438.17	PRSS3	NA	chr9	33750678	33799231	+	1.425	protein_coding	8	3	5	7	2	NA	5	4
Human	ENSG00000010539.12	ZNF200	NA	chr16	3222324	3236221	-	7.498	protein_coding	283	236	375	324	230	175	310	334
Human	ENSG00000010610.10	CD4	NA	chr12	6786857	6820799	+	4.557	protein_coding	1182	822	445	384	1256	1158	70	75
Human	ENSG00000010626.15	LRRC23	NA	chr12	6873568	6914241	+	3.052	protein_coding	87	69	56	39	94	81	64	63
Human	ENSG00000010671.16	BTK	NA	chrX	101349446	101390796	-	4.575	protein_coding	1	4	32	3	1	NA	4	3
Human	ENSG00000010704.18	HFE	NA	chr6	26087280	26098343	+	5.675	protein_coding	578	302	103	114	300	240	33	26
Human	ENSG00000010803.16	SCMH1	NA	chr1	41027199	41242154	-	4.447	protein_coding	892	624	428	387	972	660	386	314
Human	ENSG00000010810.17	FYN	NA	chr6	111660331	111873452	-	7.411	protein_coding	695	298	785	660	767	500	952	1021
Human	ENSG00000010818.10	HIVEP2	NA	chr6	142751468	142956698	-	10.655	protein_coding	1239	836	1512	1240	1274	676	783	789
Human	ENSG00000010932.17	FMO1	NA	chr1	171248470	171285978	+	3.602	protein_coding	1	NA	NA	NA	NA	NA	NA	NA
Human	ENSG00000011007.12	ELOA	NA	chr1	23743154	23762059	+	5.391	protein_coding	2187	1697	1749	1448	1622	952	1137	1153
Human	ENSG00000011009.11	LYPLA2	NA	chr1	23791144	23795539	+	2.021	protein_coding	627	709	989	758	527	392	515	534
Human	ENSG00000011021.23	CLCN6	NA	chr1	11806095	11848079	+	8.173	protein_coding	742	469	490	467	701	403	363	344
Human	ENSG00000011028.14	MRC2	NA	chr17	62627669	62693597	+	6.591	protein_coding	7499	5472	2878	2818	9008	7208	1078	1065
Human	ENSG00000011052.21	NME1-NME2	NA	chr17	51153589	51171744	+	1.241	protein_coding	NA	NA	NA	NA	NA	NA	NA	NA
Human	ENSG00000011083.9	SLC6A7	NA	chr5	150190061	150222788	+	4.277	protein_coding	NA	NA	NA	1	NA	NA	NA	1
Human	ENSG00000011105.14	TSPAN9	NA	chr12	3077354	3286564	+	6.905	protein_coding	747	477	607	474	1191	966	333	351
Human	ENSG00000011114.15	BTBD7	NA	chr14	93237549	93333092	-	11.333	protein_coding	2108	1242	960	892	1842	1189	640	587
Human	ENSG00000011132.12	APBA3	NA	chr19	3750771	3761692	-	5.596	protein_coding	234	208	377	311	201	232	293	317
Human	ENSG00000011143.19	MKS1	NA	chr17	58205440	58219605	-	11.285	protein_coding	210	114	109	124	168	118	75	78
Human	ENSG00000011198.10	ABHD5	NA	chr3	43690107	43734371	+	7.539	protein_coding	1065	873	774	698	716	407	422	380
Human	ENSG00000011201.12	ANOS1	NA	chrX	8528873	8732137	-	7.082	protein_coding	20	28	58	63	8	5	66	54
Human	ENSG00000011243.18	AKAP8L	NA	chr19	15380049	15419141	-	5.079	protein_coding	905	667	923	828	866	599	713	722
Human	ENSG00000011258.16	MBTD1	NA	chr17	51177424	51260163	-	7.184	protein_coding	475	220	242	242	631	452	255	208
Human	ENSG00000011260.14	UTP18	NA	chr17	51260545	51297936	+	2.703	protein_coding	869	652	832	760	516	308	373	398
Human	ENSG00000011275.19	RNF216	NA	chr7	5620046	5781696	-	7.576	protein_coding	2305	1346	1322	1236	1704	1118	593	616
Human	ENSG00000011295.16	TTC19	NA	chr17	15999783	16045015	+	6.054	protein_coding	680	388	434	400	508	282	243	236
Human	ENSG00000011304.22	PTBP1	NA	chr19	797074	812327	+	7.521	protein_coding	6709	5905	6375	5438	4274	2888	2736	2575
Human	ENSG00000011332.19	DPF1	NA	chr19	38211005	38229714	-	4.8	protein_coding	111	110	189	162	47	27	131	142
Human	ENSG00000011347.10	SYT7	NA	chr11	61513713	61581148	-	7.552	protein_coding	6	18	118	111	9	5	159	169
Human	ENSG00000011376.12	LARS2	NA	chr3	45388560	45554726	+	12.407	protein_coding	860	666	942	861	622	488	420	408
Human	ENSG00000011405.13	PIK3C2A	NA	chr11	17077729	17207983	-	9.204	protein_coding	2727	1679	2227	2111	2370	1439	4395	4679
Human	ENSG00000011422.12	PLAUR	NA	chr19	43646094	43670547	-	4.457	protein_coding	1577	1443	1750	1414	670	262	262	276
Human	ENSG00000011426.11	ANLN	NA	chr7	36389820	36453791	+	5.997	protein_coding	12329	8609	1818	2278	1492	733	755	783
Human	ENSG00000011451.21	WIZ	NA	chr19	15419977	15449956	-	10.037	protein_coding	1604	1448	1551	1473	1307	1293	1683	1609
Human	ENSG00000011454.18	RABGAP1	NA	chr9	122940832	123104866	+	7.656	protein_coding	2409	1285	1452	1332	2619	1628	846	809
Human	ENSG00000011465.18	DCN	NA	chr12	91140483	91183217	-	12.941	protein_coding	19069	4216	1995	1702	35300	18291	303	340
Human	ENSG00000011478.13	QPCTL	NA	chr19	45692402	45703989	+	2.825	protein_coding	216	198	88	102	169	88	41	34
Human	ENSG00000011485.15	PPP5C	NA	chr19	46347086	46392981	+	7.089	protein_coding	1451	1156	1066	995	838	570	671	611
Human	ENSG00000011523.14	CEP68	NA	chr2	65056365	65087004	+	8.623	protein_coding	495	232	224	175	685	500	120	133
Human	ENSG00000011566.15	MAP4K3	NA	chr2	39249265	39437301	-	6.056	protein_coding	1934	1413	942	877	1850	1290	488	450
Human	ENSG00000011590.14	ZBTB32	NA	chr19	35704557	35717038	+	2.739	protein_coding	NA	4	8	2	1	2	4	1
Human	ENSG00000011600.12	TYROBP	NA	chr19	35904400	35908295	-	0.907	protein_coding	NA	NA	NA	NA	NA	NA	NA	NA
Human	ENSG00000011638.11	TMEM159	NA	chr16	21158376	21180616	+	2.558	protein_coding	677	275	354	263	652	452	111	145
Human	ENSG00000011677.13	GABRA3	NA	chrX	152166233	152451315	-	4.15	protein_coding	NA	NA	NA	NA	NA	NA	1	NA
Human	ENSG00000012048.23	BRCA1	NA	chr17	43044294	43170245	-	9.306	protein_coding	1128	912	753	734	206	136	284	283
Human	ENSG00000012061.16	ERCC1	NA	chr19	45407333	45478828	-	5.575	protein_coding	1700	1181	910	824	1174	617	647	705
Human	ENSG00000012124.17	CD22	NA	chr19	35319260	35347361	+	6.165	protein_coding	7	18	112	42	1	3	14	20
Human	ENSG00000012171.20	SEMA3B	NA	chr3	50267557	50277546	+	5.768	protein_coding	595	412	397	380	676	663	269	277
Human	ENSG00000012174.12	MBTPS2	NA	chrX	21839616	21885423	+	8.945	protein_coding	1564	875	582	641	953	610	289	286
Human	ENSG00000012211.13	PRICKLE3	NA	chrX	49174801	49186528	-	3.656	protein_coding	192	143	275	224	182	118	174	191
Human	ENSG00000012223.13	LTF	NA	chr3	46435644	46485234	-	3.989	protein_coding	1	NA	NA	NA	NA	NA	1	NA
Human	ENSG00000012232.9	EXTL3	NA	chr8	28600468	28755599	+	13.046	protein_coding	1804	1332	1159	1106	1753	1175	635	732
Human	ENSG00000012504.15	NR1H4	NA	chr12	100473707	100564414	+	3.628	protein_coding	NA	NA	1	2	NA	NA	2	1
Human	ENSG00000012660.14	ELOVL5	NA	chr6	53267397	53349179	-	3.813	protein_coding	3642	1783	2286	2123	2669	1703	2594	2698
Human	ENSG00000012779.11	ALOX5	NA	chr10	45374175	45446119	+	3.73	protein_coding	NA	3	18	NA	NA	2	6	9
Human	ENSG00000012817.16	KDM5D	NA	chrY	19703864	19744939	-	9.463	protein_coding	971	671	929	931	940	683	397	367
Human	ENSG00000012822.16	CALCOCO1	NA	chr12	53708516	53727745	-	8.898	protein_coding	925	526	847	725	1811	1459	699	691
Human	ENSG00000012963.15	UBR7	NA	chr14	93207240	93229215	+	3.509	protein_coding	1103	758	631	576	554	379	313	341
Human	ENSG00000012983.11	MAP4K5	NA	chr14	50418500	50561126	-	7.62	protein_coding	3118	1717	1025	969	2683	1725	1349	1550
Human	ENSG00000013016.16	EHD3	NA	chr2	31234151	31269451	+	4.825	protein_coding	1399	696	559	553	1911	981	191	186
Human	ENSG00000013275.8	PSMC4	NA	chr19	39971164	39981764	+	2.55	protein_coding	2172	1607	2319	2252	1197	843	1333	1357
Human	ENSG00000013288.9	MAN2B2	NA	chr4	6575188	6623362	+	8.884	protein_coding	2237	1526	1357	1358	2612	2000	1033	997
Human	ENSG00000013293.6	SLC7A14	NA	chr3	170459547	170586075	-	10.496	protein_coding	989	391	32	36	1047	603	12	14
Human	ENSG00000013297.12	CLDN11	NA	chr3	170418867	170454733	+	4.321	protein_coding	3289	2097	199	228	2710	2089	124	125
Human	ENSG00000013306.16	SLC25A39	NA	chr17	44319624	44324870	-	3.526	protein_coding	1242	1085	1112	995	776	609	1115	1202
Human	ENSG00000013364.19	MVP	NA	chr16	29820393	29848039	+	6.141	protein_coding	6468	4464	1618	1669	4404	3620	258	295
Human	ENSG00000013374.16	NUB1	NA	chr7	151341698	151378449	+	5.411	protein_coding	1346	723	815	724	1258	930	641	638
Human	ENSG00000013375.16	PGM3	NA	chr6	83161149	83193936	-	7.478	protein_coding	3872	2308	1729	1469	2838	1370	1219	1182
Human	ENSG00000013392.8	RWDD2A	NA	chr6	83193356	83198935	+	3.769	protein_coding	219	103	124	121	211	153	240	205
Human	ENSG00000013441.16	CLK1	NA	chr2	200853008	200864744	-	5.17	protein_coding	1583	736	927	855	1960	1378	827	882
Human	ENSG00000013503.10	POLR3B	NA	chr12	106357747	106510198	+	4.768	protein_coding	838	537	497	385	459	259	265	337
Human	ENSG00000013523.11	ANGEL1	NA	chr14	76786008	76826246	-	6.525	protein_coding	244	179	352	356	295	237	282	292
Human	ENSG00000013561.18	RNF14	NA	chr5	141958327	141990292	+	4.988	protein_coding	1608	1104	1172	983	1134	696	532	520
Human	ENSG00000013563.14	DNASE1L1	NA	chrX	154401235	154412112	-	4.132	protein_coding	791	579	303	264	581	455	278	266
Human	ENSG00000013573.17	DDX11	NA	chr12	31073859	31104799	+	8.367	protein_coding	489	521	532	457	300	246	225	232
Human	ENSG00000013583.10	HEBP1	NA	chr12	12974869	13000265	-	3.428	protein_coding	1278	984	395	405	1164	889	494	516
Human	ENSG00000013588.9	GPRC5A	NA	chr12	12891558	12917937	+	7.663	protein_coding	421	811	1346	1165	531	531	767	788
Human	ENSG00000013619.14	MAMLD1	NA	chrX	150361421	150514178	+	5.958	protein_coding	414	289	138	125	365	208	275	318
Human	ENSG00000013725.14	CD6	NA	chr11	60971679	61020377	+	5.958	protein_coding	NA	NA	4	1	NA	NA	1	2
Human	ENSG00000013810.20	TACC3	NA	chr4	1712890	1745171	+	8.186	protein_coding	2853	2555	627	665	404	214	243	226
Human	ENSG00000014123.10	UFL1	NA	chr6	96521594	96555276	+	4.539	protein_coding	1928	903	809	774	1315	916	467	510
Human	ENSG00000014138.9	POLA2	NA	chr11	65261919	65305589	+	5.568	protein_coding	121	118	91	86	31	26	32	33
Human	ENSG00000014164.7	ZC3H3	NA	chr8	143437658	143541447	-	3.721	protein_coding	544	428	377	339	397	349	255	263
Human	ENSG00000014216.16	CAPN1	NA	chr11	65180565	65212006	+	7.506	protein_coding	4458	3018	3106	2978	3167	2499	2227	2121
Human	ENSG00000014257.16	ACP3	NA	chr3	132317368	132368298	+	4.28	protein_coding	109	95	28	26	93	70	10	9
Human	ENSG00000014641.21	MDH1	NA	chr2	63588608	63607197	+	4.99	protein_coding	2605	1660	1932	1892	1559	1005	1297	1410
Human	ENSG00000014824.14	SLC30A9	NA	chr4	41990501	42090461	+	7.199	protein_coding	3168	1715	1331	1293	2199	1358	1262	1241
Human	ENSG00000014914.21	MTMR11	NA	chr1	149928650	149936879	-	4.572	protein_coding	372	196	171	170	377	339	87	73
Human	ENSG00000014919.13	COX15	NA	chr10	99710867	99732127	-	5.215	protein_coding	746	320	299	269	544	381	325	304
Human	ENSG00000015133.19	CCDC88C	NA	chr14	91271322	91417844	-	12.426	protein_coding	25	18	143	108	21	17	182	197
Human	ENSG00000015153.15	YAF2	NA	chr12	42157103	42238349	-	10.839	protein_coding	442	213	397	288	355	253	342	303
Human	ENSG00000015171.20	ZMYND11	NA	chr10	134464	254637	+	5.325	protein_coding	3030	1781	1411	1310	2315	1423	511	530
Human	ENSG00000015285.11	WAS	NA	chrX	48676595	48691427	+	2.361	protein_coding	2	7	10	5	5	8	25	21
Human	ENSG00000015413.9	DPEP1	NA	chr16	89613307	89638456	+	2.737	protein_coding	NA	NA	NA	NA	1	NA	6	2
Human	ENSG00000015475.19	BID	NA	chr22	17734137	17774770	-	4.42	protein_coding	915	659	849	754	729	404	423	445
Human	ENSG00000015479.20	MATR3	NA	chr5	139293673	139331677	+	12.064	protein_coding	383	142	120	116	381	203	86	65
Human	ENSG00000015520.15	NPC1L1	NA	chr7	44512534	44541330	-	5.267	protein_coding	7	2	12	2	22	46	11	8
Human	ENSG00000015532.10	XYLT2	NA	chr17	50346125	50363138	+	5.472	protein_coding	1369	1163	717	644	995	788	377	380
Human	ENSG00000015568.13	RGPD5	NA	chr2	109792757	109857705	+	14.185	protein_coding	2	1	2	1	2	NA	1	NA
Human	ENSG00000015592.16	STMN4	NA	chr8	27235322	27258420	-	3.294	protein_coding	1	1	NA	1	NA	NA	1	3
Human	ENSG00000015676.18	NUDCD3	NA	chr7	44379118	44490658	-	9.893	protein_coding	1780	1331	1280	1171	1201	936	683	748
Human	ENSG00000016082.15	ISL1	NA	chr5	51383447	51394730	+	2.817	protein_coding	NA	NA	2	NA	NA	NA	1	1
Human	ENSG00000016391.11	CHDH	NA	chr3	53812334	53846419	-	7.787	protein_coding	1	2	17	8	6	4	12	10
Human	ENSG00000016402.13	IL20RA	NA	chr6	136999970	137045180	-	4.73	protein_coding	1	1	9	9	NA	1	2	7
Human	ENSG00000016490.16	CLCA1	NA	chr1	86468367	86500259	+	3.31	protein_coding	NA	NA	NA	NA	NA	NA	1	NA
Human	ENSG00000016602.9	CLCA4	NA	chr1	86547077	86580754	+	3.447	protein_coding	NA	NA	NA	NA	NA	NA	NA	NA
Human	ENSG00000016864.18	GLT8D1	NA	chr3	52694487	52706032	-	3.783	protein_coding	1541	758	463	465	1249	800	264	258
Human	ENSG00000017260.20	ATP2C1	NA	chr3	130850594	131016712	+	8.51	protein_coding	4205	2351	2174	2096	3165	2035	1960	2018
Human	ENSG00000017427.17	IGF1	NA	chr12	102395873	102481744	-	8.115	protein_coding	13	NA	1	NA	31	6	NA	NA
Human	ENSG00000017483.15	SLC38A5	NA	chrX	48458536	48470260	-	4.018	protein_coding	527	452	635	585	241	118	385	454
Human	ENSG00000017797.13	RALBP1	NA	chr18	9475008	9538114	+	8.041	protein_coding	3093	1989	1506	1333	2316	1865	617	629
Human	ENSG00000018189.13	RUFY3	NA	chr4	70704203	70808619	+	9.405	protein_coding	1586	707	441	422	1923	1201	417	409
Human	ENSG00000018236.15	CNTN1	NA	chr12	40692438	41072415	+	7.492	protein_coding	NA	2	4	3	2	1	8	9
Human	ENSG00000018280.17	SLC11A1	NA	chr2	218382028	218396894	+	8.676	protein_coding	10	4	2	3	5	7	3	5
Human	ENSG00000018408.15	WWTR1	NA	chr3	149517234	149736714	-	8.353	protein_coding	2687	1980	1390	1270	4123	2645	698	681
Human	ENSG00000018510.17	AGPS	NA	chr2	177392767	177559299	+	8.839	protein_coding	1989	1298	1292	1152	1468	992	860	876
Human	ENSG00000018607.7	ZNF806	NA	chr2	132304805	132326855	+	5.159	transcribed_unprocessed_pseudogene	NA	NA	NA	NA	1	1	NA	NA
Human	ENSG00000018610.15	CXorf56	NA	chrX	119538148	119565409	-	2.581	protein_coding	443	246	129	105	299	188	187	182
Human	ENSG00000018625.15	ATP1A2	NA	chr1	160115758	160143591	+	6.298	protein_coding	48	2	11	10	79	31	7	5
Human	ENSG00000018699.13	TTC27	NA	chr2	32628031	32821051	+	3.443	protein_coding	779	445	582	472	364	215	356	402
Human	ENSG00000018869.17	ZNF582	NA	chr19	56375845	56393545	-	3.35	protein_coding	56	29	50	45	56	55	46	44
Human	ENSG00000019102.12	VSIG2	NA	chr11	124747473	124752255	-	1.447	protein_coding	NA	2	NA	NA	NA	NA	4	NA
Human	ENSG00000019144.19	PHLDB1	NA	chr11	118606439	118658031	+	21.715	protein_coding	3776	2877	1808	1596	5132	3730	856	784
Human	ENSG00000019169.10	MARCO	NA	chr2	118942165	118994660	+	2.079	protein_coding	NA	NA	NA	1	NA	NA	NA	NA
Human	ENSG00000019186.10	CYP24A1	NA	chr20	54153445	54173986	-	3.988	protein_coding	1	NA	1	1	NA	1	3	3
Human	ENSG00000019485.13	PRDM11	NA	chr11	45095805	45235110	+	13.94	protein_coding	151	102	171	146	174	136	193	151
Human	ENSG00000019505.8	SYT13	NA	chr11	45240301	45286341	-	5.445	protein_coding	NA	NA	11	12	NA	NA	24	18
Human	ENSG00000019549.13	SNAI2	NA	chr8	48917597	48921740	-	3.281	protein_coding	3342	1252	350	362	3886	2856	165	153
Human	ENSG00000019582.15	CD74	NA	chr5	150400040	150412929	-	4.78	protein_coding	35	58	850	28	50	53	28	22
Human	ENSG00000019991.18	HGF	NA	chr7	81699009	81770438	-	9.753	protein_coding	11166	9252	671	694	10535	8988	89	66
Human	ENSG00000019995.6	ZRANB1	NA	chr10	124942122	124988189	+	5.993	protein_coding	1425	793	967	894	1366	943	1065	1012
Human	ENSG00000020129.16	NCDN	NA	chr1	35557472	35567274	+	4.917	protein_coding	778	732	835	800	720	580	912	873
Human	ENSG00000020181.18	ADGRA2	NA	chr8	37784190	37844896	+	7.084	protein_coding	5050	3590	1027	1018	6313	5907	294	316
Human	ENSG00000020219.9	CCT8L1P	NA	chr7	152445476	152447150	+	1.674	processed_pseudogene	1	NA	NA	NA	NA	NA	NA	NA
Human	ENSG00000020256.20	ZFP64	NA	chr20	52051662	52204308	-	6.79	protein_coding	451	321	420	352	347	222	325	341
Human	ENSG00000020426.11	MNAT1	NA	chr14	60734741	60969965	+	3.877	protein_coding	711	329	292	271	494	279	222	229
Human	ENSG00000020577.14	SAMD4A	NA	chr14	54566116	54793315	+	12.333	protein_coding	2515	2049	1394	1301	2306	1546	1210	1229
Human	ENSG00000020633.19	RUNX3	NA	chr1	24899510	24965121	-	4.922	protein_coding	26	7	150	48	21	2	142	126
Human	ENSG00000020922.13	MRE11	NA	chr11	94415569	94493885	-	7.674	protein_coding	932	569	674	608	463	321	453	507
Human	ENSG00000021300.14	PLEKHB1	NA	chr11	73646177	73662819	+	4.933	protein_coding	2	2	2	2	6	10	6	7
Human	ENSG00000021355.13	SERPINB1	NA	chr6	2832331	2841959	-	3.047	protein_coding	691	372	303	279	487	411	280	309
Human	ENSG00000021461.17	CYP3A43	NA	chr7	99828012	99866102	+	2.637	protein_coding	NA	NA	NA	NA	NA	NA	NA	NA
Human	ENSG00000021488.13	SLC7A9	NA	chr19	32830508	32869767	-	2.598	protein_coding	1	3	NA	1	1	1	2	4
Human	ENSG00000021574.13	SPAST	NA	chr2	32063555	32157637	+	9.481	protein_coding	909	371	589	506	766	497	376	328
Human	ENSG00000021645.20	NRXN3	NA	chr14	78170372	79868291	+	15.534	protein_coding	58	9	5	12	27	3	31	24
Human	ENSG00000021762.20	OSBPL5	NA	chr11	3087106	3166739	-	7.473	protein_coding	1027	743	497	478	929	829	243	266
Human	ENSG00000021776.11	AQR	NA	chr15	34851781	34969742	-	13.431	protein_coding	2066	1307	1583	1484	1709	1128	991	1010
Human	ENSG00000021826.17	CPS1	NA	chr2	210477681	210679107	+	11.018	protein_coding	620	205	99	123	530	287	42	39
Human	ENSG00000021852.13	C8B	NA	chr1	56929206	56966140	-	2.732	protein_coding	NA	NA	NA	NA	NA	NA	NA	NA
Human	ENSG00000022267.19	FHL1	NA	chrX	136146701	136211359	+	5.862	protein_coding	2103	1313	1049	1017	4070	3729	421	498
Human	ENSG00000022277.13	RTF2	NA	chr20	56468584	56519449	+	4.063	protein_coding	1937	936	648	636	1330	687	385	364
Human	ENSG00000022355.18	GABRA1	NA	chr5	161847062	161899981	+	8.42	protein_coding	NA	NA	NA	NA	NA	NA	4	7
Human	ENSG00000022556.16	NLRP2	NA	chr19	54953129	55001142	+	6.313	protein_coding	NA	NA	6	6	NA	NA	34	16
Human	ENSG00000022567.10	SLC45A4	NA	chr8	141207165	141308305	-	8.608	protein_coding	201	146	229	218	192	112	132	134
Human	ENSG00000022840.16	RNF10	NA	chr12	120533479	120577588	+	5.9	protein_coding	3074	1921	2219	2080	2568	1760	1376	1467
Human	ENSG00000022976.15	ZNF839	NA	chr14	102317376	102342702	+	5.59	protein_coding	316	129	140	113	192	150	64	70
Human	ENSG00000023041.11	ZDHHC6	NA	chr10	112424427	112446917	-	3.748	protein_coding	1015	675	655	600	698	439	276	294
Human	ENSG00000023171.18	GRAMD1B	NA	chr11	123358427	123627774	+	14.944	protein_coding	304	143	385	305	208	92	296	337
Human	ENSG00000023191.17	RNH1	NA	chr11	494511	507300	-	7.374	protein_coding	3341	2636	1424	1406	2066	1605	952	927
Human	ENSG00000023228.14	NDUFS1	NA	chr2	206114816	206159509	-	12.174	protein_coding	4461	2581	2333	2164	3085	1925	1584	1615
Human	ENSG00000023287.13	RB1CC1	NA	chr8	52622457	52745843	-	7.613	protein_coding	2843	1616	2363	2113	2813	2167	2000	2040
Human	ENSG00000023318.8	ERP44	NA	chr9	99979184	100099000	-	4.808	protein_coding	1796	1229	1372	1266	1505	902	1320	1326
Human	ENSG00000023330.15	ALAS1	NA	chr3	52198085	52214327	+	2.536	protein_coding	1228	986	1781	1431	1074	673	785	710
Human	ENSG00000023445.16	BIRC3	NA	chr11	102317449	102339403	+	7.518	protein_coding	259	127	524	253	202	117	60	50
Human	ENSG00000023516.9	AKAP11	NA	chr13	42272151	42323261	+	9.915	protein_coding	4261	2736	1767	1744	3764	2562	1314	1294
Human	ENSG00000023572.10	GLRX2	NA	chr1	193090865	193106114	-	6.21	protein_coding	635	379	334	323	384	214	155	187
Human	ENSG00000023608.5	SNAPC1	NA	chr14	61762419	61796428	+	2.593	protein_coding	346	181	198	222	248	100	157	146
Human	ENSG00000023697.13	DERA	NA	chr12	15911301	16037381	+	2.813	protein_coding	1056	514	247	273	568	340	230	237
Human	ENSG00000023734.11	STRAP	NA	chr12	15882386	15903478	+	2.215	protein_coding	5599	2828	2908	2940	3418	1747	2116	2217
Human	ENSG00000023839.12	ABCC2	NA	chr10	99782639	99852594	+	7.837	protein_coding	17	16	12	22	7	1	30	42
Human	ENSG00000023892.11	DEF6	NA	chr6	35297817	35321771	+	2.579	protein_coding	42	23	19	8	35	18	31	25
Human	ENSG00000023902.14	PLEKHO1	NA	chr1	150149182	150164720	+	6.629	protein_coding	1834	2002	905	796	1582	1146	580	596
Human	ENSG00000023909.10	GCLM	NA	chr1	93885198	93909456	-	5.426	protein_coding	1739	958	776	723	1158	693	739	789
Human	ENSG00000024048.11	UBR2	NA	chr6	42564028	42693505	+	8.874	protein_coding	2040	1156	1295	1253	1877	1341	1127	1177
Human	ENSG00000024422.12	EHD2	NA	chr19	47713421	47743134	+	3.844	protein_coding	10673	8131	3446	3213	9449	8777	1368	1321
Human	ENSG00000024526.17	DEPDC1	NA	chr1	68474151	68497221	-	5.904	protein_coding	2924	2079	672	734	332	148	319	321
Human	ENSG00000024862.18	CCDC28A	NA	chr6	138773768	138793319	+	1.247	protein_coding	231	85	83	94	220	163	83	96
Human	ENSG00000025039.15	RRAGD	NA	chr6	89364615	89412273	-	5.095	protein_coding	2	11	551	457	4	3	492	503
Human	ENSG00000025156.13	HSF2	NA	chr6	122399550	122433119	+	2.697	protein_coding	507	244	435	388	362	223	278	286
Human	ENSG00000025293.17	PHF20	NA	chr20	35771973	35950370	+	8.372	protein_coding	1758	902	828	782	1487	1111	595	615
Human	ENSG00000025423.11	HSD17B6	NA	chr12	56752160	56787790	+	2.272	protein_coding	10	2	14	14	12	5	20	11
Human	ENSG00000025434.19	NR1H3	NA	chr11	47248299	47269033	+	4.534	protein_coding	283	154	110	129	408	418	68	65
Human	ENSG00000025708.14	TYMP	NA	chr22	50525751	50530032	-	3.6	protein_coding	23	12	86	83	16	28	53	51
Human	ENSG00000025770.19	NCAPH2	NA	chr22	50508223	50524780	+	4.459	protein_coding	813	682	447	462	298	217	430	443
Human	ENSG00000025772.8	TOMM34	NA	chr20	44942129	44960397	-	1.973	protein_coding	1112	613	769	668	546	267	309	320
Human	ENSG00000025796.14	SEC63	NA	chr6	107867755	107958208	-	8.606	protein_coding	4019	2001	2041	1930	3698	2013	1090	1088
Human	ENSG00000025800.14	KPNA6	NA	chr1	32108055	32176563	+	7.457	protein_coding	4645	2965	3469	3202	3242	2281	1659	1644
Human	ENSG00000026025.16	VIM	NA	chr10	17228240	17237593	+	5.176	protein_coding	156050	105545	30351	27391	96375	85570	12972	12529
Human	ENSG00000026036.22	RTEL1-TNFRSF6B	NA	chr20	63659299	63698684	+	9.093	protein_coding	26	32	31	24	27	23	15	12
Human	ENSG00000026103.22	FAS	NA	chr10	88990530	89017059	+	5.578	protein_coding	1241	661	407	354	1006	618	212	187
Human	ENSG00000026297.16	RNASET2	NA	chr6	166922112	166957191	-	14.943	protein_coding	175	63	73	54	164	67	56	53
Human	ENSG00000026508.20	CD44	NA	chr11	35138881	35232402	+	9.992	protein_coding	66773	43912	9899	8536	48658	32190	2546	2451
Human	ENSG00000026559.14	KCNG1	NA	chr20	51003655	51023107	-	5.415	protein_coding	356	144	257	195	155	35	212	254
Human	ENSG00000026652.15	AGPAT4	NA	chr6	161129966	161274061	-	14.253	protein_coding	396	244	391	361	400	248	296	249
Human	ENSG00000026751.17	SLAMF7	NA	chr1	160739056	160754821	+	4.833	protein_coding	NA	5	54	1	NA	1	2	4
Human	ENSG00000026950.17	BTN3A1	NA	chr6	26402236	26415208	+	5.539	protein_coding	833	414	388	369	675	515	90	83
Human	ENSG00000027001.10	MIPEP	NA	chr13	23730188	23889400	-	3.388	protein_coding	680	541	294	315	779	645	217	230
Human	ENSG00000027075.15	PRKCH	NA	chr14	61187558	61550976	+	8.83	protein_coding	14	13	68	51	13	22	143	184
Human	ENSG00000027644.5	INSRR	NA	chr1	156840062	156859117	-	5.2	protein_coding	NA	NA	NA	NA	NA	NA	1	1
Human	ENSG00000027697.15	IFNGR1	NA	chr6	137197484	137219449	-	3.276	protein_coding	792	392	701	564	718	435	604	666
Human	ENSG00000027847.14	B4GALT7	NA	chr5	177600131	177610330	+	4.878	protein_coding	605	418	281	253	420	274	233	204
Human	ENSG00000027869.12	SH2D2A	NA	chr1	156806242	156816848	-	2.498	protein_coding	2	NA	17	23	NA	NA	16	12
Human	ENSG00000028116.18	VRK2	NA	chr2	57907628	58159920	+	3.531	protein_coding	1024	614	574	537	441	278	473	481
Human	ENSG00000028137.19	TNFRSF1B	NA	chr1	12166990	12209228	+	3.778	protein_coding	300	402	845	778	394	456	511	529
Human	ENSG00000028203.18	VEZT	NA	chr12	95217745	95302799	+	8.766	protein_coding	2004	983	1081	1051	1534	975	675	603
Human	ENSG00000028277.21	POU2F2	NA	chr19	42086109	42196585	-	9.072	protein_coding	269	209	275	152	217	79	104	106
Human	ENSG00000028310.18	BRD9	NA	chr5	850290	892801	-	9.549	protein_coding	1196	836	807	729	790	464	524	500
Human	ENSG00000028528.15	SNX1	NA	chr15	64094122	64146090	+	9.789	protein_coding	2184	1183	1245	1120	2035	1468	641	611
Human	ENSG00000028839.10	TBPL1	NA	chr6	133952169	133990432	+	5.039	protein_coding	451	203	326	306	383	195	368	377
Human	ENSG00000029153.14	ARNTL2	NA	chr12	27332853	27425289	+	6.983	protein_coding	2667	1575	761	560	1021	594	324	309
Human	ENSG00000029363.17	BCLAF1	NA	chr6	136256626	136289851	-	9.533	protein_coding	6578	3648	3402	3200	3733	2748	1629	1517
Human	ENSG00000029364.12	SLC39A9	NA	chr14	69398014	69462390	+	7.138	protein_coding	2422	1564	2001	1921	2028	1416	848	889
Human	ENSG00000029534.21	ANK1	NA	chr8	41653219	41896762	-	10.797	protein_coding	72	84	171	192	68	48	172	175
Human	ENSG00000029559.7	IBSP	NA	chr4	87799553	87812435	+	1.573	protein_coding	NA	NA	NA	NA	NA	NA	NA	NA
Human	ENSG00000029639.11	TFB1M	NA	chr6	155256133	155314493	-	4.111	protein_coding	504	311	233	180	282	172	144	170
Human	ENSG00000029725.17	RABEP1	NA	chr17	5282264	5386340	+	7.059	protein_coding	2547	1850	2153	2068	2223	1504	973	928
Human	ENSG00000029993.15	HMGB3	NA	chrX	150980508	150990771	+	3.914	protein_coding	1775	988	622	545	588	403	432	462
Human	ENSG00000030066.13	NUP160	NA	chr11	47778086	47848555	-	8.576	protein_coding	1684	1157	1395	1457	1323	861	897	822
Human	ENSG00000030110.13	BAK1	NA	chr6	33572546	33580293	-	2.212	protein_coding	372	382	524	468	290	185	273	246
Human	ENSG00000030304.14	MUSK	NA	chr9	110668778	110806558	+	9.176	protein_coding	27	11	3	3	58	54	NA	NA
Human	ENSG00000030419.16	IKZF2	NA	chr2	212999690	213152427	-	12.24	protein_coding	582	253	326	263	330	150	279	254
Human	ENSG00000030582.18	GRN	NA	chr17	44345245	44353106	+	3.524	protein_coding	3148	3593	4291	3869	5230	5683	3966	3993
Human	ENSG00000031003.10	FAM13B	NA	chr5	137937959	138051961	-	6.808	protein_coding	1473	1010	927	791	1339	666	556	512
Human	ENSG00000031081.11	ARHGAP31	NA	chr3	119294382	119420714	+	9.374	protein_coding	1230	832	1545	1227	1339	935	795	958
Human	ENSG00000031691.7	CENPQ	NA	chr6	49463369	49493107	+	1.741	protein_coding	214	127	145	138	76	56	165	173
Human	ENSG00000031698.13	SARS1	NA	chr1	109213917	109238182	+	3.849	protein_coding	5059	2431	2171	1953	3271	1614	1828	2234
Human	ENSG00000031823.14	RANBP3	NA	chr19	5916138	5978142	-	7.445	protein_coding	1466	1089	1271	1119	1201	890	607	572
Human	ENSG00000032219.19	ARID4A	NA	chr14	58298503	58373887	+	7.449	protein_coding	846	500	644	591	911	735	665	636
Human	ENSG00000032389.13	EIPR1	NA	chr2	3188924	3377830	-	5.723	protein_coding	465	299	414	341	223	146	252	316
Human	ENSG00000032444.17	PNPLA6	NA	chr19	7534003	7561764	+	7.161	protein_coding	1504	1389	1328	1225	1100	1114	996	1016
Human	ENSG00000032742.18	IFT88	NA	chr13	20567137	20691444	+	6.049	protein_coding	510	257	113	126	406	269	70	85
Human	ENSG00000033011.13	ALG1	NA	chr16	5033922	5087379	+	5.386	protein_coding	862	708	651	614	568	306	307	343
Human	ENSG00000033030.15	ZCCHC8	NA	chr12	122471598	122501073	-	9.125	protein_coding	695	393	445	451	476	280	350	338
Human	ENSG00000033050.9	ABCF2	NA	chr7	151211483	151227205	-	5.158	protein_coding	508	251	290	297	285	168	182	179
Human	ENSG00000033100.16	CHPF2	NA	chr7	151232488	151238827	+	4.205	protein_coding	2901	2961	1801	1746	2657	1612	853	896
Human	ENSG00000033122.21	LRRC7	NA	chr1	69567921	70151945	+	30.043	protein_coding	7	3	NA	NA	1	NA	6	3
Human	ENSG00000033170.17	FUT8	NA	chr14	65410591	65744121	+	6.976	protein_coding	1817	800	890	756	1175	664	502	517
Human	ENSG00000033178.13	UBA6	NA	chr4	67612651	67701155	-	11.408	protein_coding	3822	2229	3020	2476	2282	1316	1663	1558
Human	ENSG00000033327.13	GAB2	NA	chr11	78215292	78418348	-	6.775	protein_coding	651	489	345	291	872	521	351	350
Human	ENSG00000033627.17	ATP6V0A1	NA	chr17	42458843	42522582	+	10.926	protein_coding	778	728	1014	874	855	499	1018	964
Human	ENSG00000033800.14	PIAS1	NA	chr15	68054308	68198603	+	10.647	protein_coding	1433	810	849	728	1047	781	632	575
Human	ENSG00000033867.16	SLC4A7	NA	chr3	27372720	27484420	-	9.616	protein_coding	4486	4041	1759	1663	3298	1912	1055	1090
Human	ENSG00000034053.14	APBA2	NA	chr15	28884482	29118315	+	6.869	protein_coding	973	1074	746	733	948	698	590	624
Human	ENSG00000034152.19	MAP2K3	NA	chr17	21284671	21315232	+	3.775	protein_coding	1612	1915	1803	1492	1123	723	888	988
Human	ENSG00000034239.11	EFCAB1	NA	chr8	48710788	48735311	-	5.822	protein_coding	6	2	3	5	13	14	9	10
Human	ENSG00000034510.6	TMSB10	NA	chr2	84905655	84906671	+	0.461	protein_coding	48790	20061	9109	7838	31610	14907	4829	5081
Human	ENSG00000034533.12	ASTE1	NA	chr3	131013874	131027649	-	3.427	protein_coding	216	108	177	149	121	90	134	104
Human	ENSG00000034677.13	RNF19A	NA	chr8	100257059	100336218	-	5.852	protein_coding	1122	658	687	570	946	568	776	785
Human	ENSG00000034693.15	PEX3	NA	chr6	143450804	143490616	+	2.83	protein_coding	355	211	254	224	242	175	232	204
Human	ENSG00000034713.8	GABARAPL2	NA	chr16	75566374	75577881	+	3.01	protein_coding	1199	639	712	681	1082	760	1023	1083
Human	ENSG00000034971.17	MYOC	NA	chr1	171635416	171652688	-	2.104	protein_coding	NA	NA	NA	NA	NA	1	NA	1
Human	ENSG00000035115.22	SH3YL1	NA	chr2	217729	266398	-	11.132	protein_coding	548	246	326	280	690	423	340	324
Human	ENSG00000035141.8	FAM136A	NA	chr2	70295974	70302090	-	3.086	protein_coding	875	577	535	495	502	276	497	512
Human	ENSG00000035403.18	VCL	NA	chr10	73995192	74121363	+	9.992	protein_coding	18989	14626	4878	4644	18689	12694	3804	3634
Human	ENSG00000035499.13	DEPDC1B	NA	chr5	60596911	60700190	-	3.806	protein_coding	457	292	175	147	63	26	76	101
Human	ENSG00000035664.11	DAPK2	NA	chr15	63907035	64072033	-	13.612	protein_coding	13	12	11	7	50	45	23	24
Human	ENSG00000035681.9	NSMAF	NA	chr8	58583507	58659853	-	6.17	protein_coding	1764	1090	1000	913	1199	739	681	680
Human	ENSG00000035687.10	ADSS2	NA	chr1	244408493	244451909	-	3.441	protein_coding	1839	946	1091	1026	1054	662	635	690
Human	ENSG00000035720.8	STAP1	NA	chr4	67558726	67607337	+	1.951	protein_coding	NA	NA	2	NA	NA	NA	2	NA
Human	ENSG00000035862.12	TIMP2	NA	chr17	78852976	78925387	-	5.633	protein_coding	18331	12241	8205	7586	19300	13195	3203	3208
Human	ENSG00000035928.16	RFC1	NA	chr4	39287455	39366375	-	6.719	protein_coding	2322	1338	1651	1578	1359	882	866	888
Human	ENSG00000036054.13	TBC1D23	NA	chr3	100260991	100325251	+	5.176	protein_coding	2648	1290	1258	1186	2009	1084	853	833
Human	ENSG00000036257.13	CUL3	NA	chr2	224470149	224585397	-	11.505	protein_coding	3265	1768	2130	2104	2286	1452	1613	1682
Human	ENSG00000036448.10	MYOM2	NA	chr8	2045045	2165552	+	7.056	protein_coding	10	4	15	21	5	5	21	27
Human	ENSG00000036473.8	OTC	NA	chrX	38352585	38421446	+	1.683	protein_coding	NA	NA	NA	NA	NA	NA	NA	NA
Human	ENSG00000036530.9	CYP46A1	NA	chr14	99684297	99727301	+	9.358	protein_coding	12	7	9	8	14	8	9	10
Human	ENSG00000036549.13	ZZZ3	NA	chr1	77562415	77683419	-	9.008	protein_coding	2688	1426	1276	1156	1759	1104	524	515
Human	ENSG00000036565.15	SLC18A1	NA	chr8	20144854	20183206	-	3.91	protein_coding	NA	NA	NA	NA	NA	NA	NA	NA
Human	ENSG00000036672.16	USP2	NA	chr11	119355214	119381711	-	4.523	protein_coding	33	18	235	235	23	8	243	252
Human	ENSG00000036828.17	CASR	NA	chr3	122183667	122291629	+	12.02	protein_coding	NA	NA	NA	NA	NA	NA	4	NA
Human	ENSG00000037042.9	TUBG2	NA	chr17	42659283	42667006	+	2.793	protein_coding	200	124	123	102	221	155	106	82
Human	ENSG00000037241.7	RPL26L1	NA	chr5	172958728	172969771	+	1.164	protein_coding	501	247	204	208	298	169	212	227
Human	ENSG00000037280.16	FLT4	NA	chr5	180601505	180649624	-	8.852	protein_coding	7	3	69	62	4	2	170	167
Human	ENSG00000037474.15	NSUN2	NA	chr5	6599238	6633291	-	5.506	protein_coding	1692	1208	1659	1584	1155	581	623	667
Human	ENSG00000037637.11	FBXO42	NA	chr1	16246839	16352480	-	9.009	protein_coding	694	392	510	484	580	360	416	423
Human	ENSG00000037749.12	MFAP3	NA	chr5	154038905	154220478	+	7.795	protein_coding	845	514	587	535	708	452	297	302
Human	ENSG00000037757.14	MRI1	NA	chr19	13764521	13774282	+	3.466	protein_coding	583	415	211	221	435	269	183	166
Human	ENSG00000037897.17	METTL1	NA	chr12	57768470	57772119	-	1.947	protein_coding	191	142	213	169	103	42	93	70
Human	ENSG00000037965.6	HOXC8	NA	chr12	54008984	54012769	+	2.417	protein_coding	81	40	20	11	50	29	19	15
Human	ENSG00000038002.9	AGA	NA	chr4	177430773	177442437	-	2.605	protein_coding	705	270	190	186	389	184	79	82
Human	ENSG00000038210.14	PI4K2B	NA	chr4	25160662	25279204	+	3.685	protein_coding	1426	892	658	657	660	333	295	321
Human	ENSG00000038219.13	BOD1L1	NA	chr4	13568737	13627725	-	15.862	protein_coding	2881	1703	2058	1900	2577	1856	1645	1573
Human	ENSG00000038274.17	MAT2B	NA	chr5	163503113	163519354	+	5.135	protein_coding	2513	924	843	685	1517	892	261	296
Human	ENSG00000038295.8	TLL1	NA	chr4	165873236	166104457	+	8.105	protein_coding	NA	NA	1	1	1	NA	1	1
Human	ENSG00000038358.15	EDC4	NA	chr16	67873051	67884499	+	6.14	protein_coding	1164	887	867	824	843	573	668	648
Human	ENSG00000038382.20	TRIO	NA	chr5	14143341	14532128	+	17.86	protein_coding	14220	8714	3191	3044	13962	11385	1905	1770
Human	ENSG00000038427.16	VCAN	NA	chr5	83471617	83582303	+	14.678	protein_coding	18982	7557	1053	968	23000	11806	261	260
Human	ENSG00000038532.16	CLEC16A	NA	chr16	10944563	11182186	+	12.523	protein_coding	936	690	808	818	803	613	594	625
Human	ENSG00000038945.15	MSR1	NA	chr8	16107877	16567490	-	7.812	protein_coding	19	9	8	9	28	11	2	3
Human	ENSG00000039068.19	CDH1	NA	chr16	68737291	68835541	+	6.103	protein_coding	NA	NA	NA	NA	NA	NA	3	5
Human	ENSG00000039123.16	MTREX	NA	chr5	55307988	55425579	+	6.347	protein_coding	2922	1612	1809	1789	1759	1010	1319	1436
Human	ENSG00000039139.9	DNAH5	NA	chr5	13690330	13944543	-	16.475	protein_coding	1004	617	57	68	1271	1315	35	48
Human	ENSG00000039319.17	ZFYVE16	NA	chr5	80408012	80483379	+	15.49	protein_coding	2019	1329	1472	1430	2094	1505	869	781
Human	ENSG00000039523.20	RIPOR1	NA	chr16	67518417	67546788	+	6.729	protein_coding	1600	1360	1792	1453	1514	1061	897	861
Human	ENSG00000039537.14	C6	NA	chr5	41142115	41261438	-	4.857	protein_coding	5	1	NA	NA	NA	3	NA	NA
Human	ENSG00000039560.14	RAI14	NA	chr5	34656327	34832612	+	7.581	protein_coding	9760	7817	3131	2984	9188	5205	2044	2037
Human	ENSG00000039600.11	SOX30	NA	chr5	157625678	157671480	-	3.489	protein_coding	2	NA	6	10	NA	2	4	10
Human	ENSG00000039650.12	PNKP	NA	chr19	49859881	49878351	-	4.545	protein_coding	484	471	538	479	386	277	420	430
Human	ENSG00000039987.7	BEST2	NA	chr19	12751701	12758458	+	2.646	protein_coding	1	NA	NA	2	NA	NA	6	2
Human	ENSG00000040199.18	PHLPP2	NA	chr16	71637834	71724701	-	12.493	protein_coding	913	676	818	759	615	375	374	387
Human	ENSG00000040275.17	SPDL1	NA	chr5	169583635	169604778	+	4.775	protein_coding	1506	1005	545	513	406	182	285	255
Human	ENSG00000040341.18	STAU2	NA	chr8	73420368	73747708	-	8.964	protein_coding	991	517	593	524	915	690	475	505
Human	ENSG00000040487.13	SLC66A1	NA	chr1	19312325	19329300	+	2.686	protein_coding	249	356	537	518	211	170	331	348
Human	ENSG00000040531.16	CTNS	NA	chr17	3636458	3663103	+	4.949	protein_coding	359	415	871	768	307	205	420	361
Human	ENSG00000040608.14	RTN4R	NA	chr22	20241414	20283246	-	3.126	protein_coding	13	7	79	74	8	5	52	74
Human	ENSG00000040633.13	PHF23	NA	chr17	7235028	7239722	-	2.733	protein_coding	1393	1120	1070	926	1137	841	600	506
Human	ENSG00000040731.10	CDH10	NA	chr5	24487099	24644978	-	3.66	protein_coding	7	1	NA	NA	5	3	NA	NA
Human	ENSG00000040933.16	INPP4A	NA	chr2	98444853	98594392	+	13.189	protein_coding	775	506	512	455	739	506	299	317
Human	ENSG00000041353.10	RAB27B	NA	chr18	54717859	54895516	+	7.154	protein_coding	238	381	350	345	484	452	98	85
Human	ENSG00000041357.16	PSMA4	NA	chr15	78540404	78552417	+	6.994	protein_coding	3191	1649	1971	1936	1948	1196	1007	1083
Human	ENSG00000041515.16	MYO16	NA	chr13	108596151	109208005	+	8.816	protein_coding	2	2	14	10	NA	NA	32	23
Human	ENSG00000041802.11	LSG1	NA	chr3	194640790	194672463	-	4.801	protein_coding	1391	1077	1618	1460	932	551	1161	1100
Human	ENSG00000041880.14	PARP3	NA	chr3	51942344	51948867	+	2.928	protein_coding	368	171	138	124	292	201	83	80
Human	ENSG00000041982.16	TNC	NA	chr9	115019574	115118257	-	9.639	protein_coding	19017	16428	3531	3477	21743	13025	916	1010
Human	ENSG00000041988.15	THAP3	NA	chr1	6624865	6635586	+	4.072	protein_coding	303	198	177	162	194	154	159	120
Human	ENSG00000042062.13	RIPOR3	NA	chr20	50586107	50691542	-	6.023	protein_coding	551	996	311	340	2413	2501	38	47
Human	ENSG00000042088.14	TDP1	NA	chr14	89954938	90044764	+	6.223	protein_coding	808	517	348	363	336	193	266	275
Human	ENSG00000042286.15	AIFM2	NA	chr10	70098222	70132934	-	5.135	protein_coding	555	476	481	395	329	241	170	175
Human	ENSG00000042304.12	C2orf83	NA	chr2	227610089	227648606	-	3.486	protein_coding	NA	NA	NA	NA	NA	NA	NA	NA
Human	ENSG00000042317.17	SPATA7	NA	chr14	88384923	88470350	+	6.872	protein_coding	387	144	88	78	410	299	68	79
Human	ENSG00000042429.12	MED17	NA	chr11	93784226	93814963	+	16.61	protein_coding	330	129	116	121	247	127	88	93
Human	ENSG00000042445.14	RETSAT	NA	chr2	85341954	85354531	-	4.049	protein_coding	847	653	542	553	714	681	406	416
Human	ENSG00000042493.16	CAPG	NA	chr2	85394752	85418432	-	2.419	protein_coding	905	561	446	406	650	535	478	515
Human	ENSG00000042753.12	AP2S1	NA	chr19	46838135	46850846	-	1.558	protein_coding	2410	1922	1062	1100	1517	947	547	497
Human	ENSG00000042781.14	USH2A	NA	chr1	215622890	216423448	-	20.633	protein_coding	7	5	NA	3	4	6	1	3
Human	ENSG00000042813.8	ZPBP	NA	chr7	49850420	50121329	-	2.625	protein_coding	NA	NA	NA	NA	NA	NA	NA	NA
Human	ENSG00000042832.12	TG	NA	chr8	132866957	133134903	+	11.132	protein_coding	21	18	44	34	33	28	87	50
Human	ENSG00000042980.13	ADAM28	NA	chr8	24294068	24359014	+	9.318	protein_coding	1	NA	4	1	3	10	2	NA
Human	ENSG00000043039.7	BARX2	NA	chr11	129375847	129452279	+	3.752	protein_coding	NA	NA	NA	NA	NA	NA	1	NA
Human	ENSG00000043093.15	DCUN1D1	NA	chr3	182938073	182985953	-	8.307	protein_coding	1736	891	1197	1099	1492	815	553	556
Human	ENSG00000043143.20	JADE2	NA	chr5	134524311	134583230	+	9.877	protein_coding	1233	1275	1704	1463	732	750	570	568
Human	ENSG00000043355.12	ZIC2	NA	chr13	99981783	99986765	+	3.29	protein_coding	1	2	3	3	NA	NA	15	15
Human	ENSG00000043462.13	LCP2	NA	chr5	170246232	170297815	-	6.823	protein_coding	NA	1	7	NA	NA	1	3	1
Human	ENSG00000043514.17	TRIT1	NA	chr1	39838109	39883511	-	6.533	protein_coding	351	249	287	237	281	171	191	180
Human	ENSG00000043591.6	ADRB1	NA	chr10	114043865	114046904	+	3.039	protein_coding	NA	NA	4	5	NA	NA	22	29
Human	ENSG00000044012.4	GUCA2B	NA	chr1	42153409	42155820	+	0.604	protein_coding	NA	NA	NA	NA	NA	NA	NA	NA
Human	ENSG00000044090.10	CUL7	NA	chr6	43037616	43053945	-	6.101	protein_coding	1210	742	453	490	1253	1108	377	379
Human	ENSG00000044115.21	CTNNA1	NA	chr5	138610966	138935034	+	8.83	protein_coding	10705	6254	6480	5969	8291	5185	4780	5112
Human	ENSG00000044446.12	PHKA2	NA	chrX	18892297	18984114	-	8.547	protein_coding	452	209	179	224	289	212	306	297
Human	ENSG00000044459.15	CNTLN	NA	chr9	17134981	17503923	+	11.064	protein_coding	1043	579	615	545	898	675	310	358
Human	ENSG00000044524.11	EPHA3	NA	chr3	89107620	89482134	+	6.577	protein_coding	29	5	4	6	42	7	12	14
Human	ENSG00000044574.8	HSPA5	NA	chr9	125234852	125241343	-	3.921	protein_coding	27989	15206	13096	13320	17132	8156	11992	12727
Human	ENSG00000046604.13	DSG2	NA	chr18	31498176	31549008	+	6.056	protein_coding	1882	1711	1516	1314	1270	914	824	742
Human	ENSG00000046647.13	GEMIN8	NA	chrX	14008278	14029893	-	2.424	protein_coding	187	111	76	59	171	162	58	49
Human	ENSG00000046651.15	OFD1	NA	chrX	13734744	13769357	+	5.176	protein_coding	399	200	296	256	482	289	277	292
Human	ENSG00000046653.15	GPM6B	NA	chrX	13770938	13938638	-	5.767	protein_coding	7	4	22	17	3	NA	12	33
Human	ENSG00000046774.10	MAGEC2	NA	chrX	142202341	142205290	-	1.994	protein_coding	NA	NA	NA	NA	NA	NA	NA	1
Human	ENSG00000046889.19	PREX2	NA	chr8	67952045	68237032	+	12.132	protein_coding	1	NA	3	3	3	1	29	21
Human	ENSG00000047056.16	WDR37	NA	chr10	1049537	1132384	+	6.301	protein_coding	789	599	511	518	654	382	298	309
Human	ENSG00000047188.16	YTHDC2	NA	chr5	113513693	113595285	+	10.805	protein_coding	1417	825	708	581	1189	715	575	574
Human	ENSG00000047230.15	CTPS2	NA	chrX	16587998	16712936	-	5.531	protein_coding	718	380	324	288	580	420	318	359
Human	ENSG00000047249.18	ATP6V1H	NA	chr8	53715542	53843558	-	5.104	protein_coding	1217	874	1255	1246	875	553	673	679
Human	ENSG00000047315.17	POLR2B	NA	chr4	56977721	57031158	+	5.891	protein_coding	4084	2611	3089	2973	3348	2078	1796	1804
Human	ENSG00000047346.12	FAM214A	NA	chr15	52581316	52709817	-	9.832	protein_coding	656	300	703	669	887	590	702	628
Human	ENSG00000047365.12	ARAP2	NA	chr4	35948220	36244514	-	12.427	protein_coding	4	1	53	39	NA	NA	202	221
Human	ENSG00000047410.14	TPR	NA	chr1	186311651	186375693	-	12.35	protein_coding	5119	3654	3567	3427	3809	3105	1816	1720
Human	ENSG00000047457.14	CP	NA	chr3	149162409	149221829	-	7.072	protein_coding	3	NA	2	2	1	NA	2	1
Human	ENSG00000047578.13	KATNIP	NA	chr16	27550132	27780369	+	9.784	protein_coding	707	480	465	407	732	568	322	262
Human	ENSG00000047579.20	DTNBP1	NA	chr6	15522806	15663058	-	3.046	protein_coding	249	180	277	226	210	158	167	163
Human	ENSG00000047597.7	XK	NA	chrX	37685790	37732130	+	5.174	protein_coding	13	6	12	18	4	2	18	28
Human	ENSG00000047617.15	ANO2	NA	chr12	5531868	5946232	-	6.255	protein_coding	1	1	8	8	1	3	24	17
Human	ENSG00000047621.12	C12orf4	NA	chr12	4487734	4538508	-	4.932	protein_coding	1064	668	757	755	665	392	483	438
Human	ENSG00000047634.15	SCML1	NA	chrX	17737448	17754988	+	5.497	protein_coding	558	534	955	801	413	245	482	496
Human	ENSG00000047644.19	WWC3	NA	chrX	10015253	10144474	+	7.418	protein_coding	1080	726	632	614	1087	842	1243	1322
Human	ENSG00000047648.23	ARHGAP6	NA	chrX	11117650	11665920	-	8.893	protein_coding	156	124	86	80	334	489	55	66
Human	ENSG00000047662.5	FAM184B	NA	chr4	17629305	17781621	-	6.731	protein_coding	4	4	4	1	4	NA	2	6
Human	ENSG00000047849.21	MAP4	NA	chr3	47850689	48089272	-	14.943	protein_coding	18954	11443	5915	5282	15192	10796	2423	2482
Human	ENSG00000047932.14	GOPC	NA	chr6	117560268	117602542	-	4.628	protein_coding	1752	828	802	703	1587	927	413	427
Human	ENSG00000047936.11	ROS1	NA	chr6	117287352	117425942	-	8.89	protein_coding	NA	NA	4	2	NA	NA	3	2
Human	ENSG00000048028.11	USP28	NA	chr11	113797873	113875570	-	5.719	protein_coding	918	495	694	614	715	496	432	462
Human	ENSG00000048052.22	HDAC9	NA	chr7	18086948	19002416	+	16.97	protein_coding	313	221	1272	1131	259	117	616	534
Human	ENSG00000048140.18	TSPAN17	NA	chr5	176647386	176659054	+	5.215	protein_coding	1344	858	628	597	1060	728	715	710
Human	ENSG00000048162.21	NOP16	NA	chr5	176383937	176388927	-	2.814	protein_coding	415	285	475	460	228	106	288	305
Human	ENSG00000048342.17	CC2D2A	NA	chr4	15469864	15601552	+	13.407	protein_coding	1323	726	272	327	1270	849	158	154
Human	ENSG00000048392.12	RRM2B	NA	chr8	102204501	102238961	-	5.391	protein_coding	2062	968	715	665	2244	1316	405	373
Human	ENSG00000048405.10	ZNF800	NA	chr7	127346789	127431924	-	5.793	protein_coding	1042	796	974	841	900	540	785	732
Human	ENSG00000048462.11	TNFRSF17	NA	chr16	11965209	11968068	+	1.015	protein_coding	NA	NA	2	1	NA	1	NA	NA
Human	ENSG00000048471.14	SNX29	NA	chr16	11976733	12574287	+	11.299	protein_coding	1117	725	613	591	1317	1105	370	367
Human	ENSG00000048540.15	LMO3	NA	chr12	16548371	16610594	-	10.002	protein_coding	4	1	5	4	6	8	11	13
Human	ENSG00000048544.6	MRPS10	NA	chr6	42206806	42217861	-	2.1	protein_coding	1560	754	513	503	895	457	413	431
Human	ENSG00000048545.16	GUCA1A	NA	chr6	42155405	42181338	+	3.232	protein_coding	1	NA	NA	NA	1	NA	NA	NA
Human	ENSG00000048649.13	RSF1	NA	chr11	77659995	77821017	-	15.74	protein_coding	2712	1511	2406	2151	2581	1890	1358	1328
Human	ENSG00000048707.15	VPS13D	NA	chr1	12230029	12512047	+	20.768	protein_coding	2301	1476	1872	1872	2164	1598	1471	1310
Human	ENSG00000048740.18	CELF2	NA	chr10	10798396	11336675	+	10.978	protein_coding	733	602	917	727	624	444	436	408
Human	ENSG00000048828.17	FAM120A	NA	chr9	93451684	93566112	+	7.246	protein_coding	7050	4747	2940	2728	4173	2908	1420	1410
Human	ENSG00000048991.16	R3HDM1	NA	chr2	135531454	135725270	+	7.898	protein_coding	1782	882	862	848	1254	677	662	678
Human	ENSG00000049089.15	COL9A2	NA	chr1	40300488	40317813	-	4.215	protein_coding	24	26	55	23	73	160	58	57
Human	ENSG00000049130.16	KITLG	NA	chr12	88492792	88580851	-	6.205	protein_coding	3332	2227	823	669	3363	2284	545	598
Human	ENSG00000049167.15	ERCC8	NA	chr5	60866453	60945073	-	13.515	protein_coding	581	332	247	248	472	306	183	181
Human	ENSG00000049192.15	ADAMTS6	NA	chr5	65148737	65481920	-	8.565	protein_coding	577	101	105	85	367	63	53	65
Human	ENSG00000049239.13	H6PD	NA	chr1	9234773	9271337	+	9.322	protein_coding	1956	1098	432	401	2528	2107	412	405
Human	ENSG00000049245.13	VAMP3	NA	chr1	7771295	7781432	+	2.733	protein_coding	3901	2721	2112	2085	3094	2509	2405	2497
Human	ENSG00000049246.14	PER3	NA	chr1	7784319	7845177	+	8.099	protein_coding	689	373	323	292	315	230	148	156
Human	ENSG00000049247.14	UTS2	NA	chr1	7843082	7853512	-	1.793	protein_coding	NA	NA	1	1	NA	NA	NA	NA
Human	ENSG00000049249.9	TNFRSF9	NA	chr1	7915870	7943165	-	6.354	protein_coding	8	2	10	2	1	NA	2	2
Human	ENSG00000049283.18	EPN3	NA	chr17	50532681	50543750	+	4.503	protein_coding	3	1	3	3	3	NA	NA	1
Human	ENSG00000049323.16	LTBP1	NA	chr2	32946952	33399509	+	7.348	protein_coding	20182	14917	4469	4029	17396	11094	968	982
Human	ENSG00000049449.10	RCN1	NA	chr11	32091073	32105722	+	4.472	protein_coding	6517	3252	1768	1824	5113	2662	343	410
Human	ENSG00000049540.18	ELN	NA	chr7	74027788	74069907	+	6.455	protein_coding	71	26	69	56	107	25	31	27
Human	ENSG00000049541.11	RFC2	NA	chr7	74231498	74254458	-	2.211	protein_coding	662	531	612	556	196	138	425	422
Human	ENSG00000049618.24	ARID1B	NA	chr6	156776019	157210779	+	45.931	protein_coding	2838	1576	1607	1342	2634	1713	1725	1694
Human	ENSG00000049656.14	CLPTM1L	NA	chr5	1317751	1345099	-	6.549	protein_coding	2567	2022	1958	1731	1390	940	1338	1479
Human	ENSG00000049759.19	NEDD4L	NA	chr18	58044225	58401540	+	34.043	protein_coding	897	598	1031	910	1531	1030	1088	1018
Human	ENSG00000049768.16	FOXP3	NA	chrX	49250437	49270477	-	3.086	protein_coding	4	2	1	2	NA	2	2	1
Human	ENSG00000049769.14	PPP1R3F	NA	chrX	49269792	49301461	+	4.378	protein_coding	140	101	195	192	154	122	209	231
Human	ENSG00000049860.14	HEXB	NA	chr5	74640022	74722647	+	5.015	protein_coding	5390	4841	4038	3927	3402	2685	1851	2116
Human	ENSG00000049883.15	PTCD2	NA	chr5	72320366	72368395	+	12.115	protein_coding	520	260	317	296	394	272	213	195
Human	ENSG00000050030.16	NEXMIF	NA	chrX	74732855	74925472	-	12.338	protein_coding	3	1	12	5	1	2	14	10
Human	ENSG00000050130.18	JKAMP	NA	chr14	59484442	59505410	+	4.35	protein_coding	1514	866	947	896	957	620	684	698
Human	ENSG00000050165.18	DKK3	NA	chr11	11956206	12009769	-	11.958	protein_coding	24113	21688	8557	8377	14550	12666	3547	3966
Human	ENSG00000050327.15	ARHGEF5	NA	chr7	144355287	144380632	+	5.818	protein_coding	11	4	43	40	11	11	94	79
Human	ENSG00000050344.9	NFE2L3	NA	chr7	26152197	26187137	+	4.303	protein_coding	1355	749	558	549	1218	895	276	260
Human	ENSG00000050393.11	MCUR1	NA	chr6	13786556	13814568	-	6.057	protein_coding	890	609	520	506	589	329	314	325
Human	ENSG00000050405.13	LIMA1	NA	chr12	50175787	50283546	-	6.317	protein_coding	4724	3511	2135	2096	3688	1837	1060	1069
Human	ENSG00000050426.16	LETMD1	NA	chr12	51047961	51060424	+	6.032	protein_coding	537	280	325	263	526	442	158	158
Human	ENSG00000050438.17	SLC4A8	NA	chr12	51391316	51515763	+	17.92	protein_coding	590	275	92	69	167	65	85	68
Human	ENSG00000050555.19	LAMC3	NA	chr9	131009173	131094473	+	8.939	protein_coding	NA	2	19	22	1	1	25	34
Human	ENSG00000050628.20	PTGER3	NA	chr1	70852352	71047808	-	9.653	protein_coding	NA	NA	8	6	NA	NA	23	24
Human	ENSG00000050730.16	TNIP3	NA	chr4	121131407	121227466	-	3.749	protein_coding	7	7	4	NA	4	3	1	3
Human	ENSG00000050748.18	MAPK9	NA	chr5	180233142	180292099	-	8.955	protein_coding	1213	865	733	726	914	639	532	561
Human	ENSG00000050767.17	COL23A1	NA	chr5	178237617	178590393	-	3.604	protein_coding	NA	1	2	3	1	1	1	1
Human	ENSG00000050820.17	BCAR1	NA	chr16	75228180	75268053	-	9.199	protein_coding	2881	3147	2212	2010	2602	1838	1509	1448
Human	ENSG00000051009.11	FAM160A2	NA	chr11	6211344	6234711	-	4.726	protein_coding	389	301	363	403	338	240	366	339
Human	ENSG00000051108.15	HERPUD1	NA	chr16	56932141	56944864	+	5.062	protein_coding	1897	702	840	764	1627	814	1493	1857
Human	ENSG00000051128.19	HOMER3	NA	chr19	18929200	18941261	-	3.422	protein_coding	444	260	179	152	342	194	136	120
Human	ENSG00000051180.17	RAD51	NA	chr15	40694773	40732340	+	3.084	protein_coding	399	290	299	307	55	26	162	123
Human	ENSG00000051341.14	POLQ	NA	chr3	121431426	121546641	-	9.382	protein_coding	1117	907	474	538	145	72	131	124
Human	ENSG00000051382.9	PIK3CB	NA	chr3	138652697	138834928	-	7.841	protein_coding	1033	721	715	574	557	331	1381	1466
Human	ENSG00000051523.11	CYBA	NA	chr16	88643288	88651054	-	3.253	protein_coding	469	498	361	345	525	568	190	195
Human	ENSG00000051596.10	THOC3	NA	chr5	175917872	176034680	-	3.449	protein_coding	253	240	282	271	125	103	122	141
Human	ENSG00000051620.11	HEBP2	NA	chr6	138403530	138422197	+	10.352	protein_coding	1437	864	592	602	1143	877	647	607
Human	ENSG00000051825.15	MPHOSPH9	NA	chr12	123152319	123244014	-	10.304	protein_coding	1333	820	516	541	619	508	368	315
Human	ENSG00000052126.14	PLEKHA5	NA	chr12	19129751	19376400	+	12.558	protein_coding	1424	657	439	382	1675	1320	537	504
Human	ENSG00000052344.16	PRSS8	NA	chr16	31131432	31135727	-	2.975	protein_coding	NA	NA	3	NA	NA	NA	2	5
Human	ENSG00000052723.12	SIKE1	NA	chr1	114769478	114780685	-	5.894	protein_coding	1443	821	1009	909	1380	780	532	480
Human	ENSG00000052749.14	RRP12	NA	chr10	97356357	97426076	-	8.529	protein_coding	801	841	1473	1299	480	285	930	1006
Human	ENSG00000052795.13	FNIP2	NA	chr4	158769025	158908050	+	10.981	protein_coding	1007	917	1449	1386	703	496	745	679
Human	ENSG00000052802.13	MSMO1	NA	chr4	165327666	165343164	+	2.852	protein_coding	3246	2158	1905	1859	1972	1024	1325	1620
Human	ENSG00000052841.15	TTC17	NA	chr11	43358919	43494933	+	11.296	protein_coding	2328	1322	2227	2022	2470	1682	1125	1135
Human	ENSG00000052850.8	ALX4	NA	chr11	44260439	44310139	-	5.727	protein_coding	NA	NA	1	2	NA	NA	NA	NA
Human	ENSG00000053108.17	FSTL4	NA	chr5	133196454	133612541	-	6.711	protein_coding	3	7	8	6	6	22	8	8
Human	ENSG00000053254.16	FOXN3	NA	chr14	89124870	89619149	-	11.154	protein_coding	2399	1251	1237	1177	3571	2683	1202	1213
Human	ENSG00000053328.8	METTL24	NA	chr6	110245927	110358272	-	1.774	protein_coding	NA	1	1	1	4	2	1	1
Human	ENSG00000053371.12	AKR7A2	NA	chr1	19303964	19312146	-	1.781	protein_coding	816	671	359	309	680	616	158	164
Human	ENSG00000053372.5	MRTO4	NA	chr1	19251804	19260128	+	2.556	protein_coding	1173	885	787	782	434	220	567	537
Human	ENSG00000053438.11	NNAT	NA	chr20	37521205	37523690	+	1.329	protein_coding	28	26	41	34	91	123	48	38
Human	ENSG00000053501.13	USE1	NA	chr19	17215345	17219829	+	2.431	protein_coding	268	153	115	124	280	185	61	85
Human	ENSG00000053524.12	MCF2L2	NA	chr3	183178042	183428778	-	20.568	protein_coding	3	NA	4	3	NA	3	2	2
Human	ENSG00000053702.15	NRIP2	NA	chr12	2825347	2835544	-	2.814	protein_coding	6	NA	1	NA	30	6	NA	NA
Human	ENSG00000053747.17	LAMA3	NA	chr18	23689452	23956222	+	14.488	protein_coding	15	65	141	138	21	161	239	236
Human	ENSG00000053770.12	AP5M1	NA	chr14	57268923	57298742	+	13.019	protein_coding	1214	769	1340	1127	1091	738	896	883
Human	ENSG00000053900.11	ANAPC4	NA	chr4	25377262	25418498	+	7.444	protein_coding	795	382	430	434	588	330	372	337
Human	ENSG00000053918.18	KCNQ1	NA	chr11	2444683	2849105	+	4.42	protein_coding	NA	NA	2	6	1	1	6	10
Human	ENSG00000054116.12	TRAPPC3	NA	chr1	36136569	36156053	-	3.527	protein_coding	1125	743	760	707	855	516	607	634
Human	ENSG00000054118.15	THRAP3	NA	chr1	36224431	36305357	+	4.72	protein_coding	7219	4351	3638	3465	3927	2937	2269	2198
Human	ENSG00000054148.18	PHPT1	NA	chr9	136848723	136851027	+	1.612	protein_coding	892	459	194	231	764	462	183	182
Human	ENSG00000054179.12	ENTPD2	NA	chr9	137048106	137054061	-	2.64	protein_coding	NA	NA	12	2	NA	NA	21	15
Human	ENSG00000054219.11	LY75	NA	chr2	159803354	159904756	-	8.805	protein_coding	NA	NA	15	1	NA	NA	NA	3
Human	ENSG00000054267.22	ARID4B	NA	chr1	235131633	235328219	-	11.073	protein_coding	1978	1044	1281	1122	1898	1269	753	692
Human	ENSG00000054277.14	OPN3	NA	chr1	241590101	241677376	-	3.724	protein_coding	801	367	216	221	638	411	64	76
Human	ENSG00000054282.16	SDCCAG8	NA	chr1	243256033	243500091	+	5.321	protein_coding	773	430	315	327	674	373	267	259
Human	ENSG00000054356.14	PTPRN	NA	chr2	219289622	219309648	-	8.228	protein_coding	784	423	425	483	406	317	347	380
Human	ENSG00000054392.13	HHAT	NA	chr1	210328251	210676296	+	6.645	protein_coding	83	96	131	123	135	177	105	84
Human	ENSG00000054523.18	KIF1B	NA	chr1	10210569	10381603	+	17.955	protein_coding	3563	2256	2807	2619	2708	1546	2064	2109
Human	ENSG00000054598.9	FOXC1	NA	chr6	1609914	1613897	+	3.983	protein_coding	471	290	345	313	476	282	430	446
Human	ENSG00000054611.14	TBC1D22A	NA	chr22	46762616	47175699	+	5.315	protein_coding	652	439	465	396	517	452	275	282
Human	ENSG00000054654.19	SYNE2	NA	chr14	63761898	64226433	+	32.377	protein_coding	1074	591	1491	1292	727	576	1354	1213
Human	ENSG00000054690.14	PLEKHH1	NA	chr14	67533289	67589612	+	10.828	protein_coding	13	4	44	32	1	3	90	110
Human	ENSG00000054793.14	ATP9A	NA	chr20	51596513	51768390	-	8.073	protein_coding	2593	2212	1485	1440	3287	2046	903	799
Human	ENSG00000054796.13	SPO11	NA	chr20	57329802	57343994	+	1.823	protein_coding	NA	NA	NA	NA	NA	NA	NA	NA
Human	ENSG00000054803.4	CBLN4	NA	chr20	55997356	56005519	-	3.154	protein_coding	NA	NA	1	1	NA	NA	2	NA
Human	ENSG00000054938.16	CHRDL2	NA	chr11	74696428	74731426	-	3.176	protein_coding	NA	NA	41	39	2	NA	31	22
Human	ENSG00000054965.11	FAM168A	NA	chr11	73400486	73598189	-	7.887	protein_coding	2065	1170	1242	1129	1834	1529	875	882
Human	ENSG00000054967.13	RELT	NA	chr11	73376398	73397474	+	6.187	protein_coding	90	136	410	336	59	45	364	382
Human	ENSG00000054983.17	GALC	NA	chr14	87837819	87993665	-	6.736	protein_coding	689	488	381	425	675	526	196	200
Human	ENSG00000055044.11	NOP58	NA	chr2	202265735	202303661	+	3.274	protein_coding	2021	1255	1310	1150	925	488	800	788
Human	ENSG00000055070.17	SZRD1	NA	chr1	16352574	16398145	+	4.742	protein_coding	4046	2974	2460	2209	2858	1894	1329	1314
Human	ENSG00000055118.16	KCNH2	NA	chr7	150944960	150978321	-	5.805	protein_coding	22	27	69	54	109	98	128	126
Human	ENSG00000055130.17	CUL1	NA	chr7	148697913	148801110	+	4.152	protein_coding	2652	1521	1755	1639	1784	1108	941	916
Human	ENSG00000055147.19	FAM114A2	NA	chr5	153990147	154038936	-	6.523	protein_coding	938	508	441	444	700	502	299	316
Human	ENSG00000055163.20	CYFIP2	NA	chr5	157266078	157395595	+	10.498	protein_coding	328	209	304	187	332	313	159	138
Human	ENSG00000055208.19	TAB2	NA	chr6	149218640	149411613	+	5.922	protein_coding	2582	1335	1863	1755	2150	1393	1378	1417
Human	ENSG00000055211.14	GINM1	NA	chr6	149566293	149591748	+	2.25	protein_coding	1346	748	855	774	1103	769	589	637
Human	ENSG00000055332.18	EIF2AK2	NA	chr2	37099209	37157065	-	10.753	protein_coding	4812	2249	1647	1612	3889	2207	639	513
Human	ENSG00000055483.19	USP36	NA	chr17	78787380	78841441	-	9.235	protein_coding	1057	1002	1069	923	876	450	919	894
Human	ENSG00000055609.19	KMT2C	NA	chr7	152134921	152436003	-	20.112	protein_coding	3349	2046	2355	2311	3479	2182	2984	2781
Human	ENSG00000055732.13	MCOLN3	NA	chr1	85018081	85048500	-	6.624	protein_coding	3	6	39	51	9	14	90	84
Human	ENSG00000055813.6	CCDC85A	NA	chr2	56183989	56386172	+	4.114	protein_coding	12	9	2	1	8	4	9	6
Human	ENSG00000055917.16	PUM2	NA	chr2	20248690	20352234	-	6.969	protein_coding	3875	2280	2386	2245	2919	1927	1570	1607
Human	ENSG00000055950.16	MRPL43	NA	chr10	100969457	100987515	-	3.573	protein_coding	982	555	396	382	663	394	288	307
Human	ENSG00000055955.17	ITIH4	NA	chr3	52812961	52830688	-	4.659	protein_coding	1	1	1	1	2	3	1	1
Human	ENSG00000055957.11	ITIH1	NA	chr3	52777594	52792068	+	4.541	protein_coding	NA	2	NA	1	NA	NA	NA	2
Human	ENSG00000056050.7	HPF1	NA	chr4	169729469	169757944	-	1.422	protein_coding	514	229	229	247	276	175	205	237
Human	ENSG00000056097.16	ZFR	NA	chr5	32354349	32444740	-	6.771	protein_coding	5036	2794	2675	2536	3721	2570	1664	1698
Human	ENSG00000056277.16	ZNF280C	NA	chrX	130202706	130268899	-	4.638	protein_coding	446	286	292	248	346	219	379	370
Human	ENSG00000056291.17	NPFFR2	NA	chr4	72031803	72148067	+	2.359	protein_coding	NA	NA	1	1	NA	1	1	2
Human	ENSG00000056487.16	PHF21B	NA	chr22	44881161	45010005	-	6.007	protein_coding	3	1	23	19	3	1	101	75
Human	ENSG00000056558.11	TRAF1	NA	chr9	120902392	120929173	-	4.476	protein_coding	126	41	348	103	138	120	51	46
Human	ENSG00000056586.16	RC3H2	NA	chr9	122844555	122905359	-	11.563	protein_coding	2635	1728	2041	1837	2691	1668	1312	1265
Human	ENSG00000056736.10	IL17RB	NA	chr3	53846567	53865794	+	3.044	protein_coding	NA	4	28	8	1	1	17	17
Human	ENSG00000056972.20	TRAF3IP2	NA	chr6	111555380	111606906	-	7.871	protein_coding	487	304	239	199	373	269	143	174
Human	ENSG00000056998.20	GYG2	NA	chrX	2828821	2882820	+	3.621	protein_coding	376	239	128	105	396	355	146	194
Human	ENSG00000057019.16	DCBLD2	NA	chr3	98795940	98901695	-	11.28	protein_coding	22970	19873	5735	5086	11582	4552	1664	1661
Human	ENSG00000057149.16	SERPINB3	NA	chr18	63655196	63661893	-	1.707	protein_coding	NA	NA	NA	NA	NA	NA	NA	NA
Human	ENSG00000057252.13	SOAT1	NA	chr1	179293713	179358680	+	7.005	protein_coding	3191	2667	2835	2676	2119	1378	1504	1611
Human	ENSG00000057294.15	PKP2	NA	chr12	32790754	32896777	-	6.97	protein_coding	5	3	6	15	2	NA	90	98
Human	ENSG00000057468.7	MSH4	NA	chr1	75796881	75913242	+	3.27	protein_coding	6	4	8	5	10	4	13	14
Human	ENSG00000057593.14	F7	NA	chr13	113105787	113120685	+	3.799	protein_coding	2	NA	3	4	9	4	2	4
Human	ENSG00000057608.17	GDI2	NA	chr10	5765222	5842132	-	3.918	protein_coding	9466	5530	4512	4195	5800	3523	1992	2063
Human	ENSG00000057657.17	PRDM1	NA	chr6	105993462	106109939	+	6.75	protein_coding	324	105	189	136	340	201	261	279
Human	ENSG00000057663.16	ATG5	NA	chr6	106045422	106325791	-	5.655	protein_coding	1109	584	750	716	728	391	350	372
Human	ENSG00000057704.13	TMCC3	NA	chr12	94567121	94650557	-	6.512	protein_coding	35	27	97	67	8	5	96	83
Human	ENSG00000057757.10	PITHD1	NA	chr1	23778417	23788232	+	2.173	protein_coding	817	629	486	518	476	326	412	369
Human	ENSG00000057935.14	MTA3	NA	chr2	42494568	42756947	+	10.58	protein_coding	965	360	531	523	1016	729	318	334
Human	ENSG00000058056.9	USP13	NA	chr3	179653039	179789401	+	8.155	protein_coding	1543	907	595	481	825	393	133	133
Human	ENSG00000058063.16	ATP11B	NA	chr3	182793502	182921629	+	9.187	protein_coding	2222	1300	1762	1516	1869	1200	2131	2157
Human	ENSG00000058085.15	LAMC2	NA	chr1	183186237	183245127	+	6.77	protein_coding	15	12	33	25	8	5	48	53
Human	ENSG00000058091.17	CDK14	NA	chr7	90466423	91210590	+	7.017	protein_coding	1509	793	644	592	1227	686	423	454
Human	ENSG00000058262.10	SEC61A1	NA	chr3	128051640	128071683	+	4.64	protein_coding	19784	13206	10567	9918	11963	7295	6625	6703
Human	ENSG00000058272.19	PPP1R12A	NA	chr12	79773562	79935460	-	11.864	protein_coding	5865	2726	2389	2095	3970	2304	1677	1610
Human	ENSG00000058335.16	RASGRF1	NA	chr15	78959905	79090780	-	9.977	protein_coding	19	38	21	13	27	12	5	10
Human	ENSG00000058404.20	CAMK2B	NA	chr7	44217149	44334577	-	8.159	protein_coding	1	NA	24	13	3	1	28	32
Human	ENSG00000058453.17	CROCC	NA	chr1	16740272	16972964	+	8.875	protein_coding	257	158	151	161	263	203	155	138
Human	ENSG00000058600.16	POLR3E	NA	chr16	22297374	22335101	+	9.486	protein_coding	678	463	696	610	491	265	279	265
Human	ENSG00000058668.15	ATP2B4	NA	chr1	203626786	203744081	+	9.495	protein_coding	18073	11659	4139	3523	10902	6109	2033	1950
Human	ENSG00000058673.17	ZC3H11A	NA	chr1	203795622	203854999	+	12.829	protein_coding	14	5	7	7	10	10	6	5
Human	ENSG00000058729.11	RIOK2	NA	chr5	97160866	97183247	-	5.489	protein_coding	1031	586	784	699	628	402	469	537
Human	ENSG00000058799.15	YIPF1	NA	chr1	53851718	53889798	-	2.036	protein_coding	567	385	403	373	470	375	345	382
Human	ENSG00000058804.12	NDC1	NA	chr1	53765477	53838463	-	4.72	protein_coding	2515	1737	749	752	607	354	465	532
Human	ENSG00000058866.15	DGKG	NA	chr3	186105667	186362234	-	10.975	protein_coding	73	55	132	131	38	11	38	51
Human	ENSG00000059122.17	FLYWCH1	NA	chr16	2911930	2951208	+	8.425	protein_coding	771	680	607	592	765	611	346	358
Human	ENSG00000059145.19	UNKL	NA	chr16	1363204	1414751	-	7.494	protein_coding	443	308	135	136	432	302	139	115
Human	ENSG00000059377.18	TBXAS1	NA	chr7	139777050	140020325	+	6.271	protein_coding	540	507	134	122	1201	1443	45	27
Human	ENSG00000059378.13	PARP12	NA	chr7	140023748	140062951	-	5.51	protein_coding	284	152	463	440	251	151	146	167
Human	ENSG00000059573.9	ALDH18A1	NA	chr10	95605940	95656711	-	3.759	protein_coding	3021	1973	1641	1623	2176	1234	845	998
Human	ENSG00000059588.10	TARBP1	NA	chr1	234391312	234479179	-	7.819	protein_coding	493	275	285	292	371	191	135	144
Human	ENSG00000059691.12	GATB	NA	chr4	151670503	151761007	-	11.741	protein_coding	476	326	400	378	335	232	187	234
Human	ENSG00000059728.11	MXD1	NA	chr2	69897687	69942945	+	6.351	protein_coding	428	280	269	236	371	191	358	383
Human	ENSG00000059758.8	CDK17	NA	chr12	96278260	96400480	-	6.467	protein_coding	1952	1321	880	825	1240	642	737	668
Human	ENSG00000059769.20	DNAJC25	NA	chr9	111631333	111654351	+	2.604	protein_coding	354	186	188	218	264	175	159	189
Human	ENSG00000059804.16	SLC2A3	NA	chr12	7919229	7936187	-	6.071	protein_coding	1609	1246	1826	1584	1415	695	792	779
Human	ENSG00000059915.17	PSD	NA	chr10	102402616	102421539	-	5.979	protein_coding	45	29	61	53	76	56	64	52
Human	ENSG00000060069.17	CTDP1	NA	chr18	79679802	79754510	+	5.3	protein_coding	623	440	702	693	478	403	524	498
Human	ENSG00000060138.13	YBX3	NA	chr12	10699088	10723323	-	8.621	protein_coding	4124	2565	2323	2084	3709	2235	2139	2149
Human	ENSG00000060140.9	STYK1	NA	chr12	10618922	10674318	-	3.44	protein_coding	11	6	13	12	4	3	20	28
Human	ENSG00000060237.18	WNK1	NA	chr12	752578	911452	+	17.28	protein_coding	5816	3928	4249	4045	4821	3610	4600	4101
Human	ENSG00000060303.5	RPS17P5	NA	chr6	50857254	50857662	-	0.408	processed_pseudogene	NA	NA	NA	NA	NA	NA	NA	NA
Human	ENSG00000060339.14	CCAR1	NA	chr10	68721011	68792377	+	6.059	protein_coding	3422	1965	1638	1603	2438	1451	966	801
Human	ENSG00000060491.16	OGFR	NA	chr20	62804834	62814000	+	4.702	protein_coding	826	691	576	594	711	537	193	181
Human	ENSG00000060558.4	GNA15	NA	chr19	3136032	3163749	+	2.753	protein_coding	NA	3	8	2	1	NA	1	NA
Human	ENSG00000060566.14	CREB3L3	NA	chr19	4153630	4173054	+	2.648	protein_coding	NA	NA	6	6	NA	NA	3	3
Human	ENSG00000060642.11	PIGV	NA	chr1	26787053	26800659	+	5.872	protein_coding	295	183	121	95	215	230	152	119
Human	ENSG00000060656.20	PTPRU	NA	chr1	29236515	29326813	+	6.682	protein_coding	303	224	244	235	383	329	442	444
Human	ENSG00000060688.13	SNRNP40	NA	chr1	31259567	31296788	-	3.887	protein_coding	1224	830	944	829	600	389	530	529
Human	ENSG00000060709.15	RIMBP2	NA	chr12	130396136	130716281	-	9.655	protein_coding	NA	NA	8	2	NA	3	3	2
Human	ENSG00000060718.22	COL11A1	NA	chr1	102876466	103108872	-	9.091	protein_coding	834	625	271	261	630	506	178	195
Human	ENSG00000060749.16	QSER1	NA	chr11	32892810	32993316	+	10.908	protein_coding	2864	1694	1280	1230	2166	1374	1225	1148
Human	ENSG00000060762.19	MPC1	NA	chr6	166364918	166383013	-	1.546	protein_coding	353	210	174	171	227	106	183	181
Human	ENSG00000060971.19	ACAA1	NA	chr3	38103128	38137242	-	7.106	protein_coding	749	510	354	393	664	542	306	305
Human	ENSG00000060982.15	BCAT1	NA	chr12	24810023	24949101	-	11.415	protein_coding	15926	7014	2653	2520	8269	2491	1342	1739
Human	ENSG00000061273.18	HDAC7	NA	chr12	47782721	47833132	-	9.928	protein_coding	2031	1609	1170	1105	1768	1298	866	812
Human	ENSG00000061337.15	LZTS1	NA	chr8	20246164	20303963	-	5.706	protein_coding	442	570	244	267	524	403	186	228
Human	ENSG00000061455.11	PRDM6	NA	chr5	123089240	123194266	+	9.23	protein_coding	8	9	15	11	19	26	55	40
Human	ENSG00000061492.12	WNT8A	NA	chr5	138083989	138092365	+	1.991	protein_coding	NA	NA	1	NA	NA	NA	NA	NA
Human	ENSG00000061656.10	SPAG4	NA	chr20	35615828	35621094	+	2.348	protein_coding	18	16	11	21	17	23	43	29
Human	ENSG00000061676.15	NCKAP1	NA	chr2	182909114	183038858	-	22.52	protein_coding	9720	5875	6092	5405	7185	4097	2411	2319
Human	ENSG00000061794.13	MRPS35	NA	chr12	27710821	27756295	+	1.93	protein_coding	1339	681	873	854	786	467	311	376
Human	ENSG00000061918.14	GUCY1B1	NA	chr4	155758991	155807811	+	3.944	protein_coding	193	69	161	130	624	683	178	180
Human	ENSG00000061936.10	SFSWAP	NA	chr12	131711080	131799738	+	10.158	protein_coding	1271	730	743	670	1035	596	522	486
Human	ENSG00000061938.20	TNK2	NA	chr3	195863363	195911945	-	12.245	protein_coding	578	490	557	541	514	465	532	475
Human	ENSG00000061987.16	MON2	NA	chr12	62466816	62600476	+	16.014	protein_coding	2498	1272	1235	1184	2141	1215	1190	1208
Human	ENSG00000062038.14	CDH3	NA	chr16	68636188	68722616	+	6.076	protein_coding	1	NA	2	1	NA	NA	16	7
Human	ENSG00000062096.15	ARSF	NA	chrX	3041470	3112727	+	2.205	protein_coding	NA	NA	NA	NA	NA	NA	NA	1
Human	ENSG00000062194.16	GPBP1	NA	chr5	57173947	57264679	+	6.472	protein_coding	2367	1149	1596	1440	1697	1038	1092	1098
Human	ENSG00000062282.15	DGAT2	NA	chr11	75759511	75801535	+	7.904	protein_coding	14	14	77	56	10	21	62	56
Human	ENSG00000062370.17	ZNF112	NA	chr19	44326554	44367217	-	3.848	protein_coding	232	132	135	135	195	161	97	98
Human	ENSG00000062485.19	CS	NA	chr12	56271698	56300391	-	6.401	protein_coding	4410	2866	1943	1775	2631	1516	1106	1017
Human	ENSG00000062524.16	LTK	NA	chr15	41503636	41513887	-	3.491	protein_coding	44	20	38	53	45	20	110	93
Human	ENSG00000062582.14	MRPS24	NA	chr7	43866557	43869893	-	2.607	protein_coding	31	9	18	10	20	8	10	7
Human	ENSG00000062598.18	ELMO2	NA	chr20	46366049	46432985	-	6.597	protein_coding	1361	1020	1342	1229	1156	893	691	696
Human	ENSG00000062650.19	WAPL	NA	chr10	86435255	86521792	-	7.205	protein_coding	2693	1646	1834	1697	1911	1081	1055	1074
Human	ENSG00000062716.13	VMP1	NA	chr17	59707191	59842255	+	6.854	protein_coding	7124	3409	1677	1535	7221	3190	1281	1308
Human	ENSG00000062725.10	APPBP2	NA	chr17	60443157	60526242	-	9.89	protein_coding	2657	1122	1572	1328	2696	1497	1230	1326
Human	ENSG00000062822.15	POLD1	NA	chr19	50384203	50418018	+	4.934	protein_coding	534	477	429	424	159	125	204	227
Human	ENSG00000063015.20	SEZ6	NA	chr17	28954900	29006440	-	4.962	protein_coding	NA	NA	NA	NA	1	NA	NA	1
Human	ENSG00000063046.18	EIF4B	NA	chr12	53006281	53042215	+	6.028	protein_coding	11346	6211	4499	4000	12828	9264	2439	2679
Human	ENSG00000063127.16	SLC6A16	NA	chr19	49289637	49325215	-	3.589	protein_coding	72	43	41	52	206	118	44	50
Human	ENSG00000063169.11	BICRA	NA	chr19	47608195	47703277	+	7.688	protein_coding	420	288	300	278	324	252	341	281
Human	ENSG00000063176.16	SPHK2	NA	chr19	48619290	48630717	+	6.009	protein_coding	324	245	276	283	236	197	286	310
Human	ENSG00000063177.13	RPL18	NA	chr19	48615327	48619184	-	3.857	protein_coding	8154	4985	3760	3220	6860	4352	2243	2268
Human	ENSG00000063180.9	CA11	NA	chr19	48637945	48646187	-	1.946	protein_coding	31	14	51	42	88	83	103	103
Human	ENSG00000063241.8	ISOC2	NA	chr19	55452984	55462343	-	4.408	protein_coding	585	440	529	498	384	263	340	349
Human	ENSG00000063244.13	U2AF2	NA	chr19	55654145	55674716	+	4.116	protein_coding	4045	2884	2300	2004	2246	1480	1578	1519
Human	ENSG00000063245.15	EPN1	NA	chr19	55675225	55709858	+	17.616	protein_coding	3658	2933	1686	1606	2487	1952	1617	1572
Human	ENSG00000063322.15	MED29	NA	chr19	39391302	39400641	+	3.839	protein_coding	1079	681	724	626	827	688	813	780
Human	ENSG00000063438.19	AHRR	NA	chr5	321758	438291	+	9.435	protein_coding	114	63	32	26	90	76	17	12
Human	ENSG00000063515.3	GSC2	NA	chr22	19146992	19150292	-	2.625	protein_coding	NA	NA	3	1	NA	1	11	12
Human	ENSG00000063587.15	ZNF275	NA	chrX	153334146	153360110	+	8.147	protein_coding	795	515	552	481	657	367	537	500
Human	ENSG00000063601.17	MTMR1	NA	chrX	150692970	150765108	+	6.328	protein_coding	1197	703	513	490	800	441	515	551
Human	ENSG00000063660.9	GPC1	NA	chr2	240435662	240468076	+	6.522	protein_coding	9823	8326	3734	3670	4874	4167	1577	1581
Human	ENSG00000063761.16	ADCK1	NA	chr14	77800108	77935014	+	5.293	protein_coding	104	93	125	99	103	73	83	99
Human	ENSG00000063854.13	HAGH	NA	chr16	1795619	1827157	-	5.839	protein_coding	305	277	543	538	219	159	566	615
Human	ENSG00000063978.16	RNF4	NA	chr4	2462219	2625320	+	7.141	protein_coding	1799	1629	2041	1797	1246	951	1033	1049
Human	ENSG00000064012.22	CASP8	NA	chr2	201233442	201287711	+	7.243	protein_coding	601	273	308	273	404	339	95	118
Human	ENSG00000064042.18	LIMCH1	NA	chr4	41359606	41700044	+	10.862	protein_coding	21	4	31	26	60	70	41	38
Human	ENSG00000064102.15	INTS13	NA	chr12	26905180	26938326	-	3.059	protein_coding	1121	605	739	617	630	363	473	490
Human	ENSG00000064115.11	TM7SF3	NA	chr12	26971578	27014434	-	5.504	protein_coding	1663	1118	804	750	1084	737	426	469
Human	ENSG00000064195.7	DLX3	NA	chr17	49990004	49995224	-	2.715	protein_coding	NA	NA	8	3	NA	NA	12	7
Human	ENSG00000064199.7	SPA17	NA	chr11	124673843	124697518	+	5.159	protein_coding	340	168	79	84	156	108	70	76
Human	ENSG00000064201.16	TSPAN32	NA	chr11	2301996	2318204	+	3.797	protein_coding	2	NA	1	NA	2	5	NA	NA
Human	ENSG00000064205.10	CCN5	NA	chr20	44714843	44728509	+	4.981	protein_coding	1	NA	3	3	11	13	10	5
Human	ENSG00000064218.5	DMRT3	NA	chr9	976654	991732	+	2.697	protein_coding	NA	3	2	2	NA	1	1	NA
Human	ENSG00000064225.12	ST3GAL6	NA	chr3	98732235	98821201	+	6.288	protein_coding	60	37	118	101	83	39	65	50
Human	ENSG00000064270.13	ATP2C2	NA	chr16	84368526	84464187	+	7.352	protein_coding	NA	NA	NA	1	NA	NA	NA	1
Human	ENSG00000064300.9	NGFR	NA	chr17	49495292	49515008	+	4.141	protein_coding	1	NA	66	33	4	3	62	79
Human	ENSG00000064309.14	CDON	NA	chr11	125955795	126063335	-	10.6	protein_coding	45	29	216	195	35	31	168	197
Human	ENSG00000064313.12	TAF2	NA	chr8	119730773	119832841	-	6.526	protein_coding	1648	956	1213	1135	1128	747	719	706
Human	ENSG00000064393.16	HIPK2	NA	chr7	139561569	139777998	-	15.622	protein_coding	11221	8412	3257	2992	22828	19893	2414	2195
Human	ENSG00000064419.13	TNPO3	NA	chr7	128954179	129055173	-	4.676	protein_coding	2824	1845	1812	1628	1584	1130	992	988
Human	ENSG00000064489.23	BORCS8-MEF2B	NA	chr19	19145568	19192158	-	1.929	protein_coding	NA	NA	NA	NA	1	NA	3	NA
Human	ENSG00000064490.14	RFXANK	NA	chr19	19192228	19201869	+	2.503	protein_coding	604	437	437	476	533	407	260	281
Human	ENSG00000064545.15	TMEM161A	NA	chr19	19119168	19138513	-	3.281	protein_coding	258	276	221	226	210	246	219	210
Human	ENSG00000064547.14	LPAR2	NA	chr19	19623654	19628930	-	2.975	protein_coding	35	16	45	41	68	54	73	64
Human	ENSG00000064601.20	CTSA	NA	chr20	45890143	45898824	+	8.508	protein_coding	3973	4197	3411	3070	4953	4627	2865	2910
Human	ENSG00000064607.17	SUGP2	NA	chr19	18990887	19034023	-	8.468	protein_coding	2505	1906	1314	1273	2035	1243	921	884
Human	ENSG00000064651.14	SLC12A2	NA	chr5	128083765	128189677	+	10.653	protein_coding	1654	902	1126	1022	969	551	601	561
Human	ENSG00000064652.11	SNX24	NA	chr5	122843438	123029354	+	3.474	protein_coding	356	175	235	214	217	138	159	175
Human	ENSG00000064655.19	EYA2	NA	chr20	46894623	47188844	+	3.618	protein_coding	6	1	13	6	21	8	8	16
Human	ENSG00000064666.15	CNN2	NA	chr19	1026585	1039068	+	3.64	protein_coding	10546	6165	1390	1342	9790	6473	1784	1771
Human	ENSG00000064687.13	ABCA7	NA	chr19	1039996	1065572	+	9.591	protein_coding	49	35	114	107	129	151	337	271
Human	ENSG00000064692.20	SNCAIP	NA	chr5	122311353	122464219	+	7.266	protein_coding	546	220	62	70	893	502	72	78
Human	ENSG00000064703.12	DDX20	NA	chr1	111755244	111768000	+	5.585	protein_coding	965	736	771	676	565	414	459	474
Human	ENSG00000064726.10	BTBD1	NA	chr15	83016422	83067252	-	4.066	protein_coding	3324	1844	1894	1759	2750	1752	1001	1010
Human	ENSG00000064763.11	FAR2	NA	chr12	29149102	29340980	+	5.411	protein_coding	232	79	187	140	138	61	206	188
Human	ENSG00000064787.13	BCAS1	NA	chr20	53936776	54070594	-	8.186	protein_coding	NA	2	2	2	NA	NA	1	1
Human	ENSG00000064835.11	POU1F1	NA	chr3	87259403	87276584	-	1.566	protein_coding	NA	NA	NA	NA	NA	NA	NA	NA
Human	ENSG00000064886.14	CHI3L2	NA	chr1	111200770	111243440	+	3.295	protein_coding	1	7	102	2	23	29	2	2
Human	ENSG00000064932.16	SBNO2	NA	chr19	1107636	1174268	-	6.61	protein_coding	1189	1270	1073	1036	1342	1419	777	785
Human	ENSG00000064933.18	PMS1	NA	chr2	189784084	189877629	+	5.454	protein_coding	881	492	386	381	574	347	287	278
Human	ENSG00000064961.19	HMG20B	NA	chr19	3572776	3579088	+	3.857	protein_coding	1278	692	444	483	966	832	252	257
Human	ENSG00000064989.13	CALCRL	NA	chr2	187341963	187448460	-	7.309	protein_coding	93	18	43	19	124	60	88	90
Human	ENSG00000064995.18	TAF11	NA	chr6	34877461	34888071	-	1.989	protein_coding	514	250	302	265	412	214	274	255
Human	ENSG00000064999.15	ANKS1A	NA	chr6	34889254	35091406	+	8.498	protein_coding	686	388	542	496	652	511	629	571
Human	ENSG00000065000.19	AP3D1	NA	chr19	2100987	2164468	-	8.613	protein_coding	5225	4481	4065	3882	4137	2808	1788	1845
Human	ENSG00000065029.15	ZNF76	NA	chr6	35258908	35295985	+	6.782	protein_coding	323	222	281	287	316	236	201	169
Human	ENSG00000065054.14	SLC9A3R2	NA	chr16	2025355	2039026	+	3.516	protein_coding	1239	1039	572	552	1073	904	272	266
Human	ENSG00000065057.9	NTHL1	NA	chr16	2039814	2047866	-	2.43	protein_coding	198	141	93	59	102	75	56	61
Human	ENSG00000065060.17	UHRF1BP1	NA	chr6	34792014	34883138	+	9.908	protein_coding	351	154	389	339	247	181	281	285
Human	ENSG00000065135.12	GNAI3	NA	chr1	109548614	109600195	+	9.044	protein_coding	4998	2650	2408	2258	2938	1772	1474	1513
Human	ENSG00000065150.21	IPO5	NA	chr13	97953657	98024296	+	9.664	protein_coding	8977	4904	4109	3646	4270	2211	1979	2057
Human	ENSG00000065154.12	OAT	NA	chr10	124397302	124418976	-	3.388	protein_coding	3360	1933	2039	1974	2357	1278	1179	1342
Human	ENSG00000065183.16	WDR3	NA	chr1	117929719	117966543	+	10.276	protein_coding	1492	975	1070	1099	891	528	724	740
Human	ENSG00000065243.20	PKN2	NA	chr1	88684221	88836255	+	6.897	protein_coding	3028	1735	1900	1974	2180	1399	1362	1273
Human	ENSG00000065268.11	WDR18	NA	chr19	984331	998438	+	2.283	protein_coding	563	483	583	558	314	265	262	297
Human	ENSG00000065308.5	TRAM2	NA	chr6	52497407	52577060	-	7.047	protein_coding	8560	5060	2139	2243	5228	2753	1191	1102
Human	ENSG00000065320.9	NTN1	NA	chr17	9021509	9244000	+	6.415	protein_coding	17	7	55	48	60	23	42	65
Human	ENSG00000065325.13	GLP2R	NA	chr17	9822205	9892099	+	5.696	protein_coding	NA	1	1	2	9	7	4	1
Human	ENSG00000065328.17	MCM10	NA	chr10	13161557	13211110	+	5.456	protein_coding	774	698	563	615	145	98	155	169
Human	ENSG00000065357.20	DGKA	NA	chr12	55927318	55954027	+	10.098	protein_coding	856	477	365	371	771	476	252	248
Human	ENSG00000065361.16	ERBB3	NA	chr12	56076798	56103505	+	8.837	protein_coding	15	5	79	59	8	9	213	243
Human	ENSG00000065371.17	ROPN1	NA	chr3	123968520	123992178	-	4.518	protein_coding	1	1	1	1	NA	NA	NA	NA
Human	ENSG00000065413.20	ANKRD44	NA	chr2	196967016	197311173	-	12.826	protein_coding	303	178	277	248	301	199	185	160
Human	ENSG00000065427.15	KARS1	NA	chr16	75627473	75648643	-	4.051	protein_coding	3761	2211	2301	2001	2417	1526	1465	1486
Human	ENSG00000065457.10	ADAT1	NA	chr16	75596980	75623300	-	4.486	protein_coding	744	437	366	332	483	370	251	190
Human	ENSG00000065485.20	PDIA5	NA	chr3	123067024	123225227	+	4.067	protein_coding	668	440	317	309	697	496	198	156
Human	ENSG00000065491.8	TBC1D22B	NA	chr6	37257771	37332970	+	3.462	protein_coding	332	214	292	237	374	267	306	295
Human	ENSG00000065518.8	NDUFB4	NA	chr3	120596327	120602507	+	1.877	protein_coding	1430	676	595	600	1142	650	498	559
Human	ENSG00000065526.12	SPEN	NA	chr1	15836094	15940456	+	14.336	protein_coding	2214	1357	1814	1765	1659	987	1425	1438
Human	ENSG00000065534.19	MYLK	NA	chr3	123610048	123884332	-	22.167	protein_coding	30557	21566	2849	2792	36432	36056	462	458
Human	ENSG00000065548.18	ZC3H15	NA	chr2	186486252	186509361	+	3.026	protein_coding	2730	1390	1667	1489	1663	965	1130	1201
Human	ENSG00000065559.15	MAP2K4	NA	chr17	12020828	12143830	+	5.709	protein_coding	1407	834	927	875	1118	682	708	755
Human	ENSG00000065600.13	PACC1	NA	chr1	212363927	212414901	-	2.917	protein_coding	294	193	327	292	270	149	263	258
Human	ENSG00000065609.14	SNAP91	NA	chr6	83552879	83709691	-	6.651	protein_coding	NA	1	7	3	NA	NA	28	33
Human	ENSG00000065613.15	SLK	NA	chr10	103967139	104029233	+	8.107	protein_coding	2996	2005	2579	2475	2134	1444	1791	1787
Human	ENSG00000065615.14	CYB5R4	NA	chr6	83859655	83967423	+	9.621	protein_coding	756	536	596	543	668	435	427	427
Human	ENSG00000065618.21	COL17A1	NA	chr10	104031285	104085880	-	6.989	protein_coding	5	3	20	15	1	NA	6	9
Human	ENSG00000065621.15	GSTO2	NA	chr10	104268872	104304950	+	9.926	protein_coding	61	69	66	47	49	37	57	45
Human	ENSG00000065665.21	SEC61A2	NA	chr10	12129636	12169961	+	3.916	protein_coding	365	175	197	177	244	119	271	242
Human	ENSG00000065675.15	PRKCQ	NA	chr10	6427142	6580301	-	3.295	protein_coding	2	1	19	5	4	5	15	15
Human	ENSG00000065717.15	TLE2	NA	chr19	2997638	3047635	-	4.15	protein_coding	15	3	40	36	19	11	202	173
Human	ENSG00000065802.12	ASB1	NA	chr2	238426741	238452250	+	7.407	protein_coding	1299	878	605	531	970	593	488	507
Human	ENSG00000065809.13	FAM107B	NA	chr10	14518556	14774897	-	7.019	protein_coding	1694	1227	1079	884	1132	558	685	807
Human	ENSG00000065833.9	ME1	NA	chr6	83210401	83431051	-	3.338	protein_coding	3013	1630	1097	1104	1876	1161	1068	1164
Human	ENSG00000065882.16	TBC1D1	NA	chr4	37891083	38139175	+	9.035	protein_coding	2238	1266	976	1008	1217	758	1240	1204
Human	ENSG00000065883.16	CDK13	NA	chr7	39950120	40099580	+	24.618	protein_coding	2419	1465	1359	1307	2180	1404	859	818
Human	ENSG00000065911.13	MTHFD2	NA	chr2	74186171	74217565	+	11.443	protein_coding	5202	1705	1566	1538	2052	582	1429	1809
Human	ENSG00000065923.10	SLC9A7	NA	chrX	46599250	46759118	-	9.98	protein_coding	2148	1125	251	247	1027	366	133	121
Human	ENSG00000065970.9	FOXJ2	NA	chr12	8032715	8055517	+	6.297	protein_coding	1108	814	657	641	746	530	663	609
Human	ENSG00000065978.19	YBX1	NA	chr1	42682417	42703805	+	3.395	protein_coding	19077	12644	10245	9795	10361	7916	8737	8484
Human	ENSG00000065989.16	PDE4A	NA	chr19	10416772	10469630	+	6.762	protein_coding	514	325	592	575	591	445	821	845
Human	ENSG00000066027.12	PPP2R5A	NA	chr1	212285409	212361853	+	3.942	protein_coding	942	552	774	660	1077	853	747	827
Human	ENSG00000066032.18	CTNNA2	NA	chr2	79185230	80648861	+	7.535	protein_coding	NA	NA	5	5	NA	NA	8	2
Human	ENSG00000066044.15	ELAVL1	NA	chr19	7958572	8005659	-	6.962	protein_coding	2919	1821	1900	1722	1865	1147	1502	1421
Human	ENSG00000066056.14	TIE1	NA	chr1	43300981	43323108	+	6.705	protein_coding	5	5	8	8	7	2	25	21
Human	ENSG00000066084.13	DIP2B	NA	chr12	50504984	50748657	+	10.351	protein_coding	1619	1215	1418	1260	1452	990	880	814
Human	ENSG00000066117.15	SMARCD1	NA	chr12	50085199	50100707	+	4.903	protein_coding	1355	1019	1071	974	1147	846	628	705
Human	ENSG00000066135.13	KDM4A	NA	chr1	43650148	43705518	+	5.184	protein_coding	782	307	442	422	693	418	312	357
Human	ENSG00000066136.20	NFYC	NA	chr1	40691647	40771603	+	5.99	protein_coding	840	486	429	394	479	359	335	341
Human	ENSG00000066185.13	ZMYND12	NA	chr1	42430328	42456253	-	2.181	protein_coding	1	2	2	2	3	7	1	1
Human	ENSG00000066230.12	SLC9A3	NA	chr5	470455	524449	-	5.754	protein_coding	5	1	11	2	2	NA	4	8
Human	ENSG00000066248.15	NGEF	NA	chr2	232878700	233013256	-	4.647	protein_coding	6	3	83	65	1	1	130	120
Human	ENSG00000066279.18	ASPM	NA	chr1	197084126	197146694	-	10.888	protein_coding	7161	4585	934	1025	778	369	513	468
Human	ENSG00000066294.15	CD84	NA	chr1	160541094	160579516	-	9.255	protein_coding	NA	2	17	NA	NA	NA	NA	NA
Human	ENSG00000066322.15	ELOVL1	NA	chr1	43363397	43368074	-	2.506	protein_coding	1992	1772	1686	1440	1107	778	1002	945
Human	ENSG00000066336.12	SPI1	NA	chr11	47354859	47378547	-	2.04	protein_coding	NA	NA	15	NA	1	1	2	4
Human	ENSG00000066379.15	POLR1H	NA	chr6	30058898	30064909	+	3.672	protein_coding	193	136	139	118	152	108	157	155
Human	ENSG00000066382.16	MPPED2	NA	chr11	30384492	30586872	-	8.197	protein_coding	3	2	9	2	8	5	8	11
Human	ENSG00000066405.13	CLDN18	NA	chr3	137998734	138033655	+	3.715	protein_coding	NA	NA	NA	NA	1	NA	NA	NA
Human	ENSG00000066422.5	ZBTB11	NA	chr3	101648888	101677132	-	7.053	protein_coding	1484	869	935	878	956	553	854	785
Human	ENSG00000066427.24	ATXN3	NA	chr14	92044495	92106621	-	9.661	protein_coding	662	225	211	169	779	559	313	273
Human	ENSG00000066455.13	GOLGA5	NA	chr14	92794304	92839947	+	3.205	protein_coding	1862	984	1109	1002	1621	900	843	866
Human	ENSG00000066468.23	FGFR2	NA	chr10	121478331	121598458	-	7.58	protein_coding	NA	NA	8	13	NA	NA	35	22
Human	ENSG00000066557.6	LRRC40	NA	chr1	70144804	70205579	-	2.843	protein_coding	1184	626	709	613	561	350	294	298
Human	ENSG00000066583.12	ISOC1	NA	chr5	129094748	129114028	+	1.942	protein_coding	594	342	415	381	603	414	208	252
Human	ENSG00000066629.18	EML1	NA	chr14	99737692	99942060	+	8.93	protein_coding	1900	1191	611	616	1621	944	219	208
Human	ENSG00000066651.20	TRMT11	NA	chr6	125986478	126203817	+	5.722	protein_coding	305	118	275	248	257	139	193	178
Human	ENSG00000066654.14	THUMPD1	NA	chr16	20702815	20742084	-	6.501	protein_coding	1623	927	1009	1058	1124	718	466	423
Human	ENSG00000066697.15	MSANTD3	NA	chr9	100427142	100451734	+	3.289	protein_coding	2272	1481	588	516	1530	704	258	270
Human	ENSG00000066735.14	KIF26A	NA	chr14	104138722	104180894	+	6.756	protein_coding	2	2	58	57	NA	2	222	243
Human	ENSG00000066739.12	ATG2B	NA	chr14	96279194	96363341	-	14.256	protein_coding	1676	964	1217	1166	1713	1155	974	963
Human	ENSG00000066777.9	ARFGEF1	NA	chr8	67173510	67343781	-	11.059	protein_coding	3252	1852	1660	1613	2819	1964	1528	1490
Human	ENSG00000066813.14	ACSM2B	NA	chr16	20536225	20576427	-	8.158	protein_coding	NA	NA	NA	NA	NA	NA	NA	NA
Human	ENSG00000066827.16	ZFAT	NA	chr8	134477787	134713049	-	8.9	protein_coding	336	232	286	248	271	212	235	197
Human	ENSG00000066855.16	MTFR1	NA	chr8	65644733	65771261	+	4.629	protein_coding	1032	540	420	434	626	324	362	369
Human	ENSG00000066923.17	STAG3	NA	chr7	100177562	100221488	+	8.583	protein_coding	12	8	22	24	7	1	54	47
Human	ENSG00000066926.12	FECH	NA	chr18	57544376	57586702	-	8.784	protein_coding	840	470	480	467	712	466	559	593
Human	ENSG00000066933.16	MYO9A	NA	chr15	71822290	72118577	-	20.32	protein_coding	2101	1175	1038	1067	1360	904	1074	1014
Human	ENSG00000067048.17	DDX3Y	NA	chrY	12904107	12920478	+	5.72	protein_coding	1980	1351	3263	3217	1720	994	1959	2020
Human	ENSG00000067057.18	PFKP	NA	chr10	3066332	3137718	+	7.728	protein_coding	4354	3114	2825	2635	1552	948	1586	1677
Human	ENSG00000067064.11	IDI1	NA	chr10	1039151	1049170	-	4.345	protein_coding	2030	1444	1318	1259	1305	758	530	604
Human	ENSG00000067066.17	SP100	NA	chr2	230415941	230545606	+	14.134	protein_coding	2301	1313	2308	1967	1718	1194	550	536
Human	ENSG00000067082.15	KLF6	NA	chr10	3775995	3785281	-	6.139	protein_coding	5305	4497	2675	2189	3273	2392	1723	1544
Human	ENSG00000067113.17	PLPP1	NA	chr5	55424853	55534969	-	1.935	protein_coding	556	231	382	402	657	727	255	272
Human	ENSG00000067141.17	NEO1	NA	chr15	73051709	73305205	+	8.137	protein_coding	5237	3181	1769	1617	5556	4758	1755	1684
Human	ENSG00000067167.8	TRAM1	NA	chr8	70573217	70608416	-	4.131	protein_coding	9923	5025	4741	4418	9832	7469	1945	1909
Human	ENSG00000067177.15	PHKA1	NA	chrX	72578813	72714319	-	6.35	protein_coding	317	241	421	364	199	106	165	183
Human	ENSG00000067182.8	TNFRSF1A	NA	chr12	6328756	6342114	-	4.005	protein_coding	3790	2396	2114	2018	3733	2794	796	831
Human	ENSG00000067191.16	CACNB1	NA	chr17	39173452	39197703	-	7.097	protein_coding	194	105	197	197	148	76	140	123
Human	ENSG00000067208.14	EVI5	NA	chr1	92508695	92792404	-	8.276	protein_coding	1706	916	852	769	1901	1135	508	521
Human	ENSG00000067221.14	STOML1	NA	chr15	73978925	73994622	-	10.458	protein_coding	274	247	153	152	178	170	235	235
Human	ENSG00000067225.18	PKM	NA	chr15	72199028	72231822	-	8.571	protein_coding	53628	38116	20846	19217	26592	17281	9340	9496
Human	ENSG00000067248.10	DHX29	NA	chr5	55256054	55307694	-	4.896	protein_coding	3171	1909	1398	1390	2109	1321	819	852
Human	ENSG00000067334.14	DNTTIP2	NA	chr1	93866283	93879918	-	7.518	protein_coding	1906	1233	1434	1313	1175	740	806	772
Human	ENSG00000067365.15	METTL22	NA	chr16	8621682	8649654	+	8.254	protein_coding	577	308	229	244	478	335	232	245
Human	ENSG00000067369.14	TP53BP1	NA	chr15	43403060	43510728	-	12.976	protein_coding	3672	1977	2098	1962	3548	2413	1389	1370
Human	ENSG00000067445.21	TRO	NA	chrX	54920461	54931431	+	6.716	protein_coding	814	325	350	284	1375	696	120	143
Human	ENSG00000067533.6	RRP15	NA	chr1	218285292	218337983	+	7.877	protein_coding	933	545	799	780	522	218	469	443
Human	ENSG00000067560.13	RHOA	NA	chr3	49359138	49412998	-	4.805	protein_coding	16921	9580	8316	7424	9590	5841	4214	4306
Human	ENSG00000067596.12	DHX8	NA	chr17	43483864	43610338	+	10.439	protein_coding	1849	1183	1404	1324	1287	923	1045	1043
Human	ENSG00000067601.8	PMS2P4	NA	chr7	67287540	67302419	-	0.844	transcribed_unprocessed_pseudogene	51	14	8	6	33	15	12	6
Human	ENSG00000067606.17	PRKCZ	NA	chr1	2050410	2185395	+	7.695	protein_coding	34	12	18	30	41	26	129	136
Human	ENSG00000067646.12	ZFY	NA	chrY	2935280	2982506	+	5.557	protein_coding	950	475	698	587	742	410	373	364
Human	ENSG00000067704.10	IARS2	NA	chr1	220094131	220148041	+	4.135	protein_coding	3659	2102	1984	1901	2309	1566	943	975
Human	ENSG00000067715.14	SYT1	NA	chr12	78863992	79452008	+	6.389	protein_coding	583	232	229	184	335	157	120	99
Human	ENSG00000067798.16	NAV3	NA	chr12	77324640	78213010	+	13.278	protein_coding	3971	3315	1201	1036	1594	608	255	270
Human	ENSG00000067829.19	IDH3G	NA	chrX	153785765	153794523	-	2.717	protein_coding	964	691	499	469	739	504	289	289
Human	ENSG00000067836.13	ROGDI	NA	chr16	4796967	4802880	-	3.613	protein_coding	83	31	35	38	59	34	36	48
Human	ENSG00000067840.12	PDZD4	NA	chrX	153802165	153830565	-	4.341	protein_coding	8	4	55	55	11	8	42	50
Human	ENSG00000067842.17	ATP2B3	NA	chrX	153517675	153582939	+	7.534	protein_coding	NA	NA	1	2	NA	NA	12	12
Human	ENSG00000067900.8	ROCK1	NA	chr18	20946905	21111813	-	11.075	protein_coding	4396	2797	2501	2337	3410	2223	1627	1619
Human	ENSG00000067955.15	CBFB	NA	chr16	67028983	67101058	+	4.652	protein_coding	2121	1486	1315	1124	1442	892	634	559
Human	ENSG00000067992.16	PDK3	NA	chrX	24465269	24550466	+	13.506	protein_coding	66	52	216	196	60	54	145	129
Human	ENSG00000068001.14	HYAL2	NA	chr3	50317789	50322782	-	4.421	protein_coding	572	546	506	425	483	455	248	277
Human	ENSG00000068024.17	HDAC4	NA	chr2	239048167	239401654	-	13.377	protein_coding	483	306	387	343	617	446	274	248
Human	ENSG00000068028.17	RASSF1	NA	chr3	50329781	50340980	-	3.683	protein_coding	494	508	333	310	272	189	399	395
Human	ENSG00000068078.20	FGFR3	NA	chr4	1793292	1808872	+	4.848	protein_coding	34	23	102	106	14	15	84	68
Human	ENSG00000068079.8	IFI35	NA	chr17	43006739	43014456	+	1.958	protein_coding	203	101	475	432	177	186	35	23
Human	ENSG00000068097.15	HEATR6	NA	chr17	60041007	60078922	-	7.045	protein_coding	952	525	321	321	663	480	218	173
Human	ENSG00000068120.15	COASY	NA	chr17	42561466	42566277	+	4.032	protein_coding	1215	889	1010	967	773	625	727	717
Human	ENSG00000068137.15	PLEKHH3	NA	chr17	42667913	42676994	-	4.803	protein_coding	275	247	405	394	327	207	289	305
Human	ENSG00000068305.17	MEF2A	NA	chr15	99565416	99716466	+	6.925	protein_coding	1603	1139	1707	1474	1887	1303	944	878
Human	ENSG00000068308.14	OTUD5	NA	chrX	48922023	48958386	-	3.596	protein_coding	1067	719	604	556	1130	868	582	603
Human	ENSG00000068323.17	TFE3	NA	chrX	49028725	49043410	-	4.207	protein_coding	2707	1719	1162	983	2007	1362	1236	1191
Human	ENSG00000068354.16	TBC1D25	NA	chrX	48539713	48562609	+	3.966	protein_coding	255	209	230	181	202	136	160	168
Human	ENSG00000068366.20	ACSL4	NA	chrX	109624243	109733403	-	6.546	protein_coding	6164	3921	2124	2144	10023	7013	950	933
Human	ENSG00000068383.19	INPP5A	NA	chr10	132537786	132783480	+	3.739	protein_coding	855	612	578	609	626	399	365	414
Human	ENSG00000068394.11	GPKOW	NA	chrX	49113406	49123735	-	1.658	protein_coding	434	271	297	261	277	202	262	237
Human	ENSG00000068400.13	GRIPAP1	NA	chrX	48973719	49002264	-	6.841	protein_coding	712	398	654	578	613	421	643	667
Human	ENSG00000068438.15	FTSJ1	NA	chrX	48476020	48486364	+	2.872	protein_coding	1022	620	507	487	535	288	399	404
Human	ENSG00000068489.13	PRR11	NA	chr17	59155731	59206709	+	6.743	protein_coding	3818	2084	228	252	523	244	166	149
Human	ENSG00000068615.19	REEP1	NA	chr2	86213992	86338083	-	5.846	protein_coding	2	1	39	26	NA	1	22	39
Human	ENSG00000068650.18	ATP11A	NA	chr13	112690328	112887168	+	13.733	protein_coding	873	646	1085	1066	976	592	419	380
Human	ENSG00000068654.16	POLR1A	NA	chr2	86020215	86106155	-	13.519	protein_coding	2524	1950	1815	1617	1578	1033	951	868
Human	ENSG00000068697.7	LAPTM4A	NA	chr2	20032649	20051628	-	1.546	protein_coding	6770	3060	3027	2555	7672	4724	1795	1835
Human	ENSG00000068724.17	TTC7A	NA	chr2	46916156	47076137	+	7.18	protein_coding	474	362	583	535	417	324	470	476
Human	ENSG00000068745.15	IP6K2	NA	chr3	48688002	48740353	-	5.624	protein_coding	1350	616	748	803	1473	962	711	665
Human	ENSG00000068781.21	STON1-GTF2A1L	NA	chr2	48529924	48776517	+	4.294	protein_coding	1	1	NA	1	3	1	1	1
Human	ENSG00000068784.13	SRBD1	NA	chr2	45388679	45612165	-	5.045	protein_coding	572	313	321	354	407	278	175	172
Human	ENSG00000068796.19	KIF2A	NA	chr5	62306161	62391025	+	13.05	protein_coding	2953	1518	1587	1465	1963	1040	975	995
Human	ENSG00000068831.19	RASGRP2	NA	chr11	64726910	64745456	-	6.084	protein_coding	2	NA	15	9	5	2	29	39
Human	ENSG00000068878.15	PSME4	NA	chr2	53864068	53970993	-	10.392	protein_coding	4743	2707	2449	2172	3321	1865	2627	2491
Human	ENSG00000068885.15	IFT80	NA	chr3	160256985	160399880	-	7.08	protein_coding	477	177	139	115	554	348	140	125
Human	ENSG00000068903.20	SIRT2	NA	chr19	38878554	38899862	-	6.224	protein_coding	747	668	710	681	691	544	502	463
Human	ENSG00000068912.14	ERLEC1	NA	chr2	53787043	53818819	+	2.592	protein_coding	3036	1743	1297	1238	2247	1282	824	853
Human	ENSG00000068971.14	PPP2R5B	NA	chr11	64917552	64934475	+	3.36	protein_coding	431	424	718	623	396	321	702	734
Human	ENSG00000068976.14	PYGM	NA	chr11	64746388	64759974	-	4.658	protein_coding	1	2	3	2	2	2	11	12
Human	ENSG00000068985.5	PAGE1	NA	chrX	49687446	49695984	-	0.659	protein_coding	NA	NA	NA	NA	NA	NA	NA	1
Human	ENSG00000069011.16	PITX1	NA	chr5	135027733	135034813	-	3.442	protein_coding	2101	2480	533	477	2763	2891	445	453
Human	ENSG00000069018.19	TRPC7	NA	chr5	136212744	136365545	-	3.768	protein_coding	NA	NA	NA	NA	NA	NA	NA	NA
Human	ENSG00000069020.18	MAST4	NA	chr5	66596360	67169595	+	14.675	protein_coding	1203	777	712	625	1175	713	456	424
Human	ENSG00000069122.19	ADGRF5	NA	chr6	46852521	46954943	-	6.601	protein_coding	NA	NA	NA	NA	NA	2	NA	NA
Human	ENSG00000069188.17	SDK2	NA	chr17	73334383	73644445	-	11.963	protein_coding	5	NA	28	30	4	3	55	53
Human	ENSG00000069206.15	ADAM7	NA	chr8	24440929	24526970	+	4.483	protein_coding	NA	NA	NA	1	NA	NA	NA	1
Human	ENSG00000069248.12	NUP133	NA	chr1	229440258	229508341	-	6.081	protein_coding	1618	1013	1053	1096	1098	818	1036	1106
Human	ENSG00000069275.13	NUCKS1	NA	chr1	205712821	205750182	-	6.449	protein_coding	18158	8660	3958	3663	9389	5558	1465	1455
Human	ENSG00000069329.18	VPS35	NA	chr16	46656131	46689518	-	9.733	protein_coding	5410	3405	3282	3187	3956	2536	1978	2026
Human	ENSG00000069345.12	DNAJA2	NA	chr16	46955361	46973674	-	4.951	protein_coding	2532	1373	1842	1660	1956	1175	2554	2639
Human	ENSG00000069399.15	BCL3	NA	chr19	44747704	44760044	+	3.094	protein_coding	931	670	585	460	792	562	237	234
Human	ENSG00000069424.15	KCNAB2	NA	chr1	5990926	6101193	+	17.329	protein_coding	105	56	158	87	129	111	97	101
Human	ENSG00000069431.11	ABCC9	NA	chr12	21797400	21942529	-	11.616	protein_coding	318	31	60	54	104	11	18	23
Human	ENSG00000069482.7	GAL	NA	chr11	68683778	68691175	+	1.3	protein_coding	33	39	171	152	15	7	261	205
Human	ENSG00000069493.15	CLEC2D	NA	chr12	9664968	9699553	+	6.955	protein_coding	138	56	119	61	179	87	51	43
Human	ENSG00000069509.6	FUNDC1	NA	chrX	44523638	44542859	-	1.257	protein_coding	308	130	175	164	183	118	65	63
Human	ENSG00000069535.14	MAOB	NA	chrX	43766609	43882450	-	2.895	protein_coding	NA	NA	1	1	NA	NA	5	1
Human	ENSG00000069667.16	RORA	NA	chr15	60488283	61229302	-	17.023	protein_coding	247	203	950	827	443	277	789	738
Human	ENSG00000069696.7	DRD4	NA	chr11	637268	640706	+	1.501	protein_coding	5	1	1	2	4	1	4	3
Human	ENSG00000069702.11	TGFBR3	NA	chr1	91680342	91906335	-	8.577	protein_coding	783	630	784	753	888	720	214	242
Human	ENSG00000069764.10	PLA2G10	NA	chr16	14672547	14694308	-	0.752	protein_coding	NA	NA	NA	NA	NA	NA	NA	NA
Human	ENSG00000069812.11	HES2	NA	chr1	6412417	6424670	-	5.407	protein_coding	NA	2	35	38	NA	NA	54	41
Human	ENSG00000069849.11	ATP1B3	NA	chr3	141876123	141926549	+	2.617	protein_coding	4610	3307	4376	4254	2279	1180	2538	2783
Human	ENSG00000069869.16	NEDD4	NA	chr15	55826921	55993746	-	9.122	protein_coding	4461	3182	1513	1449	2384	1449	905	927
Human	ENSG00000069943.10	PIGB	NA	chr15	55318959	55355648	+	4.542	protein_coding	406	215	220	193	313	180	105	111
Human	ENSG00000069956.12	MAPK6	NA	chr15	51952105	52067375	+	6.373	protein_coding	3447	1964	1832	1598	2120	923	1403	1452
Human	ENSG00000069966.19	GNB5	NA	chr15	52115099	52191392	-	13.33	protein_coding	596	260	435	384	516	278	415	406
Human	ENSG00000069974.16	RAB27A	NA	chr15	55202965	55319113	-	5.603	protein_coding	843	587	441	363	658	436	242	235
Human	ENSG00000069998.12	HDHD5	NA	chr22	17137510	17165287	-	4.936	protein_coding	300	235	404	340	203	151	190	189
Human	ENSG00000070010.19	UFD1	NA	chr22	19449910	19479202	-	8.722	protein_coding	1645	997	1131	1072	1041	573	899	886
Human	ENSG00000070018.9	LRP6	NA	chr12	12116024	12267044	-	10.369	protein_coding	2394	1445	1142	1216	2557	1789	1368	1431
Human	ENSG00000070019.5	GUCY2C	NA	chr12	14612631	14696599	-	4.191	protein_coding	NA	NA	NA	NA	NA	NA	1	NA
Human	ENSG00000070031.4	SCT	NA	chr11	626308	627181	-	0.526	protein_coding	NA	NA	NA	NA	NA	1	1	NA
Human	ENSG00000070047.13	PHRF1	NA	chr11	576469	612222	+	5.785	protein_coding	1456	1393	1386	1367	1069	847	689	680
Human	ENSG00000070061.16	ELP1	NA	chr9	108866897	108934328	-	24.261	protein_coding	1899	1290	1462	1292	1316	797	789	737
Human	ENSG00000070081.17	NUCB2	NA	chr11	17208152	17349980	+	9.025	protein_coding	3763	1892	1661	1744	2390	1414	1524	1549
Human	ENSG00000070087.14	PFN2	NA	chr3	149964903	150050788	-	3.709	protein_coding	6654	2970	1172	1230	4291	2341	800	823
Human	ENSG00000070159.14	PTPN3	NA	chr9	109375465	109498313	-	9.995	protein_coding	21	28	192	165	29	49	193	185
Human	ENSG00000070182.21	SPTB	NA	chr14	64746282	64879907	-	14.796	protein_coding	6	NA	16	19	NA	1	71	69
Human	ENSG00000070190.13	DAPP1	NA	chr4	99816826	99870190	+	4.59	protein_coding	NA	NA	20	3	NA	1	1	NA
Human	ENSG00000070193.5	FGF10	NA	chr5	44300246	44389706	-	6.399	protein_coding	86	20	6	2	620	192	2	1
Human	ENSG00000070214.16	SLC44A1	NA	chr9	105244621	105439171	+	12.172	protein_coding	1446	709	1089	964	1356	966	373	354
Human	ENSG00000070269.14	TMEM260	NA	chr14	56488353	56650606	+	8.072	protein_coding	864	489	395	460	816	541	252	246
Human	ENSG00000070366.14	SMG6	NA	chr17	2059838	2303785	-	10.568	protein_coding	1574	1020	934	823	1707	1391	552	568
Human	ENSG00000070367.16	EXOC5	NA	chr14	57200506	57268905	-	12.472	protein_coding	4310	2400	1895	1803	2966	1692	742	697
Human	ENSG00000070371.16	CLTCL1	NA	chr22	19179472	19291719	-	10.052	protein_coding	422	241	169	174	286	180	238	235
Human	ENSG00000070388.11	FGF22	NA	chr19	639878	644371	+	2.778	protein_coding	3	1	NA	3	2	NA	NA	2
Human	ENSG00000070404.10	FSTL3	NA	chr19	676391	683392	+	3.033	protein_coding	875	994	863	776	542	315	1588	1553
Human	ENSG00000070413.20	DGCR2	NA	chr22	19036281	19122454	-	5.605	protein_coding	1421	1108	971	1025	1201	906	1519	1636
Human	ENSG00000070423.18	RNF126	NA	chr19	647525	663233	-	3.452	protein_coding	587	528	796	671	348	248	395	347
Human	ENSG00000070444.15	MNT	NA	chr17	2384072	2401104	-	8.701	protein_coding	764	504	498	455	791	664	606	565
Human	ENSG00000070476.15	ZXDC	NA	chr3	126437600	126475891	-	7.329	protein_coding	484	398	433	413	346	265	278	235
Human	ENSG00000070495.15	JMJD6	NA	chr17	76712831	76726799	-	5.969	protein_coding	709	560	687	671	470	223	461	457
Human	ENSG00000070501.12	POLB	NA	chr8	42338453	42371808	+	4.106	protein_coding	471	209	138	144	413	247	215	238
Human	ENSG00000070526.15	ST6GALNAC1	NA	chr17	76624760	76643786	-	3.396	protein_coding	NA	NA	NA	NA	NA	NA	NA	NA
Human	ENSG00000070540.13	WIPI1	NA	chr17	68420947	68457513	-	3.403	protein_coding	1572	1092	452	478	1574	1045	539	657
Human	ENSG00000070601.10	FRMPD1	NA	chr9	37650953	37746904	+	5.913	protein_coding	NA	NA	2	1	NA	NA	5	3
Human	ENSG00000070610.14	GBA2	NA	chr9	35736865	35749228	-	4.803	protein_coding	719	555	662	638	778	541	643	655
Human	ENSG00000070614.15	NDST1	NA	chr5	150485817	150558211	+	9.51	protein_coding	4827	4651	3116	2815	3737	3058	1451	1365
Human	ENSG00000070669.17	ASNS	NA	chr7	97851676	97872542	-	4.896	protein_coding	131	23	15	9	57	10	38	52
Human	ENSG00000070718.12	AP3M2	NA	chr8	42152945	42171673	+	6.276	protein_coding	931	789	505	414	855	498	333	273
Human	ENSG00000070729.14	CNGB1	NA	chr16	57882339	57971128	-	7.31	protein_coding	NA	NA	NA	NA	NA	NA	NA	1
Human	ENSG00000070731.11	ST6GALNAC2	NA	chr17	76565376	76586956	-	3.002	protein_coding	1	3	10	13	5	21	27	15
Human	ENSG00000070748.19	CHAT	NA	chr10	49609094	49667942	+	6.588	protein_coding	NA	NA	NA	NA	NA	NA	1	NA
Human	ENSG00000070756.17	PABPC1	NA	chr8	100685815	100722809	-	9.546	protein_coding	30557	17151	11238	10127	25449	16225	15277	14260
Human	ENSG00000070759.17	TESK2	NA	chr1	45343882	45491163	-	3.319	protein_coding	34	23	59	44	54	48	47	58
Human	ENSG00000070761.8	CFAP20	NA	chr16	58113591	58129381	-	2.302	protein_coding	497	370	454	425	311	174	165	181
Human	ENSG00000070770.10	CSNK2A2	NA	chr16	58157906	58198106	-	10.363	protein_coding	2802	1347	1671	1459	2151	1348	851	851
Human	ENSG00000070778.13	PTPN21	NA	chr14	88465777	88555007	-	7.67	protein_coding	1731	986	740	589	1528	968	681	596
Human	ENSG00000070785.17	EIF2B3	NA	chr1	44850521	44986722	-	3.411	protein_coding	974	567	453	469	448	235	349	351
Human	ENSG00000070808.16	CAMK2A	NA	chr5	150219490	150290291	-	6.179	protein_coding	22	20	212	171	33	48	48	38
Human	ENSG00000070814.22	TCOF1	NA	chr5	150357628	150400308	+	11.439	protein_coding	1995	1420	1415	1316	1175	722	995	1024
Human	ENSG00000070831.17	CDC42	NA	chr1	22025510	22101360	+	16.278	protein_coding	9542	4683	4019	3351	6013	3254	1383	1422
Human	ENSG00000070882.13	OSBPL3	NA	chr7	24796539	24981634	-	8.089	protein_coding	3134	1756	1014	913	2098	939	730	687
Human	ENSG00000070886.12	EPHA8	NA	chr1	22563488	22603595	+	5.434	protein_coding	NA	NA	4	NA	NA	NA	4	8
Human	ENSG00000070915.10	SLC12A3	NA	chr16	56865206	56915850	+	6.18	protein_coding	NA	NA	NA	NA	NA	NA	2	1
Human	ENSG00000070950.10	RAD18	NA	chr3	8775401	8963773	-	6.984	protein_coding	1040	657	444	462	337	180	588	601
Human	ENSG00000070961.16	ATP2B1	NA	chr12	89588048	89709300	-	9.5	protein_coding	5172	4282	3519	2998	3816	1741	1558	1633
Human	ENSG00000070985.13	TRPM5	NA	chr11	2404514	2423045	-	3.962	protein_coding	NA	NA	NA	2	NA	1	NA	NA
Human	ENSG00000071051.14	NCK2	NA	chr2	105744911	105894274	+	2.975	protein_coding	752	452	495	421	766	630	526	540
Human	ENSG00000071054.16	MAP4K4	NA	chr2	101696849	101894689	+	11.961	protein_coding	11510	8298	4798	4230	11759	6719	4443	4318
Human	ENSG00000071073.13	MGAT4A	NA	chr2	98619105	98731132	-	9.636	protein_coding	1	1	16	20	1	2	121	129
Human	ENSG00000071082.11	RPL31	NA	chr2	101002228	101024032	+	5.277	protein_coding	7967	2987	1825	1787	7579	3406	1258	1296
Human	ENSG00000071127.17	WDR1	NA	chr4	10074338	10116949	-	7.827	protein_coding	15745	10638	5372	4922	9796	5864	4663	4660
Human	ENSG00000071189.21	SNX13	NA	chr7	17790760	17940501	-	16.418	protein_coding	1736	1060	1168	1084	1742	1320	756	617
Human	ENSG00000071203.9	MS4A12	NA	chr11	60492777	60507430	+	1.839	protein_coding	NA	NA	NA	NA	NA	NA	NA	NA
Human	ENSG00000071205.12	ARHGAP10	NA	chr4	147732062	148072776	+	10.755	protein_coding	1156	760	641	662	892	607	537	516
Human	ENSG00000071242.12	RPS6KA2	NA	chr6	166409363	166906451	-	8.251	protein_coding	1738	1169	400	389	3829	4161	193	250
Human	ENSG00000071243.16	ING3	NA	chr7	120950762	120977216	+	5.2	protein_coding	503	237	229	200	263	198	136	130
Human	ENSG00000071246.11	VASH1	NA	chr14	76761467	76783015	+	7.223	protein_coding	310	221	213	209	592	529	147	147
Human	ENSG00000071282.12	LMCD1	NA	chr3	8501806	8574668	+	9.025	protein_coding	188	70	93	103	410	219	153	161
Human	ENSG00000071462.12	BUD23	NA	chr7	73683024	73705161	+	7.943	protein_coding	1013	604	652	588	685	309	949	979
Human	ENSG00000071537.14	SEL1L	NA	chr14	81471546	81533853	-	9.553	protein_coding	6013	3170	2866	2790	5164	2919	3694	4004
Human	ENSG00000071539.14	TRIP13	NA	chr5	892883	919357	+	3.319	protein_coding	1397	994	405	377	208	103	169	169
Human	ENSG00000071553.18	ATP6AP1	NA	chrX	154428632	154436516	+	5.683	protein_coding	2671	2004	1561	1524	1772	1000	950	926
Human	ENSG00000071564.17	TCF3	NA	chr19	1609289	1652615	-	6.09	protein_coding	2778	1920	1378	1399	2202	1394	831	843
Human	ENSG00000071575.11	TRIB2	NA	chr2	12716888	12742734	+	4.588	protein_coding	668	414	347	368	1241	939	299	351
Human	ENSG00000071626.17	DAZAP1	NA	chr19	1407568	1435687	+	9.201	protein_coding	3209	2211	1730	1517	1748	952	2284	2232
Human	ENSG00000071655.18	MBD3	NA	chr19	1573595	1592865	-	7.909	protein_coding	984	992	873	810	601	609	595	574
Human	ENSG00000071677.1	PRLH	NA	chr2	237566573	237567175	+	0.264	protein_coding	NA	NA	1	NA	NA	NA	1	NA
Human	ENSG00000071794.16	HLTF	NA	chr3	149030126	149086554	-	6.024	protein_coding	2184	1351	1462	1491	1400	979	1385	1504
Human	ENSG00000071859.15	FAM50A	NA	chrX	154444140	154450654	+	2.552	protein_coding	1616	1204	848	876	1242	672	563	558
Human	ENSG00000071889.17	FAM3A	NA	chrX	154506158	154516242	-	5.098	protein_coding	488	437	295	245	444	327	188	196
Human	ENSG00000071894.17	CPSF1	NA	chr8	144393228	144409335	-	6.058	protein_coding	2036	1589	1084	1036	1641	1233	832	868
Human	ENSG00000071909.19	MYO3B	NA	chr2	170178144	170655171	+	8.236	protein_coding	NA	NA	2	1	6	5	2	1
Human	ENSG00000071967.12	CYBRD1	NA	chr2	171522246	171558129	+	5.172	protein_coding	4211	2643	2947	2751	7149	6521	1241	1262
Human	ENSG00000071991.9	CDH19	NA	chr18	66501082	66604138	-	6.864	protein_coding	NA	NA	NA	NA	NA	NA	NA	NA
Human	ENSG00000071994.11	PDCD2	NA	chr6	170575294	170584692	-	6.476	protein_coding	1250	750	822	669	936	604	414	397
Human	ENSG00000072041.17	SLC6A15	NA	chr12	84859490	84913615	-	8.727	protein_coding	244	436	553	621	249	268	241	323
Human	ENSG00000072042.13	RDH11	NA	chr14	67676799	67695793	-	5.498	protein_coding	2295	1097	1216	1201	1578	808	587	616
Human	ENSG00000072062.15	PRKACA	NA	chr19	14091687	14118084	-	7.764	protein_coding	3034	1616	1394	1348	2101	1357	803	896
Human	ENSG00000072071.16	ADGRL1	NA	chr19	14147742	14206187	-	8.487	protein_coding	79	14	512	447	238	180	721	589
Human	ENSG00000072080.11	SPP2	NA	chr2	234050678	234077134	+	1.265	protein_coding	NA	NA	NA	NA	NA	NA	NA	NA
Human	ENSG00000072110.15	ACTN1	NA	chr14	68874127	68979440	-	10.641	protein_coding	23793	19689	5888	5543	18008	13260	2858	2798
Human	ENSG00000072121.17	ZFYVE26	NA	chr14	67727373	67816590	-	15.884	protein_coding	1265	969	2077	1888	1079	727	1014	1016
Human	ENSG00000072133.11	RPS6KA6	NA	chrX	84058345	84188199	-	8.794	protein_coding	374	253	159	135	309	170	158	155
Human	ENSG00000072134.15	EPN2	NA	chr17	19215614	19336715	+	8.517	protein_coding	1397	933	881	784	1312	872	986	974
Human	ENSG00000072135.13	PTPN18	NA	chr2	130356044	130375405	+	5.732	protein_coding	449	287	208	174	251	164	115	101
Human	ENSG00000072163.20	LIMS2	NA	chr2	127638380	127681786	-	8.731	protein_coding	283	260	115	129	268	261	95	94
Human	ENSG00000072182.13	ASIC4	NA	chr2	219514169	219538772	+	5.25	protein_coding	NA	NA	2	2	1	NA	6	23
Human	ENSG00000072195.15	SPEG	NA	chr2	219434842	219493629	+	17.066	protein_coding	1152	575	328	375	1140	710	455	382
Human	ENSG00000072201.14	LNX1	NA	chr4	53459300	53701405	-	5.624	protein_coding	51	11	5	6	136	89	1	2
Human	ENSG00000072210.19	ALDH3A2	NA	chr17	19648135	19685760	+	15.331	protein_coding	199	125	309	329	305	363	597	644
Human	ENSG00000072274.13	TFRC	NA	chr3	196027182	196082096	-	7.794	protein_coding	9110	6054	8134	7557	4953	2255	2015	2053
Human	ENSG00000072310.17	SREBF1	NA	chr17	17810398	17837011	-	8.243	protein_coding	1627	1353	740	746	1038	919	353	376
Human	ENSG00000072315.3	TRPC5	NA	chrX	111774314	112082776	-	5.839	protein_coding	13	12	1	2	13	7	NA	1
Human	ENSG00000072364.13	AFF4	NA	chr5	132875394	132963634	-	11.281	protein_coding	7392	4636	6154	5451	6905	3974	2785	2519
Human	ENSG00000072401.15	UBE2D1	NA	chr10	58334978	58370751	+	3.48	protein_coding	646	315	452	375	748	513	373	392
Human	ENSG00000072415.10	MPP5	NA	chr14	67240712	67336061	+	14.825	protein_coding	2403	1288	1059	1009	1362	718	523	585
Human	ENSG00000072422.17	RHOBTB1	NA	chr10	60869437	61001440	-	4.779	protein_coding	1140	559	464	398	1495	1510	459	459
Human	ENSG00000072501.19	SMC1A	NA	chrX	53374148	53422728	-	10.83	protein_coding	3344	2542	1957	1921	1449	986	782	746
Human	ENSG00000072506.13	HSD17B10	NA	chrX	53431257	53434370	-	1.112	protein_coding	635	535	487	430	393	249	504	489
Human	ENSG00000072518.21	MARK2	NA	chr11	63838927	63911019	+	12.009	protein_coding	1011	806	1234	1064	796	575	806	779
Human	ENSG00000072571.20	HMMR	NA	chr5	163460202	163491941	+	3.932	protein_coding	2266	1418	507	619	240	113	287	290
Human	ENSG00000072609.18	CHFR	NA	chr12	132822186	132956304	-	17.113	protein_coding	724	468	695	659	577	403	435	414
Human	ENSG00000072657.9	TRHDE	NA	chr12	72087265	72670758	+	12.264	protein_coding	8133	3730	779	856	4335	2265	244	220
Human	ENSG00000072682.19	P4HA2	NA	chr5	132190146	132295315	-	9.968	protein_coding	3158	1887	1778	1630	2839	1575	1148	1199
Human	ENSG00000072694.21	FCGR2B	NA	chr1	161663146	161678654	+	6.651	protein_coding	NA	1	11	NA	NA	NA	NA	NA
Human	ENSG00000072736.19	NFATC3	NA	chr16	68084750	68229259	+	8.806	protein_coding	935	591	763	671	762	530	953	963
Human	ENSG00000072756.17	TRNT1	NA	chr3	3126932	3150879	+	5.802	protein_coding	767	420	415	416	629	307	222	220
Human	ENSG00000072778.20	ACADVL	NA	chr17	7217124	7225266	+	4.82	protein_coding	2772	2213	1318	1321	2334	1706	1061	1079
Human	ENSG00000072786.13	STK10	NA	chr5	172042078	172188224	-	8.915	protein_coding	1306	1067	1269	1065	987	646	744	713
Human	ENSG00000072803.17	FBXW11	NA	chr5	171861548	172006873	-	5.577	protein_coding	2275	1326	1443	1317	1776	1083	1155	1201
Human	ENSG00000072818.12	ACAP1	NA	chr17	7336528	7351477	+	7.42	protein_coding	12	9	46	NA	11	6	12	9
Human	ENSG00000072832.15	CRMP1	NA	chr4	5748083	5893086	-	5.851	protein_coding	286	181	225	202	427	390	212	199
Human	ENSG00000072840.13	EVC	NA	chr4	5711200	5814305	+	7.144	protein_coding	1322	950	789	742	1652	1277	208	207
Human	ENSG00000072849.11	DERL2	NA	chr17	5471253	5486811	-	6.383	protein_coding	1309	805	864	740	984	585	671	667
Human	ENSG00000072858.11	SIDT1	NA	chr3	113532554	113629575	+	7.798	protein_coding	NA	1	19	NA	NA	NA	5	4
Human	ENSG00000072864.16	NDE1	NA	chr16	15643266	15734691	+	8.217	protein_coding	943	526	265	179	453	297	189	181
Human	ENSG00000072952.19	IRAG1	NA	chr11	10573090	10693988	-	7.7	protein_coding	1218	628	115	108	2603	2098	21	19
Human	ENSG00000072954.7	TMEM38A	NA	chr19	16661138	16690023	+	2.987	protein_coding	23	10	101	105	27	24	236	264
Human	ENSG00000072958.9	AP1M1	NA	chr19	16197853	16245906	+	14.094	protein_coding	1949	1569	1166	976	1222	955	640	670
Human	ENSG00000073008.15	PVR	NA	chr19	44643797	44666162	+	6.098	protein_coding	1962	1430	1982	1948	1407	613	1518	1480
Human	ENSG00000073050.12	XRCC1	NA	chr19	43543310	43580473	-	2.745	protein_coding	710	434	331	364	520	381	136	209
Human	ENSG00000073060.16	SCARB1	NA	chr12	124776855	124882668	-	7.741	protein_coding	902	882	982	791	691	543	474	437
Human	ENSG00000073067.14	CYP2W1	NA	chr7	983180	989640	+	2.791	protein_coding	NA	NA	1	2	1	NA	1	1
Human	ENSG00000073111.14	MCM2	NA	chr3	127598409	127622436	+	4.715	protein_coding	1364	1127	1349	1288	280	225	746	738
Human	ENSG00000073146.16	MOV10L1	NA	chr22	50089878	50161690	+	6.872	protein_coding	83	42	25	24	166	98	39	26
Human	ENSG00000073150.14	PANX2	NA	chr22	50170730	50180295	+	3.103	protein_coding	83	30	66	60	45	28	180	243
Human	ENSG00000073169.14	SELENOO	NA	chr22	50200978	50217616	+	2.363	protein_coding	301	336	237	243	262	214	138	149
Human	ENSG00000073282.14	TP63	NA	chr3	189631388	189897276	+	7.479	protein_coding	1	NA	NA	1	NA	NA	NA	2
Human	ENSG00000073331.18	ALPK1	NA	chr4	112285508	112442621	+	12.326	protein_coding	440	182	151	119	511	403	25	37
Human	ENSG00000073350.14	LLGL2	NA	chr17	75525079	75575209	+	7.939	protein_coding	4	2	70	48	3	7	167	152
Human	ENSG00000073417.15	PDE8A	NA	chr15	84980439	85139145	+	8.004	protein_coding	885	568	907	744	725	560	665	656
Human	ENSG00000073464.13	CLCN4	NA	chrX	10156974	10237660	+	7.562	protein_coding	241	175	209	249	175	137	160	151
Human	ENSG00000073536.18	NLE1	NA	chr17	35128729	35142304	-	5.475	protein_coding	432	336	343	280	273	195	281	291
Human	ENSG00000073578.17	SDHA	NA	chr5	218240	257082	+	8.765	protein_coding	302	128	98	117	191	74	100	89
Human	ENSG00000073584.20	SMARCE1	NA	chr17	40624961	40648654	-	18.47	protein_coding	617	244	200	191	676	396	106	118
Human	ENSG00000073598.6	FNDC8	NA	chr17	35121614	35130732	+	1.352	protein_coding	NA	NA	NA	NA	1	1	3	1
Human	ENSG00000073605.18	GSDMB	NA	chr17	39904594	39919854	-	5.905	protein_coding	193	96	115	95	304	171	208	194
Human	ENSG00000073614.13	KDM5A	NA	chr12	280056	389320	-	12.029	protein_coding	2666	1423	1904	1777	2502	1864	1418	1328
Human	ENSG00000073670.14	ADAM11	NA	chr17	44758987	44781846	+	4.813	protein_coding	26	16	66	61	39	34	56	69
Human	ENSG00000073711.11	PPP2R3A	NA	chr3	135965727	136147894	+	7.785	protein_coding	2693	1339	541	519	1458	815	233	273
Human	ENSG00000073712.15	FERMT2	NA	chr14	52857267	52952435	-	8.463	protein_coding	4943	2313	1911	1658	4183	2568	1574	1624
Human	ENSG00000073734.10	ABCB11	NA	chr2	168915497	169031324	-	7.715	protein_coding	NA	NA	NA	NA	NA	NA	NA	NA
Human	ENSG00000073737.17	DHRS9	NA	chr2	169064788	169096167	+	3.75	protein_coding	NA	NA	NA	1	NA	NA	NA	NA
Human	ENSG00000073754.6	CD5L	NA	chr1	157830910	157898256	-	2.469	protein_coding	1	NA	2	3	1	NA	1	NA
Human	ENSG00000073756.12	PTGS2	NA	chr1	186671790	186680423	-	5.265	protein_coding	52	26	152	113	327	408	133	169
Human	ENSG00000073792.16	IGF2BP2	NA	chr3	185643129	185825042	-	5.33	protein_coding	4181	2143	1422	1247	3538	2441	2430	2308
Human	ENSG00000073803.14	MAP3K13	NA	chr3	185282940	185489094	+	12.604	protein_coding	510	276	305	268	346	226	282	299
Human	ENSG00000073849.16	ST6GAL1	NA	chr3	186930324	187078553	+	11.142	protein_coding	184	95	419	272	172	170	493	579
Human	ENSG00000073861.3	TBX21	NA	chr17	47733235	47746122	+	2.625	protein_coding	NA	NA	13	12	NA	NA	29	28
Human	ENSG00000073905.8	VDAC1P1	NA	chrX	80929499	80930347	+	0.848	processed_pseudogene	118	36	32	30	61	14	11	8
Human	ENSG00000073910.22	FRY	NA	chr13	31846712	32299125	+	18.852	protein_coding	1591	1038	238	260	1911	1425	239	265
Human	ENSG00000073921.18	PICALM	NA	chr11	85957174	86069882	-	6.342	protein_coding	6698	3931	4621	4392	4764	2807	4269	4236
Human	ENSG00000073969.18	NSF	NA	chr17	46590668	46757464	+	5.005	protein_coding	1632	922	1004	938	1097	823	474	385
Human	ENSG00000074047.22	GLI2	NA	chr2	120735622	120992653	+	7.72	protein_coding	697	434	312	275	650	589	160	158
Human	ENSG00000074054.20	CLASP1	NA	chr2	121337775	121649476	-	10.941	protein_coding	3702	2338	2150	1978	2869	2214	1394	1349
Human	ENSG00000074071.15	MRPS34	NA	chr16	1771889	1773150	-	1.092	protein_coding	1208	848	717	798	620	496	512	484
Human	ENSG00000074181.9	NOTCH3	NA	chr19	15159037	15200995	-	9.408	protein_coding	2503	1752	1366	1356	2636	1950	663	771
Human	ENSG00000074201.9	CLNS1A	NA	chr11	77514935	77637794	-	4.581	protein_coding	1428	729	750	721	1199	749	422	440
Human	ENSG00000074211.14	PPP2R2C	NA	chr4	6320577	6563600	-	9.366	protein_coding	7	1	20	30	4	1	138	128
Human	ENSG00000074219.14	TEAD2	NA	chr19	49340594	49362457	-	2.98	protein_coding	1587	822	466	438	1556	1194	243	212
Human	ENSG00000074266.22	EED	NA	chr11	86244752	86278813	+	6.807	protein_coding	489	271	370	385	258	141	265	273
Human	ENSG00000074276.10	CDHR2	NA	chr5	176542510	176595974	+	5.348	protein_coding	4	1	1	2	3	2	2	1
Human	ENSG00000074317.11	SNCB	NA	chr5	176620081	176630556	-	2.008	protein_coding	11	16	23	22	6	5	19	23
Human	ENSG00000074319.13	TSG101	NA	chr11	18468335	18526951	-	3.558	protein_coding	1561	858	1066	907	1163	787	889	843
Human	ENSG00000074356.17	NCBP3	NA	chr17	3802157	3846246	-	14.72	protein_coding	1828	939	1012	877	1891	1014	667	653
Human	ENSG00000074370.18	ATP2A3	NA	chr17	3923869	3964464	-	6.893	protein_coding	28	80	167	139	65	108	195	204
Human	ENSG00000074410.14	CA12	NA	chr15	63321377	63381846	-	6.998	protein_coding	718	384	228	193	576	347	72	83
Human	ENSG00000074416.14	MGLL	NA	chr3	127689061	128052190	-	11.849	protein_coding	3836	3913	2560	2304	2199	1327	1305	1374
Human	ENSG00000074527.13	NTN4	NA	chr12	95657806	95791189	-	4.365	protein_coding	1865	750	289	278	1865	751	245	275
Human	ENSG00000074582.15	BCS1L	NA	chr2	218658763	218663443	+	3.379	protein_coding	428	332	182	169	262	159	134	119
Human	ENSG00000074590.13	NUAK1	NA	chr12	106063339	106140033	-	7.008	protein_coding	328	223	428	378	468	297	368	347
Human	ENSG00000074603.19	DPP8	NA	chr15	65442462	65517704	-	10.211	protein_coding	1765	1051	1008	885	1574	941	455	486
Human	ENSG00000074621.14	SLC24A1	NA	chr15	65611365	65660995	+	9.084	protein_coding	256	105	71	45	211	189	24	22
Human	ENSG00000074657.14	ZNF532	NA	chr18	58862599	58986480	+	11.754	protein_coding	3566	1933	1244	1112	3170	2354	804	769
Human	ENSG00000074660.16	SCARF1	NA	chr17	1633857	1645744	-	4.958	protein_coding	8	5	9	5	16	7	3	6
Human	ENSG00000074695.6	LMAN1	NA	chr18	59327822	59359265	-	6.07	protein_coding	10959	6158	3991	4152	7309	3797	2583	2517
Human	ENSG00000074696.13	HACD3	NA	chr15	65530417	65578349	+	7.094	protein_coding	3810	2165	2658	2513	2645	2020	1596	1650
Human	ENSG00000074706.13	IPCEF1	NA	chr6	154154495	154356792	-	8.474	protein_coding	4	2	16	1	23	11	2	1
Human	ENSG00000074755.15	ZZEF1	NA	chr17	4004444	4143030	-	15.888	protein_coding	2170	1630	1631	1571	1688	1249	2227	2090
Human	ENSG00000074771.4	NOX3	NA	chr6	155395367	155455839	-	1.98	protein_coding	1	NA	NA	NA	NA	NA	NA	NA
Human	ENSG00000074800.16	ENO1	NA	chr1	8860999	8879190	-	5.216	protein_coding	28002	22133	14538	13355	11123	7059	8058	8396
Human	ENSG00000074803.20	SLC12A1	NA	chr15	48178437	48304078	+	12.838	protein_coding	NA	NA	NA	NA	NA	NA	NA	NA
Human	ENSG00000074842.8	MYDGF	NA	chr19	4641373	4670362	-	1.67	protein_coding	3387	2189	1771	1766	1654	998	1508	1577
Human	ENSG00000074855.11	ANO8	NA	chr19	17323222	17334855	-	5.005	protein_coding	262	254	237	262	238	136	256	234
Human	ENSG00000074935.14	TUBE1	NA	chr6	112070662	112087529	-	7.087	protein_coding	605	227	330	256	376	174	337	364
Human	ENSG00000074964.17	ARHGEF10L	NA	chr1	17539697	17697874	+	7.954	protein_coding	387	308	434	381	320	231	263	311
Human	ENSG00000074966.11	TXK	NA	chr4	48066392	48134250	-	3.466	protein_coding	1	4	7	5	3	1	7	10
Human	ENSG00000075035.10	WSCD2	NA	chr12	108129287	108250537	+	6.74	protein_coding	NA	NA	NA	NA	NA	NA	3	2
Human	ENSG00000075043.19	KCNQ2	NA	chr20	63400207	63472677	-	12.777	protein_coding	NA	NA	1	NA	NA	NA	2	NA
Human	ENSG00000075073.15	TACR2	NA	chr10	69403902	69416918	-	2.922	protein_coding	NA	1	1	2	NA	3	NA	NA
Human	ENSG00000075089.9	ACTR6	NA	chr12	100199121	100241865	+	3.813	protein_coding	426	180	265	232	357	247	199	232
Human	ENSG00000075131.10	TIPIN	NA	chr15	66336190	66386746	-	2.739	protein_coding	307	194	253	214	118	70	108	113
Human	ENSG00000075142.14	SRI	NA	chr7	88205114	88226993	-	4.226	protein_coding	1339	680	533	440	981	622	446	518
Human	ENSG00000075151.21	EIF4G3	NA	chr1	20806291	21176888	-	9.596	protein_coding	5269	3246	2463	2544	4766	3288	1956	1949
Human	ENSG00000075188.9	NUP37	NA	chr12	102073102	102120120	-	3.488	protein_coding	704	372	316	317	352	289	145	172
Human	ENSG00000075213.11	SEMA3A	NA	chr7	83955776	84492724	-	9.259	protein_coding	9398	5523	1638	1484	5189	3129	629	559
Human	ENSG00000075218.19	GTSE1	NA	chr22	46296869	46330810	+	4.113	protein_coding	1414	1352	310	374	173	90	206	210
Human	ENSG00000075223.14	SEMA3C	NA	chr7	80742537	80922359	-	6.1	protein_coding	2292	1622	815	752	1020	643	241	181
Human	ENSG00000075234.17	TTC38	NA	chr22	46267960	46294008	+	3.578	protein_coding	577	316	431	359	439	301	296	347
Human	ENSG00000075239.14	ACAT1	NA	chr11	108116694	108147603	+	5.869	protein_coding	1477	846	710	656	948	580	588	567
Human	ENSG00000075240.17	GRAMD4	NA	chr22	46576011	46679790	+	4.901	protein_coding	287	276	525	448	469	485	282	294
Human	ENSG00000075275.18	CELSR1	NA	chr22	46360833	46537620	-	16.045	protein_coding	70	86	342	274	53	95	436	386
Human	ENSG00000075290.8	WNT8B	NA	chr10	100463008	100483744	+	2.144	protein_coding	NA	NA	NA	NA	NA	NA	NA	NA
Human	ENSG00000075292.19	ZNF638	NA	chr2	71276560	71435069	+	12.474	protein_coding	3511	1948	2098	1927	3056	2278	1286	1166
Human	ENSG00000075303.13	SLC25A40	NA	chr7	87833567	87876360	-	5.084	protein_coding	507	301	399	344	326	216	218	245
Human	ENSG00000075336.12	TIMM21	NA	chr18	74148522	74160531	+	5.197	protein_coding	694	448	355	372	332	190	292	296
Human	ENSG00000075340.23	ADD2	NA	chr2	70607617	70768225	-	12.673	protein_coding	NA	NA	20	12	NA	NA	58	49
Human	ENSG00000075388.4	FGF4	NA	chr11	69771021	69775341	-	3.165	protein_coding	NA	NA	NA	2	NA	NA	NA	1
Human	ENSG00000075391.17	RASAL2	NA	chr1	178094103	178484147	+	16.081	protein_coding	1298	1034	808	806	790	521	641	572
Human	ENSG00000075399.14	VPS9D1	NA	chr16	89707133	89720898	-	3.34	protein_coding	356	278	222	230	491	382	126	121
Human	ENSG00000075407.18	ZNF37A	NA	chr10	38094333	38150293	+	13.19	protein_coding	841	456	759	680	808	492	600	549
Human	ENSG00000075413.19	MARK3	NA	chr14	103385376	103503831	+	21.53	protein_coding	3144	1599	1420	1304	2420	1435	943	878
Human	ENSG00000075415.13	SLC25A3	NA	chr12	98593590	98606379	+	8.896	protein_coding	8931	5143	4235	4361	6463	4383	2734	2962
Human	ENSG00000075420.13	FNDC3B	NA	chr3	172039577	172401669	+	13.324	protein_coding	7139	4422	4014	3318	7374	4201	2062	1789
Human	ENSG00000075426.12	FOSL2	NA	chr2	28392447	28417317	+	7.162	protein_coding	2619	1404	1582	1360	3209	2519	3129	3130
Human	ENSG00000075429.9	CACNG5	NA	chr17	66835116	66894751	+	10.576	protein_coding	NA	NA	1	1	NA	NA	1	2
Human	ENSG00000075461.6	CACNG4	NA	chr17	66964706	67033398	+	3.583	protein_coding	2	NA	5	5	3	4	1	8
Human	ENSG00000075539.15	FRYL	NA	chr4	48497356	48780322	-	18.165	protein_coding	2438	1565	2115	1921	1771	1180	1215	1175
Human	ENSG00000075568.17	TMEM131	NA	chr2	97756332	97995948	-	13.042	protein_coding	3542	2331	2238	2144	2905	1760	2371	2381
Human	ENSG00000075618.18	FSCN1	NA	chr7	5592815	5606655	+	3.699	protein_coding	10594	8360	3235	3109	6904	5341	2968	2969
Human	ENSG00000075624.17	ACTB	NA	chr7	5526408	5563902	-	4.405	protein_coding	184903	120277	41900	36465	97307	68068	32139	32229
Human	ENSG00000075643.6	MOCOS	NA	chr18	36187496	36272157	+	6.303	protein_coding	350	181	212	224	283	147	108	136
Human	ENSG00000075651.16	PLD1	NA	chr3	171600403	171810950	-	12.86	protein_coding	448	216	407	339	754	538	241	264
Human	ENSG00000075673.12	ATP12A	NA	chr13	24680407	24712472	+	4.424	protein_coding	NA	NA	NA	NA	NA	NA	NA	NA
Human	ENSG00000075702.18	WDR62	NA	chr19	36054880	36105108	+	9.814	protein_coding	696	734	563	578	89	41	253	228
Human	ENSG00000075711.21	DLG1	NA	chr3	197042559	197299330	-	16.552	protein_coding	2407	1201	1410	1349	1896	1110	821	760
Human	ENSG00000075785.14	RAB7A	NA	chr3	128693668	128825942	+	7.194	protein_coding	5799	4643	5484	4813	4731	2929	1524	1655
Human	ENSG00000075790.12	BCAP29	NA	chr7	107580245	107629170	+	5.625	protein_coding	42	30	15	8	25	19	9	10
Human	ENSG00000075826.17	SEC31B	NA	chr10	100486645	100519864	-	7.934	protein_coding	39	26	38	30	105	52	55	51
Human	ENSG00000075856.12	SART3	NA	chr12	108522213	108561400	-	7.637	protein_coding	1559	921	1282	1172	1014	597	751	685
Human	ENSG00000075884.14	ARHGAP15	NA	chr2	143091361	143768352	+	6.127	protein_coding	NA	2	13	1	NA	NA	NA	1
Human	ENSG00000075886.11	TUBA3D	NA	chr2	131476118	131482934	+	1.572	protein_coding	1	NA	NA	NA	NA	NA	NA	NA
Human	ENSG00000075891.22	PAX2	NA	chr10	100735602	100829944	+	6.375	protein_coding	1	NA	NA	NA	NA	NA	1	1
Human	ENSG00000075914.13	EXOSC7	NA	chr3	44975240	45036066	+	4.429	protein_coding	385	231	245	232	254	124	153	142
Human	ENSG00000075945.13	KIFAP3	NA	chr1	169921325	170085208	-	4.978	protein_coding	1011	452	484	421	811	478	352	381
Human	ENSG00000075975.17	MKRN2	NA	chr3	12557056	12586208	+	9.783	protein_coding	1477	850	739	675	1079	607	395	407
Human	ENSG00000076003.5	MCM6	NA	chr2	135839625	135876443	-	4.135	protein_coding	1675	1044	1209	1163	494	366	876	871
Human	ENSG00000076043.11	REXO2	NA	chr11	114439434	114450279	+	3.65	protein_coding	1861	811	524	526	1276	614	374	360
Human	ENSG00000076053.12	RBM7	NA	chr11	114400029	114414203	+	7.885	protein_coding	987	449	416	395	669	404	367	341
Human	ENSG00000076067.13	RBMS2	NA	chr12	56521819	56596193	+	8.914	protein_coding	4797	3033	1570	1527	4429	3051	1223	1164
Human	ENSG00000076108.12	BAZ2A	NA	chr12	56595595	56636816	-	10.936	protein_coding	2888	2233	3096	2942	2579	1919	1873	1838
Human	ENSG00000076201.15	PTPN23	NA	chr3	47381010	47413435	+	5.975	protein_coding	1727	1396	1149	1094	1247	831	888	853
Human	ENSG00000076242.16	MLH1	NA	chr3	36993349	37050846	+	7.97	protein_coding	1337	882	689	665	712	460	810	781
Human	ENSG00000076248.11	UNG	NA	chr12	109097596	109110992	+	2.544	protein_coding	666	373	813	747	445	387	425	435
Human	ENSG00000076258.10	FMO4	NA	chr1	171314182	171342084	+	2.542	protein_coding	15	5	15	15	34	28	7	13
Human	ENSG00000076321.11	KLHL20	NA	chr1	173714940	173786692	+	4.244	protein_coding	971	506	543	457	819	566	313	315
Human	ENSG00000076344.16	RGS11	NA	chr16	268300	275980	-	4.798	protein_coding	20	22	30	32	29	53	44	44
Human	ENSG00000076351.13	SLC46A1	NA	chr17	28394641	28407197	-	7.954	protein_coding	179	114	202	213	124	76	270	290
Human	ENSG00000076356.7	PLXNA2	NA	chr1	208022241	208244384	-	13.845	protein_coding	125	122	779	755	89	30	974	921
Human	ENSG00000076382.17	SPAG5	NA	chr17	28577564	28599025	-	5.218	protein_coding	2136	1578	440	548	260	118	266	265
Human	ENSG00000076513.17	ANKRD13A	NA	chr12	109999185	110039763	+	7.35	protein_coding	5618	2883	1159	1073	2363	1311	1030	992
Human	ENSG00000076554.15	TPD52	NA	chr8	80034744	80231232	-	8.197	protein_coding	NA	1	26	8	NA	NA	60	51
Human	ENSG00000076555.15	ACACB	NA	chr12	109116594	109268226	+	14.505	protein_coding	210	117	97	95	243	146	113	97
Human	ENSG00000076604.15	TRAF4	NA	chr17	28744004	28750956	+	4.573	protein_coding	687	608	683	696	725	459	641	617
Human	ENSG00000076641.4	PAG1	NA	chr8	80967809	81112068	-	11.023	protein_coding	1626	1738	1255	1123	1987	950	384	367
Human	ENSG00000076650.7	GPATCH1	NA	chr19	33080898	33130542	+	4.469	protein_coding	406	241	272	236	222	191	238	215
Human	ENSG00000076662.10	ICAM3	NA	chr19	10333775	10339661	-	2.788	protein_coding	164	96	100	64	83	61	76	57
Human	ENSG00000076685.19	NT5C2	NA	chr10	103087184	103277605	-	9.137	protein_coding	2343	1354	1080	962	2248	1417	637	635
Human	ENSG00000076706.17	MCAM	NA	chr11	119308528	119321521	-	7.422	protein_coding	3423	2977	1968	1872	1720	1375	1648	1750
Human	ENSG00000076716.9	GPC4	NA	chrX	133300102	133415489	-	4.959	protein_coding	322	206	196	152	733	507	154	157
Human	ENSG00000076770.14	MBNL3	NA	chrX	132369316	132489968	-	12.199	protein_coding	454	241	284	231	461	426	149	115
Human	ENSG00000076826.10	CAMSAP3	NA	chr19	7595862	7618304	+	4.884	protein_coding	NA	NA	12	8	1	NA	89	87
Human	ENSG00000076864.19	RAP1GAP	NA	chr1	21596214	21669363	-	5.755	protein_coding	2	2	51	41	5	3	107	93
Human	ENSG00000076924.12	XAB2	NA	chr19	7619524	7629545	-	4.653	protein_coding	965	757	855	842	680	620	693	638
Human	ENSG00000076928.18	ARHGEF1	NA	chr19	41883172	41930150	+	8.624	protein_coding	1076	845	1291	1149	974	719	676	681
Human	ENSG00000076944.16	STXBP2	NA	chr19	7636880	7647873	+	6.036	protein_coding	31	16	103	100	28	14	227	190
Human	ENSG00000076984.18	MAP2K7	NA	chr19	7903842	7914478	+	5.145	protein_coding	709	532	707	587	641	452	449	449
Human	ENSG00000077009.13	NMRK2	NA	chr19	3933102	3942416	+	1.141	protein_coding	NA	NA	3	4	NA	NA	3	6
Human	ENSG00000077044.11	DGKD	NA	chr2	233354493	233472104	+	9.784	protein_coding	354	313	523	420	369	198	615	536
Human	ENSG00000077063.11	CTTNBP2	NA	chr7	117710650	117874139	-	6.969	protein_coding	579	181	141	134	866	570	131	132
Human	ENSG00000077080.10	ACTL6B	NA	chr7	100643096	100656448	-	2.376	protein_coding	NA	NA	NA	NA	NA	1	NA	NA
Human	ENSG00000077092.19	RARB	NA	chr3	25174331	25597932	+	3.697	protein_coding	1	1	NA	2	5	3	20	14
Human	ENSG00000077097.15	TOP2B	NA	chr3	25597904	25664907	-	6.044	protein_coding	5493	2788	2698	2433	4792	3199	1324	1321
Human	ENSG00000077147.16	TM9SF3	NA	chr10	96518109	96587452	-	7.494	protein_coding	9432	5484	4795	4539	6821	4098	3040	3129
Human	ENSG00000077150.20	NFKB2	NA	chr10	102394109	102402524	+	4.714	protein_coding	896	636	1880	983	841	556	537	508
Human	ENSG00000077152.11	UBE2T	NA	chr1	202331656	202341980	-	1.652	protein_coding	674	380	327	314	145	67	220	208
Human	ENSG00000077157.22	PPP1R12B	NA	chr1	202348698	202592706	+	21.069	protein_coding	698	318	307	344	937	599	353	346
Human	ENSG00000077232.18	DNAJC10	NA	chr2	182716040	182794464	+	21.873	protein_coding	5939	3252	2894	2622	3980	2094	1448	1450
Human	ENSG00000077235.18	GTF3C1	NA	chr16	27459554	27549913	-	11.562	protein_coding	3942	3000	4241	4079	3187	2376	2306	2324
Human	ENSG00000077238.14	IL4R	NA	chr16	27313667	27364778	+	5.884	protein_coding	1181	1122	970	767	1632	1351	571	591
Human	ENSG00000077254.14	USP33	NA	chr1	77695986	77759852	-	6.918	protein_coding	2546	1135	1199	1103	2189	1350	1118	1240
Human	ENSG00000077264.15	PAK3	NA	chrX	110944284	111227361	+	10.446	protein_coding	29	34	53	41	32	43	33	39
Human	ENSG00000077274.9	CAPN6	NA	chrX	111245098	111270483	-	3.532	protein_coding	NA	NA	NA	NA	NA	NA	5	8
Human	ENSG00000077279.19	DCX	NA	chrX	111293778	111412429	-	10.203	protein_coding	NA	NA	NA	NA	NA	NA	NA	NA
Human	ENSG00000077312.9	SNRPA	NA	chr19	40750636	40765389	+	2.353	protein_coding	1529	778	674	584	671	412	534	422
Human	ENSG00000077327.16	SPAG6	NA	chr10	22345444	22454224	+	3.876	protein_coding	NA	NA	NA	NA	NA	NA	17	32
Human	ENSG00000077348.9	EXOSC5	NA	chr19	41386373	41397359	-	1.368	protein_coding	137	88	124	100	40	21	115	155
Human	ENSG00000077380.16	DYNC1I2	NA	chr2	171687408	171750158	+	6.433	protein_coding	3875	2188	1726	1757	2975	1990	1044	989
Human	ENSG00000077420.16	APBB1IP	NA	chr10	26438340	26567803	+	3.843	protein_coding	27	12	29	23	12	8	34	41
Human	ENSG00000077454.16	LRCH4	NA	chr7	100574010	100586129	-	7.117	protein_coding	263	243	186	153	263	154	133	116
Human	ENSG00000077458.13	FAM76B	NA	chr11	95768952	95790409	-	6.031	protein_coding	545	217	293	255	367	247	293	294
Human	ENSG00000077463.15	SIRT6	NA	chr19	4174108	4182566	-	2.749	protein_coding	247	231	471	362	216	167	346	354
Human	ENSG00000077498.9	TYR	NA	chr11	89177874	89295759	+	2.593	protein_coding	NA	NA	NA	NA	NA	NA	1	NA
Human	ENSG00000077514.9	POLD3	NA	chr11	74493850	74669117	+	5.501	protein_coding	727	503	575	518	303	195	231	271
Human	ENSG00000077522.14	ACTN2	NA	chr1	236664140	236764631	+	6.061	protein_coding	NA	1	16	16	1	NA	34	30
Human	ENSG00000077549.19	CAPZB	NA	chr1	19338774	19485539	-	19.094	protein_coding	6503	3818	2428	2182	5103	3504	2655	2847
Human	ENSG00000077585.14	GPR137B	NA	chr1	236142504	236221865	+	2.307	protein_coding	382	278	1079	993	670	611	402	432
Human	ENSG00000077616.11	NAALAD2	NA	chr11	90131514	90192894	+	7.168	protein_coding	9	6	10	12	19	31	32	30
Human	ENSG00000077684.16	JADE1	NA	chr4	128809699	128875224	+	9.052	protein_coding	1581	806	936	894	895	414	735	652
Human	ENSG00000077713.19	SLC25A43	NA	chrX	119399335	119454478	+	2.839	protein_coding	545	389	317	298	384	243	286	299
Human	ENSG00000077721.16	UBE2A	NA	chrX	119574535	119591083	+	5.207	protein_coding	2425	1385	1326	1180	1695	946	983	1030
Human	ENSG00000077782.21	FGFR1	NA	chr8	38400214	38468834	-	14.643	protein_coding	5915	5105	3579	3133	5733	3646	1455	1497
Human	ENSG00000077800.13	FKBP6	NA	chr7	73328160	73358637	+	4.746	protein_coding	NA	NA	1	1	NA	NA	1	NA
Human	ENSG00000077935.17	SMC1B	NA	chr22	45344062	45413619	-	4.253	protein_coding	NA	NA	6	2	NA	NA	21	11
Human	ENSG00000077942.19	FBLN1	NA	chr22	45502237	45601135	+	7.285	protein_coding	2850	1962	1355	1370	6348	4888	1574	1569
Human	ENSG00000077943.8	ITGA8	NA	chr10	15513953	15719922	-	7.32	protein_coding	542	1005	278	330	1522	5104	21	42
Human	ENSG00000077984.6	CST7	NA	chr20	24949268	24959928	+	0.891	protein_coding	NA	NA	NA	NA	1	NA	NA	NA
Human	ENSG00000078018.20	MAP2	NA	chr2	209424057	209734118	+	11.802	protein_coding	174	70	49	54	182	222	133	124
Human	ENSG00000078043.16	PIAS2	NA	chr18	46803217	46920160	-	17.535	protein_coding	1133	672	828	698	1166	712	483	469
Human	ENSG00000078053.17	AMPH	NA	chr7	38383703	38631420	-	5.489	protein_coding	224	141	119	141	175	187	43	44
Human	ENSG00000078061.13	ARAF	NA	chrX	47561099	47571920	+	3.535	protein_coding	1155	894	662	623	810	598	246	223
Human	ENSG00000078070.13	MCCC1	NA	chr3	183015217	183116075	-	4.311	protein_coding	605	306	372	366	473	303	353	304
Human	ENSG00000078081.8	LAMP3	NA	chr3	183122214	183163839	-	3.785	protein_coding	3	5	38	8	5	NA	30	29
Human	ENSG00000078098.14	FAP	NA	chr2	162170683	162245151	-	6.968	protein_coding	2599	1486	327	369	2826	1189	101	115
Human	ENSG00000078114.19	NEBL	NA	chr10	20779972	21293011	-	17.81	protein_coding	4	NA	7	5	3	NA	58	46
Human	ENSG00000078124.12	ACER3	NA	chr11	76860866	77026797	+	8.442	protein_coding	655	309	694	617	300	137	493	503
Human	ENSG00000078140.14	UBE2K	NA	chr4	39698108	39782792	+	5.18	protein_coding	2247	1104	1287	1080	1514	690	639	614
Human	ENSG00000078142.13	PIK3C3	NA	chr18	41955233	42087830	+	15.17	protein_coding	1385	706	1143	1008	1360	823	692	668
Human	ENSG00000078177.14	N4BP2	NA	chr4	40056849	40158252	+	9.811	protein_coding	469	152	407	381	629	355	480	440
Human	ENSG00000078237.7	TIGAR	NA	chr12	4307762	4360028	+	9.444	protein_coding	518	265	229	276	620	413	284	296
Human	ENSG00000078246.17	TULP3	NA	chr12	2877222	2941138	+	3.179	protein_coding	1502	652	534	507	1059	697	373	382
Human	ENSG00000078269.15	SYNJ2	NA	chr6	157981862	158099176	+	12.517	protein_coding	2831	1945	1554	1383	2235	1285	794	727
Human	ENSG00000078295.17	ADCY2	NA	chr5	7396137	7830081	+	17.608	protein_coding	NA	NA	2	3	NA	NA	2	1
Human	ENSG00000078304.19	PPP2R5C	NA	chr14	101761797	101927989	+	14.289	protein_coding	3400	1795	1747	1635	2311	1602	1419	1425
Human	ENSG00000078319.10	PMS2P1	NA	chr7	100319221	100336307	-	5.854	transcribed_unprocessed_pseudogene	335	157	113	110	187	133	113	124
Human	ENSG00000078328.22	RBFOX1	NA	chr16	5239801	7713340	+	15.742	protein_coding	NA	NA	2	2	NA	NA	2	NA
Human	ENSG00000078369.18	GNB1	NA	chr1	1785284	1891117	-	6.417	protein_coding	12923	8481	6328	5853	7960	5034	2453	2417
Human	ENSG00000078399.19	HOXA9	NA	chr7	27162437	27175180	-	3.033	protein_coding	6	3	14	6	1	3	31	16
Human	ENSG00000078401.7	EDN1	NA	chr6	12290360	12297194	+	2.035	protein_coding	65	68	40	37	86	40	41	51
Human	ENSG00000078403.17	MLLT10	NA	chr10	21524645	21743630	+	9.13	protein_coding	1091	681	769	744	925	607	509	488
Human	ENSG00000078487.17	ZCWPW1	NA	chr7	100400825	100428992	-	3.318	protein_coding	32	17	49	46	41	39	61	60
Human	ENSG00000078549.15	ADCYAP1R1	NA	chr7	31052307	31111479	+	6.985	protein_coding	NA	NA	8	2	NA	NA	10	20
Human	ENSG00000078579.9	FGF20	NA	chr8	16992180	17002345	-	1.84	protein_coding	9	2	2	10	7	1	1	2
Human	ENSG00000078589.13	P2RY10	NA	chrX	78945331	78963727	+	3.576	protein_coding	NA	2	9	NA	NA	NA	NA	1
Human	ENSG00000078596.11	ITM2A	NA	chrX	79360383	79367667	-	2.051	protein_coding	NA	NA	6	NA	NA	NA	3	6
Human	ENSG00000078618.22	NRDC	NA	chr1	51789190	51878937	-	6.773	protein_coding	6438	4071	2725	2682	4131	2664	2552	2679
Human	ENSG00000078668.14	VDAC3	NA	chr8	42391623	42405937	+	3.181	protein_coding	2383	1769	1747	1495	1248	876	617	651
Human	ENSG00000078674.18	PCM1	NA	chr8	17922839	18027975	+	12.476	protein_coding	5046	2974	3097	2716	3739	2579	2267	2137
Human	ENSG00000078687.17	TNRC6C	NA	chr17	77959239	78108835	+	11.111	protein_coding	873	535	452	457	549	345	555	497
Human	ENSG00000078699.22	CBFA2T2	NA	chr20	33490074	33650036	+	9.457	protein_coding	672	391	434	409	873	572	263	294
Human	ENSG00000078725.13	BRINP1	NA	chr9	119153457	119369435	-	3.874	protein_coding	NA	NA	7	6	NA	NA	5	2
Human	ENSG00000078747.16	ITCH	NA	chr20	34363240	34540748	+	10.639	protein_coding	3694	2177	2051	1929	2924	1740	2606	2753
Human	ENSG00000078795.17	PKD2L2	NA	chr5	137887967	137942747	+	4.653	protein_coding	3	NA	1	1	2	1	NA	NA
Human	ENSG00000078804.13	TP53INP2	NA	chr20	34704338	34713439	+	4.179	protein_coding	1099	906	1488	1209	1262	1024	1182	1306
Human	ENSG00000078808.19	SDF4	NA	chr1	1216908	1232067	-	4.744	protein_coding	4348	3582	2733	2659	3408	2858	2068	2100
Human	ENSG00000078814.17	MYH7B	NA	chr20	34955809	35002437	+	8.247	protein_coding	2	NA	NA	NA	6	2	4	3
Human	ENSG00000078898.7	BPIFB2	NA	chr20	33007703	33023703	+	1.788	protein_coding	NA	NA	NA	NA	NA	NA	NA	NA
Human	ENSG00000078900.15	TP73	NA	chr1	3652515	3736201	+	6.767	protein_coding	3	7	30	6	1	2	10	13
Human	ENSG00000078902.16	TOLLIP	NA	chr11	1274370	1309654	-	5.983	protein_coding	865	941	1283	1253	772	679	618	646
Human	ENSG00000078967.13	UBE2D4	NA	chr7	43926435	43956136	+	4.715	protein_coding	320	202	209	191	224	112	124	129
Human	ENSG00000079101.16	CLUL1	NA	chr18	596987	650334	+	3.846	protein_coding	NA	NA	NA	NA	NA	NA	NA	NA
Human	ENSG00000079102.16	RUNX1T1	NA	chr8	91954966	92103286	-	13.535	protein_coding	1253	360	132	126	1667	500	124	100
Human	ENSG00000079112.10	CDH17	NA	chr8	94127161	94217303	-	3.878	protein_coding	NA	NA	NA	NA	1	NA	NA	3
Human	ENSG00000079134.12	THOC1	NA	chr18	214519	268050	-	8.102	protein_coding	835	475	577	564	539	339	523	543
Human	ENSG00000079150.18	FKBP7	NA	chr2	178463663	178478600	-	3.08	protein_coding	1331	470	269	238	1097	536	84	122
Human	ENSG00000079156.17	OSBPL6	NA	chr2	178194480	178402893	+	11.488	protein_coding	390	188	296	262	269	172	257	330
Human	ENSG00000079215.14	SLC1A3	NA	chr5	36606354	36688334	+	6.265	protein_coding	13	29	173	179	8	8	94	94
Human	ENSG00000079246.16	XRCC5	NA	chr2	216107463	216206303	+	5.463	protein_coding	12808	7658	6564	6048	7556	4801	3698	3654
Human	ENSG00000079257.8	LXN	NA	chr3	158645821	158672648	-	1.459	protein_coding	500	142	58	42	518	476	39	47
Human	ENSG00000079263.19	SP140	NA	chr2	230203109	230313215	+	5.582	protein_coding	69	115	154	159	13	8	24	20
Human	ENSG00000079277.22	MKNK1	NA	chr1	46557406	46616843	-	8.071	protein_coding	458	279	334	335	562	347	278	246
Human	ENSG00000079308.19	TNS1	NA	chr2	217799587	218033982	-	16.281	protein_coding	3015	1511	1344	1309	3645	2291	442	413
Human	ENSG00000079313.15	REXO1	NA	chr19	1815247	1848483	-	5.579	protein_coding	991	1006	1140	1078	558	460	992	971
Human	ENSG00000079332.15	SAR1A	NA	chr10	70147288	70170523	-	6.914	protein_coding	5702	3601	3928	3592	4814	2539	1912	1890
Human	ENSG00000079335.20	CDC14A	NA	chr1	100345000	100520277	+	6.51	protein_coding	159	100	163	126	175	114	114	101
Human	ENSG00000079337.16	RAPGEF3	NA	chr12	47734362	47771040	-	12.106	protein_coding	93	63	192	150	67	27	235	231
Human	ENSG00000079385.23	CEACAM1	NA	chr19	42507303	42561234	-	5.527	protein_coding	NA	NA	26	13	1	NA	12	8
Human	ENSG00000079387.14	SENP1	NA	chr12	48042896	48106079	-	6.114	protein_coding	1020	619	732	743	607	435	509	518
Human	ENSG00000079393.20	DUSP13	NA	chr10	75094431	75109221	-	2.351	protein_coding	NA	NA	1	1	NA	NA	NA	NA
Human	ENSG00000079432.7	CIC	NA	chr19	42268536	42295797	+	9.494	protein_coding	2157	1927	1790	1744	1995	1721	1660	1582
Human	ENSG00000079435.10	LIPE	NA	chr19	42401513	42427388	-	5.161	protein_coding	119	57	46	37	30	23	58	60
Human	ENSG00000079459.13	FDFT1	NA	chr8	11795572	11839304	+	5.197	protein_coding	3498	2158	1854	1685	2137	1486	1850	2062
Human	ENSG00000079462.8	PAFAH1B3	NA	chr19	42297032	42303546	-	1.419	protein_coding	545	364	260	308	343	297	346	319
Human	ENSG00000079482.13	OPHN1	NA	chrX	68042343	68433913	-	8.089	protein_coding	420	129	135	134	415	227	74	64
Human	ENSG00000079557.5	AFM	NA	chr4	73481744	73504001	+	2.182	protein_coding	NA	NA	NA	NA	NA	NA	NA	NA
Human	ENSG00000079616.13	KIF22	NA	chr16	29790718	29805384	+	4.311	protein_coding	1575	1165	619	676	270	170	347	380
Human	ENSG00000079689.14	SCGN	NA	chr6	25652200	25701783	+	1.482	protein_coding	NA	NA	NA	1	NA	NA	1	NA
Human	ENSG00000079691.18	CARMIL1	NA	chr6	25279077	25620530	+	6.853	protein_coding	342	195	539	456	229	117	462	502
Human	ENSG00000079739.17	PGM1	NA	chr1	63593410	63660245	+	4.077	protein_coding	1101	494	765	815	1051	563	317	349
Human	ENSG00000079785.16	DDX1	NA	chr2	15591177	15634346	+	10.125	protein_coding	4479	2691	2839	2706	2772	1599	1695	1740
Human	ENSG00000079805.18	DNM2	NA	chr19	10718078	10833488	+	13.443	protein_coding	2847	2406	2601	2399	1951	1680	1533	1620
Human	ENSG00000079819.19	EPB41L2	NA	chr6	130839346	131063322	-	10.32	protein_coding	8960	3982	1796	1599	9043	5874	1645	1564
Human	ENSG00000079841.18	RIMS1	NA	chr6	71886702	72403143	+	12.788	protein_coding	150	68	88	80	115	27	89	86
Human	ENSG00000079931.15	MOXD1	NA	chr6	132296054	132401475	-	5.223	protein_coding	1332	1309	883	843	1861	1743	611	695
Human	ENSG00000079950.14	STX7	NA	chr6	132445866	132513198	-	16.387	protein_coding	1622	895	1111	1017	1282	834	1149	1248
Human	ENSG00000079974.18	RABL2B	NA	chr22	50767500	50783662	-	5.869	protein_coding	336	209	157	147	329	250	164	157
Human	ENSG00000079999.14	KEAP1	NA	chr19	10486124	10503558	-	3.573	protein_coding	1316	1004	1284	1152	1034	951	685	751
Human	ENSG00000080007.8	DDX43	NA	chr6	73394827	73417566	+	2.724	protein_coding	4	1	3	5	6	5	3	5
Human	ENSG00000080031.10	PTPRH	NA	chr19	55181246	55209506	-	4.345	protein_coding	13	11	126	116	9	7	251	243
Human	ENSG00000080166.16	DCT	NA	chr13	94436810	94479682	-	7.54	protein_coding	NA	NA	NA	NA	NA	1	3	2
Human	ENSG00000080189.15	SLC35C2	NA	chr20	46345979	46364458	-	7.708	protein_coding	712	459	528	465	657	488	690	618
Human	ENSG00000080200.10	CRYBG3	NA	chr3	97822010	97944984	+	10.979	protein_coding	1976	1395	1946	1752	1994	2198	1159	1146
Human	ENSG00000080224.17	EPHA6	NA	chr3	96814580	97752460	+	6.291	protein_coding	NA	NA	5	3	NA	NA	2	8
Human	ENSG00000080293.10	SCTR	NA	chr2	119439842	119525301	-	3.415	protein_coding	NA	NA	NA	NA	NA	NA	NA	NA
Human	ENSG00000080298.15	RFX3	NA	chr9	3218296	3526004	-	11.169	protein_coding	312	137	265	247	346	206	402	334
Human	ENSG00000080345.18	RIF1	NA	chr2	151409882	151508013	+	18.166	protein_coding	4352	3147	3555	3366	2768	1825	1788	1612
Human	ENSG00000080371.6	RAB21	NA	chr12	71754862	71800286	+	16.048	protein_coding	2410	1531	1455	1408	1727	943	1137	1110
Human	ENSG00000080493.18	SLC4A4	NA	chr4	71062666	71572087	+	9.153	protein_coding	1881	1225	414	367	4264	5817	473	551
Human	ENSG00000080503.24	SMARCA2	NA	chr9	1980289	2193624	+	18.595	protein_coding	2099	1096	1450	1277	1807	1369	1320	1380
Human	ENSG00000080511.5	RDH8	NA	chr19	10013248	10022279	+	2.001	protein_coding	1	NA	5	7	NA	NA	3	2
Human	ENSG00000080546.13	SESN1	NA	chr6	108986436	109094819	-	5.121	protein_coding	578	232	231	174	691	461	176	148
Human	ENSG00000080561.14	MID2	NA	chrX	107825754	107931637	+	7.554	protein_coding	222	119	246	186	210	111	132	124
Human	ENSG00000080572.13	DNAAF6	NA	chrX	107206610	107244247	+	1.956	protein_coding	NA	NA	NA	NA	NA	NA	NA	NA
Human	ENSG00000080573.7	COL5A3	NA	chr19	9959560	10010504	-	6.783	protein_coding	1006	1194	1256	1072	453	76	442	448
Human	ENSG00000080603.17	SRCAP	NA	chr16	30698208	30741409	+	13.644	protein_coding	176	100	103	111	130	75	65	61
Human	ENSG00000080608.10	PUM3	NA	chr9	2720468	2844095	-	2.573	protein_coding	1640	1049	1205	1110	973	489	669	661
Human	ENSG00000080618.17	CPB2	NA	chr13	46053185	46105033	-	6.699	protein_coding	NA	NA	NA	NA	NA	NA	NA	NA
Human	ENSG00000080644.16	CHRNA3	NA	chr15	78593051	78621295	-	4.761	protein_coding	NA	NA	10	5	NA	NA	10	9
Human	ENSG00000080709.16	KCNN2	NA	chr5	114055925	114496500	+	6.108	protein_coding	156	84	27	13	59	17	40	31
Human	ENSG00000080802.19	CNOT4	NA	chr7	135361794	135510127	-	6.999	protein_coding	1178	637	666	649	912	570	616	549
Human	ENSG00000080815.19	PSEN1	NA	chr14	73136417	73223691	+	9.947	protein_coding	1844	1152	1489	1268	1689	1181	1178	1092
Human	ENSG00000080819.9	CPOX	NA	chr3	98579445	98593648	-	3.157	protein_coding	705	404	420	343	530	284	128	127
Human	ENSG00000080822.17	CLDND1	NA	chr3	98497911	98523066	-	5.21	protein_coding	1078	866	1202	1042	813	672	766	752
Human	ENSG00000080823.23	MOK	NA	chr14	102224499	102305190	-	10.986	protein_coding	324	212	74	89	194	80	63	78
Human	ENSG00000080824.19	HSP90AA1	NA	chr14	102080741	102139699	-	5.097	protein_coding	44960	32862	45410	43158	20110	13552	24573	26546
Human	ENSG00000080839.12	RBL1	NA	chr20	36996348	37095997	-	5.956	protein_coding	1120	881	778	778	302	172	436	416
Human	ENSG00000080845.18	DLGAP4	NA	chr20	36306335	36528637	+	8.785	protein_coding	3558	2670	1833	1667	2849	1786	1267	1146
Human	ENSG00000080854.16	IGSF9B	NA	chr11	133896437	133956968	-	17.862	protein_coding	3	1	50	34	4	NA	113	102
Human	ENSG00000080910.13	CFHR2	NA	chr1	196943737	196959622	+	2.75	protein_coding	NA	NA	NA	NA	NA	NA	NA	NA
Human	ENSG00000080947.15	CROCCP3	NA	chr1	16467435	16499257	-	6.905	transcribed_unprocessed_pseudogene	187	65	41	49	195	118	59	42
Human	ENSG00000080986.13	NDC80	NA	chr18	2571556	2616635	+	3.554	protein_coding	1493	974	214	234	155	84	159	162
Human	ENSG00000081014.11	AP4E1	NA	chr15	50908671	51005895	+	7.354	protein_coding	916	416	580	552	639	369	267	275
Human	ENSG00000081019.13	RSBN1	NA	chr1	113761831	113812476	-	6.819	protein_coding	702	424	515	438	582	424	299	305
Human	ENSG00000081026.19	MAGI3	NA	chr1	113390514	113685923	+	8.414	protein_coding	780	527	406	410	470	341	617	640
Human	ENSG00000081041.9	CXCL2	NA	chr4	74097039	74099196	-	1.398	protein_coding	9	3	22	8	6	2	7	13
Human	ENSG00000081051.8	AFP	NA	chr4	73431137	73456174	+	3.201	protein_coding	11	5	1	2	6	NA	1	NA
Human	ENSG00000081052.13	COL4A4	NA	chr2	227002713	227164453	-	10.042	protein_coding	1	3	11	8	3	2	27	24
Human	ENSG00000081059.20	TCF7	NA	chr5	134114680	134151865	+	10.093	protein_coding	327	266	316	306	252	173	252	236
Human	ENSG00000081087.15	OSTM1	NA	chr6	108041408	108165854	-	5.325	protein_coding	1082	1192	2051	1977	1063	670	1016	975
Human	ENSG00000081138.14	CDH7	NA	chr18	65750251	65890337	+	14.528	protein_coding	NA	NA	NA	NA	NA	NA	NA	NA
Human	ENSG00000081148.12	IMPG2	NA	chr3	101222545	101320575	-	8.352	protein_coding	24	15	27	16	28	23	42	33
Human	ENSG00000081154.12	PCNP	NA	chr3	101574179	101594465	+	3.045	protein_coding	4406	1853	1515	1359	3375	1744	1042	1074
Human	ENSG00000081177.18	EXD2	NA	chr14	69191510	69244020	+	6.263	protein_coding	586	378	499	400	441	370	308	291
Human	ENSG00000081181.8	ARG2	NA	chr14	67619919	67651708	+	2.284	protein_coding	116	61	49	65	25	4	393	431
Human	ENSG00000081189.16	MEF2C	NA	chr5	88717116	88904257	-	11.755	protein_coding	249	119	251	190	176	131	204	202
Human	ENSG00000081237.20	PTPRC	NA	chr1	198638456	198757476	+	9.168	protein_coding	3	5	63	1	NA	1	2	NA
Human	ENSG00000081248.11	CACNA1S	NA	chr1	201039511	201112451	-	6.053	protein_coding	NA	NA	NA	NA	NA	NA	NA	NA
Human	ENSG00000081277.13	PKP1	NA	chr1	201283451	201332993	+	6.211	protein_coding	1	1	15	12	1	NA	28	19
Human	ENSG00000081307.14	UBA5	NA	chr3	132654445	132679794	+	8.072	protein_coding	1412	827	494	465	1020	601	372	369
Human	ENSG00000081320.11	STK17B	NA	chr2	196133582	196176503	-	6.566	protein_coding	3443	1965	931	928	1465	712	731	758
Human	ENSG00000081377.17	CDC14B	NA	chr9	96490240	96619843	-	10.475	protein_coding	1030	667	581	491	951	825	475	496
Human	ENSG00000081386.12	ZNF510	NA	chr9	96755864	96778129	-	5.921	protein_coding	518	296	359	352	473	424	273	264
Human	ENSG00000081479.15	LRP2	NA	chr2	169127108	169362534	-	16.109	protein_coding	NA	NA	3	3	1	NA	8	10
Human	ENSG00000081665.14	ZNF506	NA	chr19	19785838	19821751	-	9.537	protein_coding	399	183	196	163	406	274	292	242
Human	ENSG00000081692.12	JMJD4	NA	chr1	227730424	227735411	-	4.315	protein_coding	412	331	291	256	289	258	204	220
Human	ENSG00000081721.12	DUSP12	NA	chr1	161749757	161757238	+	1.762	protein_coding	479	325	291	272	279	203	169	188
Human	ENSG00000081760.17	AACS	NA	chr12	125065433	125143333	+	16.039	protein_coding	976	687	749	705	684	480	491	503
Human	ENSG00000081791.9	DELE1	NA	chr5	141923854	141942047	+	6	protein_coding	768	463	392	385	782	504	180	220
Human	ENSG00000081800.9	SLC13A1	NA	chr7	123113530	123199972	-	4.401	protein_coding	NA	NA	NA	NA	NA	NA	NA	NA
Human	ENSG00000081803.16	CADPS2	NA	chr7	122318410	122886759	-	6.365	protein_coding	101	108	250	275	111	110	106	116
Human	ENSG00000081818.4	PCDHB4	NA	chr5	141121817	141125623	+	3.806	protein_coding	NA	2	8	5	9	4	5	5
Human	ENSG00000081842.18	PCDHA6	NA	chr5	140827957	141012347	+	6.136	protein_coding	5	3	7	4	3	7	5	4
Human	ENSG00000081853.15	PCDHGA2	NA	chr5	141338759	141512975	+	6.72	protein_coding	246	135	80	61	243	129	30	38
Human	ENSG00000081870.12	HSPB11	NA	chr1	53916573	53945699	-	3.006	protein_coding	649	294	324	292	367	252	209	215
Human	ENSG00000081913.14	PHLPP1	NA	chr18	62715540	62980433	+	9.051	protein_coding	377	274	319	312	288	179	465	482
Human	ENSG00000081923.15	ATP8B1	NA	chr18	57646425	57803315	-	7.028	protein_coding	3747	2694	666	753	1476	545	623	650
Human	ENSG00000081985.13	IL12RB2	NA	chr1	67307363	67398724	+	6.067	protein_coding	NA	NA	6	4	NA	NA	23	24
Human	ENSG00000082014.17	SMARCD3	NA	chr7	151238763	151277896	-	4.919	protein_coding	733	556	322	352	898	685	163	175
Human	ENSG00000082068.9	WDR70	NA	chr5	37379284	37753435	+	6.966	protein_coding	782	363	503	484	660	419	296	295
Human	ENSG00000082074.19	FYB1	NA	chr5	39105251	39274528	-	8.823	protein_coding	NA	1	6	1	1	NA	NA	NA
Human	ENSG00000082126.18	MPP4	NA	chr2	201644869	201698694	-	4.924	protein_coding	130	78	25	20	37	6	35	26
Human	ENSG00000082146.13	STRADB	NA	chr2	201387857	201480846	+	3.177	protein_coding	887	573	502	441	703	416	174	237
Human	ENSG00000082153.18	BZW1	NA	chr2	200810593	200827338	+	8.085	protein_coding	6550	3304	3375	3195	4342	2255	2000	2023
Human	ENSG00000082175.15	PGR	NA	chr11	101029623	101129813	-	14.693	protein_coding	1	2	6	8	1	2	35	42
Human	ENSG00000082196.21	C1QTNF3	NA	chr5	34017857	34043213	-	4.547	protein_coding	11	1	4	5	13	4	4	NA
Human	ENSG00000082212.13	ME2	NA	chr18	50879079	50954257	+	15.897	protein_coding	1374	825	1365	1214	766	411	638	615
Human	ENSG00000082213.18	C5orf22	NA	chr5	31532286	31555053	+	4.146	protein_coding	786	514	599	529	639	506	208	206
Human	ENSG00000082258.13	CCNT2	NA	chr2	134918234	134959342	+	9.081	protein_coding	1462	748	968	935	1160	681	768	717
Human	ENSG00000082269.17	FAM135A	NA	chr6	70412940	70561174	+	10.476	protein_coding	383	204	488	426	485	286	357	392
Human	ENSG00000082293.13	COL19A1	NA	chr6	69866555	70212468	+	11.018	protein_coding	3	1	9	1	1	7	3	3
Human	ENSG00000082397.17	EPB41L3	NA	chr18	5392380	5630700	-	12.203	protein_coding	976	633	915	747	554	416	534	496
Human	ENSG00000082438.17	COBLL1	NA	chr2	164653623	164843679	-	17.178	protein_coding	382	311	248	268	135	103	670	724
Human	ENSG00000082458.12	DLG3	NA	chrX	70444834	70505490	+	7.87	protein_coding	838	385	402	410	737	472	266	287
Human	ENSG00000082482.14	KCNK2	NA	chr1	215005774	215237090	+	4.294	protein_coding	440	66	23	13	363	69	9	9
Human	ENSG00000082497.12	SERTAD4	NA	chr1	210232795	210246631	+	5.47	protein_coding	21	22	69	71	13	14	201	163
Human	ENSG00000082512.15	TRAF5	NA	chr1	211326614	211374946	+	9.022	protein_coding	548	299	261	239	639	281	156	148
Human	ENSG00000082515.18	MRPL22	NA	chr5	154941072	154969411	+	5.264	protein_coding	684	320	433	391	378	188	286	269
Human	ENSG00000082516.9	GEMIN5	NA	chr5	154887410	154938211	-	5.644	protein_coding	1131	791	1193	1214	562	359	813	847
Human	ENSG00000082556.14	OPRK1	NA	chr8	53225723	53251637	-	5.67	protein_coding	NA	NA	NA	NA	1	NA	2	2
Human	ENSG00000082641.16	NFE2L1	NA	chr17	48048328	48061545	+	5.883	protein_coding	7042	4883	5031	4554	5081	3611	3007	2995
Human	ENSG00000082684.16	SEMA5B	NA	chr3	122909081	123028605	-	8.517	protein_coding	NA	NA	NA	NA	NA	NA	4	1
Human	ENSG00000082701.17	GSK3B	NA	chr3	119821320	120094994	-	17.871	protein_coding	3517	2124	1771	1606	3290	2006	1452	1456
Human	ENSG00000082781.12	ITGB5	NA	chr3	124761947	124901418	-	6.515	protein_coding	4429	5821	2627	2648	3906	2618	1103	1109
Human	ENSG00000082805.20	ERC1	NA	chr12	990508	1495933	+	13.484	protein_coding	3102	1938	1786	1736	2494	1787	2417	2458
Human	ENSG00000082898.18	XPO1	NA	chr2	61476031	61538741	-	23.843	protein_coding	11613	6163	7113	6839	5347	2943	4119	4259
Human	ENSG00000082929.8	LINC01587	NA	chr4	5524568	5527801	+	1.164	lncRNA	NA	NA	NA	NA	NA	NA	NA	NA
Human	ENSG00000082996.20	RNF13	NA	chr3	149812769	149962139	+	3.573	protein_coding	795	466	702	624	670	465	375	380
Human	ENSG00000083067.23	TRPM3	NA	chr9	70529059	71446904	-	20.015	protein_coding	NA	NA	2	2	3	NA	1	1
Human	ENSG00000083093.10	PALB2	NA	chr16	23603159	23641310	-	4.747	protein_coding	570	435	767	672	410	288	346	390
Human	ENSG00000083097.14	DOP1A	NA	chr6	83067665	83171350	+	10.045	protein_coding	728	403	400	352	689	501	291	354
Human	ENSG00000083099.11	LYRM2	NA	chr6	89568143	89638749	-	8.675	protein_coding	1518	774	772	667	949	610	257	276
Human	ENSG00000083123.15	BCKDHB	NA	chr6	80106646	80346270	+	4.071	protein_coding	561	201	132	113	287	185	129	119
Human	ENSG00000083168.11	KAT6A	NA	chr8	41929478	42051994	-	24.143	protein_coding	2773	1790	1811	1605	2162	1533	1345	1295
Human	ENSG00000083223.18	TUT7	NA	chr9	86287732	86354454	-	6.707	protein_coding	1616	1175	1199	1005	1331	819	629	652
Human	ENSG00000083290.20	ULK2	NA	chr17	19770828	19867936	-	9.868	protein_coding	547	266	442	387	667	610	399	362
Human	ENSG00000083307.12	GRHL2	NA	chr8	101492438	101669726	+	6.053	protein_coding	NA	NA	NA	NA	NA	NA	NA	NA
Human	ENSG00000083312.17	TNPO1	NA	chr5	72816311	72916733	+	11.977	protein_coding	12272	7269	6375	6022	8755	5120	3276	3390
Human	ENSG00000083444.17	PLOD1	NA	chr1	11934204	11975538	+	5.32	protein_coding	6538	4886	3370	3373	5595	3728	1707	1570
Human	ENSG00000083454.22	P2RX5	NA	chr17	3672198	3696240	-	4.026	protein_coding	18	20	28	28	8	4	31	25
Human	ENSG00000083457.12	ITGAE	NA	chr17	3714627	3801188	-	6.602	protein_coding	447	226	165	183	355	210	90	95
Human	ENSG00000083520.15	DIS3	NA	chr13	72752168	72782096	-	10.835	protein_coding	2274	1335	1773	1598	1739	1019	1842	1804
Human	ENSG00000083535.16	PIBF1	NA	chr13	72782132	73016461	+	4.179	protein_coding	666	310	347	299	610	362	404	412
Human	ENSG00000083544.16	TDRD3	NA	chr13	60396456	60573878	+	7.823	protein_coding	520	224	214	188	424	303	251	207
Human	ENSG00000083622.8	AC000061.1	NA	chr7	117604790	117647415	-	0.376	lncRNA	NA	NA	NA	NA	NA	NA	NA	NA
Human	ENSG00000083635.8	NUFIP1	NA	chr13	44939248	44989471	-	3.48	protein_coding	376	248	296	273	299	174	174	183
Human	ENSG00000083642.19	PDS5B	NA	chr13	32586451	32778019	+	13.187	protein_coding	2561	1498	1625	1576	2083	1353	1554	1557
Human	ENSG00000083720.13	OXCT1	NA	chr5	41730064	41870425	-	4.1	protein_coding	1786	1052	726	647	671	454	472	485
Human	ENSG00000083750.13	RRAGB	NA	chrX	55717748	55758774	+	2.715	protein_coding	289	167	187	153	438	297	64	61
Human	ENSG00000083782.8	EPYC	NA	chr12	90963681	91005026	-	1.802	protein_coding	NA	NA	NA	NA	NA	1	NA	NA
Human	ENSG00000083799.18	CYLD	NA	chr16	50742049	50801935	+	12.952	protein_coding	1436	756	1381	1028	1258	896	833	874
Human	ENSG00000083807.10	SLC27A5	NA	chr19	58479511	58512413	-	8.025	protein_coding	46	16	23	13	32	24	20	13
Human	ENSG00000083812.12	ZNF324	NA	chr19	58467044	58475436	+	5.664	protein_coding	192	135	166	163	190	165	179	185
Human	ENSG00000083814.13	ZNF671	NA	chr19	57719750	57727624	-	3.532	protein_coding	169	101	64	56	164	95	57	57
Human	ENSG00000083817.9	ZNF416	NA	chr19	57571565	57578911	-	2.545	protein_coding	150	116	132	126	145	92	121	130
Human	ENSG00000083828.16	ZNF586	NA	chr19	57769654	57819939	+	5.48	protein_coding	297	136	130	131	247	212	117	100
Human	ENSG00000083838.16	ZNF446	NA	chr19	58474016	58481230	+	4.768	protein_coding	129	65	78	61	128	126	75	63
Human	ENSG00000083844.10	ZNF264	NA	chr19	57191499	57222846	+	12.532	protein_coding	1144	719	587	544	1070	696	585	515
Human	ENSG00000083845.9	RPS5	NA	chr19	58386399	58394806	+	3.617	protein_coding	6407	4704	3195	2924	5207	3852	2497	2527
Human	ENSG00000083857.14	FAT1	NA	chr4	186587793	186726722	-	16.167	protein_coding	39241	23413	8746	7806	35710	21845	4620	4249
Human	ENSG00000083896.13	YTHDC1	NA	chr4	68310386	68350090	-	7.033	protein_coding	1959	1023	1467	1305	1494	1012	885	838
Human	ENSG00000083937.10	CHMP2B	NA	chr3	87227270	87255556	+	8.243	protein_coding	1110	605	1504	1430	898	564	717	753
Human	ENSG00000084070.12	SMAP2	NA	chr1	40344849	40423326	+	3.601	protein_coding	1322	935	552	481	692	475	436	409
Human	ENSG00000084072.17	PPIE	NA	chr1	39692181	39763914	+	11.124	protein_coding	807	437	521	460	452	362	449	436
Human	ENSG00000084073.10	ZMPSTE24	NA	chr1	40258040	40294180	+	4.022	protein_coding	3133	1978	2274	2119	2159	1281	1250	1304
Human	ENSG00000084090.13	STARD7	NA	chr2	96184858	96208825	-	4.414	protein_coding	4189	2841	3046	2941	2514	1742	1414	1513
Human	ENSG00000084092.7	NOA1	NA	chr4	56963349	56977606	-	2.218	protein_coding	628	381	295	270	580	461	196	229
Human	ENSG00000084093.19	REST	NA	chr4	56907875	56966808	+	9.408	protein_coding	3618	2140	2146	2004	3225	2131	1091	1044
Human	ENSG00000084110.11	HAL	NA	chr12	95972661	95996365	-	5.146	protein_coding	1	5	3	4	5	NA	6	1
Human	ENSG00000084112.15	SSH1	NA	chr12	108778190	108857590	-	14.538	protein_coding	4257	3034	1397	1346	4264	2347	597	546
Human	ENSG00000084207.18	GSTP1	NA	chr11	67583741	67586656	+	1.764	protein_coding	5191	3435	2640	2517	3409	2603	1785	1893
Human	ENSG00000084234.18	APLP2	NA	chr11	130068146	130144811	+	7.463	protein_coding	9413	6186	5958	5611	8554	7906	4783	4522
Human	ENSG00000084444.14	FAM234B	NA	chr12	13044380	13142521	+	6.71	protein_coding	209	140	334	297	193	139	306	324
Human	ENSG00000084453.16	SLCO1A2	NA	chr12	21264599	21419594	-	11.52	protein_coding	NA	NA	NA	NA	NA	NA	NA	NA
Human	ENSG00000084463.8	WBP11	NA	chr12	14784581	14803486	-	5.258	protein_coding	2202	1411	1512	1484	1199	831	877	927
Human	ENSG00000084623.12	EIF3I	NA	chr1	32221076	32245397	+	9.756	protein_coding	4570	2716	2212	2037	2504	1513	1677	1770
Human	ENSG00000084628.10	NKAIN1	NA	chr1	31179744	31239887	-	3.32	protein_coding	2	3	77	75	4	2	55	68
Human	ENSG00000084636.18	COL16A1	NA	chr1	31652262	31704319	-	9.253	protein_coding	3919	3001	1064	1062	4275	3093	588	534
Human	ENSG00000084652.16	TXLNA	NA	chr1	32179674	32198285	+	5.114	protein_coding	4952	3206	2309	2145	3846	2637	1340	1321
Human	ENSG00000084674.15	APOB	NA	chr2	21001428	21044073	-	14.828	protein_coding	2	1	1	4	2	6	NA	1
Human	ENSG00000084676.15	NCOA1	NA	chr2	24491913	24770702	+	8.633	protein_coding	1052	564	782	828	1277	846	768	748
Human	ENSG00000084693.16	AGBL5	NA	chr2	27042363	27070622	+	5.283	protein_coding	677	320	216	156	577	584	294	292
Human	ENSG00000084710.14	EFR3B	NA	chr2	25042075	25159135	+	10.643	protein_coding	45	21	236	196	15	7	187	206
Human	ENSG00000084731.15	KIF3C	NA	chr2	25926597	25982749	-	6.401	protein_coding	1049	627	642	551	1017	779	452	459
Human	ENSG00000084733.11	RAB10	NA	chr2	26034083	26137454	+	3.654	protein_coding	4315	2703	2412	2203	3166	1981	1336	1306
Human	ENSG00000084734.9	GCKR	NA	chr2	27496838	27523684	+	3.149	protein_coding	3	NA	2	4	NA	3	2	3
Human	ENSG00000084754.12	HADHA	NA	chr2	26190634	26244672	-	4.331	protein_coding	5354	3030	2742	2640	3978	2916	2079	2243
Human	ENSG00000084764.12	MAPRE3	NA	chr2	26970636	27027219	+	3.628	protein_coding	386	263	239	211	342	166	188	217
Human	ENSG00000084774.14	CAD	NA	chr2	27217368	27243943	+	8.443	protein_coding	2877	2406	1823	1805	1506	899	931	942
Human	ENSG00000085063.17	CD59	NA	chr11	33703009	33736479	-	10.557	protein_coding	12652	7648	2547	2345	7067	4013	1326	1322
Human	ENSG00000085117.12	CD82	NA	chr11	44564426	44620358	+	4.039	protein_coding	1549	2003	960	801	1690	1031	307	291
Human	ENSG00000085185.15	BCORL1	NA	chrX	129981106	130058083	+	7.996	protein_coding	375	269	424	447	377	300	662	610
Human	ENSG00000085224.23	ATRX	NA	chrX	77504879	77786233	-	22.74	protein_coding	5014	2693	2413	2259	5998	4583	1461	1465
Human	ENSG00000085231.14	AK6	NA	chr5	69350983	69370013	-	2.14	protein_coding	508	235	335	321	262	115	217	190
Human	ENSG00000085265.11	FCN1	NA	chr9	134903231	134917912	-	7.588	protein_coding	NA	NA	NA	NA	NA	NA	NA	NA
Human	ENSG00000085274.16	MYNN	NA	chr3	169773395	169789716	+	5.165	protein_coding	723	367	438	383	571	343	385	370
Human	ENSG00000085276.19	MECOM	NA	chr3	169083498	169663775	-	9.26	protein_coding	926	455	266	220	585	412	463	512
Human	ENSG00000085365.18	SCAMP1	NA	chr5	78360610	78480739	+	6.746	protein_coding	1576	675	1015	911	1492	974	769	787
Human	ENSG00000085377.15	PREP	NA	chr6	105273217	105454062	-	8.917	protein_coding	1084	692	919	867	788	593	480	433
Human	ENSG00000085382.12	HACE1	NA	chr6	104728093	104859919	-	9.237	protein_coding	598	236	281	254	532	295	158	178
Human	ENSG00000085415.16	SEH1L	NA	chr18	12947132	12987536	+	10.481	protein_coding	1736	958	744	784	812	360	545	583
Human	ENSG00000085433.16	WDR47	NA	chr1	108970213	109042113	-	4.423	protein_coding	955	678	856	777	819	498	527	588
Human	ENSG00000085449.15	WDFY1	NA	chr2	223855715	223945357	-	5.485	protein_coding	2162	1204	916	879	1989	1636	908	809
Human	ENSG00000085465.13	OVGP1	NA	chr1	111414318	111427735	-	2.52	protein_coding	7	9	15	14	37	19	37	48
Human	ENSG00000085491.17	SLC25A24	NA	chr1	108134042	108200849	-	6.726	protein_coding	3113	1891	1441	1273	1970	1290	391	382
Human	ENSG00000085511.20	MAP3K4	NA	chr6	160991726	161117385	+	7.522	protein_coding	1055	683	491	502	790	523	474	441
Human	ENSG00000085514.16	PILRA	NA	chr7	100367529	100400096	+	1.99	protein_coding	1	3	6	5	2	3	2	8
Human	ENSG00000085552.17	IGSF9	NA	chr1	159927038	159945613	-	6.637	protein_coding	1	NA	4	4	1	NA	10	5
Human	ENSG00000085563.15	ABCB1	NA	chr7	87503016	87713323	-	6.422	protein_coding	93	73	160	118	49	79	259	263
Human	ENSG00000085644.14	ZNF213	NA	chr16	3129776	3142804	+	6.442	protein_coding	312	226	200	201	232	175	446	466
Human	ENSG00000085662.14	AKR1B1	NA	chr7	134442355	134459284	-	3.654	protein_coding	3332	3466	2607	2339	2732	2532	1201	1288
Human	ENSG00000085719.13	CPNE3	NA	chr8	86514434	86561498	+	6.737	protein_coding	4200	2023	2067	1866	2637	1584	441	433
Human	ENSG00000085721.13	RRN3	NA	chr16	15060032	15094311	-	4.139	protein_coding	1191	926	1246	1134	896	592	474	488
Human	ENSG00000085733.16	CTTN	NA	chr11	70398403	70436584	+	6.949	protein_coding	7940	6128	4168	4065	6937	4127	2249	2329
Human	ENSG00000085741.13	WNT11	NA	chr11	76186324	76210736	-	2.371	protein_coding	1	NA	16	4	4	NA	20	30
Human	ENSG00000085760.15	MTIF2	NA	chr2	55236594	55269347	-	3.374	protein_coding	1084	518	486	464	624	456	316	321
Human	ENSG00000085788.14	DDHD2	NA	chr8	38225217	38275558	+	10.548	protein_coding	1305	592	660	587	1134	747	719	700
Human	ENSG00000085831.15	TTC39A	NA	chr1	51287257	51345116	-	9.362	protein_coding	17	5	47	65	6	4	146	132
Human	ENSG00000085832.17	EPS15	NA	chr1	51354262	51519266	-	7.378	protein_coding	2705	1200	1424	1159	2211	1352	840	861
Human	ENSG00000085840.13	ORC1	NA	chr1	52372828	52404423	-	3.121	protein_coding	372	331	336	347	62	40	137	127
Human	ENSG00000085871.9	MGST2	NA	chr4	139665767	139740745	+	3.172	protein_coding	198	44	61	86	254	136	68	72
Human	ENSG00000085872.15	CHERP	NA	chr19	16517893	16542437	-	6.015	protein_coding	1147	876	1002	878	839	541	441	453
Human	ENSG00000085978.22	ATG16L1	NA	chr2	233210050	233295674	+	6.047	protein_coding	757	567	772	718	609	423	705	711
Human	ENSG00000085982.14	USP40	NA	chr2	233475519	233566782	-	9.355	protein_coding	1431	903	793	794	1037	857	622	550
Human	ENSG00000085998.14	POMGNT1	NA	chr1	46188681	46220305	-	6.189	protein_coding	1507	1189	1025	959	1149	792	1187	1381
Human	ENSG00000085999.13	RAD54L	NA	chr1	46246460	46278480	+	4.078	protein_coding	336	352	382	455	55	25	189	190
Human	ENSG00000086015.22	MAST2	NA	chr1	45786986	46036122	+	8.062	protein_coding	1434	1290	1585	1375	1411	893	1230	1249
Human	ENSG00000086061.16	DNAJA1	NA	chr9	33025272	33039907	+	2.668	protein_coding	6394	4454	6700	6187	4780	2928	4344	4477
Human	ENSG00000086062.13	B4GALT1	NA	chr9	33104081	33167356	-	4.896	protein_coding	2785	1805	1978	1782	1874	1055	767	801
Human	ENSG00000086065.14	CHMP5	NA	chr9	33264878	33282070	+	2.391	protein_coding	1534	840	1150	977	1143	821	396	435
Human	ENSG00000086102.19	NFX1	NA	chr9	33290511	33371157	+	7.146	protein_coding	1518	1007	785	695	1177	852	418	423
Human	ENSG00000086159.13	AQP6	NA	chr12	49967193	49977139	+	5.129	protein_coding	NA	NA	1	NA	NA	1	1	1
Human	ENSG00000086189.10	DIMT1	NA	chr5	62347283	62403939	-	6.161	protein_coding	723	393	378	315	434	253	164	185
Human	ENSG00000086200.17	IPO11	NA	chr5	62403971	62628582	+	7.54	protein_coding	1292	773	675	767	639	446	489	433
Human	ENSG00000086205.18	FOLH1	NA	chr11	49145091	49208638	-	5.335	protein_coding	NA	NA	NA	NA	NA	NA	NA	NA
Human	ENSG00000086232.13	EIF2AK1	NA	chr7	6022246	6059175	-	5.492	protein_coding	3631	1893	1876	1732	2671	1567	1286	1328
Human	ENSG00000086288.12	NME8	NA	chr7	37848596	37900397	+	2.435	protein_coding	NA	NA	NA	NA	NA	NA	NA	NA
Human	ENSG00000086289.12	EPDR1	NA	chr7	37683842	37951936	+	2.78	protein_coding	7	NA	25	10	2	2	21	11
Human	ENSG00000086300.16	SNX10	NA	chr7	26291861	26374383	+	3.605	protein_coding	NA	2	32	19	NA	2	23	22
Human	ENSG00000086475.15	SEPHS1	NA	chr10	13317427	13348298	-	3.884	protein_coding	1812	1006	874	773	992	636	566	565
Human	ENSG00000086504.17	MRPL28	NA	chr16	366968	371289	-	3.053	protein_coding	1124	631	623	575	669	494	512	473
Human	ENSG00000086506.3	HBQ1	NA	chr16	180458	181179	+	0.528	protein_coding	1	2	NA	2	NA	1	7	3
Human	ENSG00000086544.3	ITPKC	NA	chr19	40717111	40740860	+	3.376	protein_coding	427	277	238	193	368	306	267	267
Human	ENSG00000086548.9	CEACAM6	NA	chr19	41750976	41772211	+	2.956	protein_coding	1	NA	NA	NA	NA	NA	1	NA
Human	ENSG00000086570.12	FAT2	NA	chr5	151504092	151568944	-	14.537	protein_coding	1	NA	3	1	1	NA	1	NA
Human	ENSG00000086589.12	RBM22	NA	chr5	150690791	150701077	-	3.587	protein_coding	1151	791	891	772	794	565	728	681
Human	ENSG00000086598.11	TMED2	NA	chr12	123584532	123598582	+	3.833	protein_coding	11628	6505	5878	5462	7601	4245	3155	3339
Human	ENSG00000086619.14	ERO1B	NA	chr1	236215100	236281958	-	5.788	protein_coding	172	86	743	647	174	137	921	994
Human	ENSG00000086666.19	ZFAND6	NA	chr15	80059567	80138393	+	5.153	protein_coding	1769	753	932	782	1367	680	467	435
Human	ENSG00000086696.11	HSD17B2	NA	chr16	82035003	82098534	+	9.529	protein_coding	159	451	39	48	456	985	21	17
Human	ENSG00000086712.13	TXLNG	NA	chrX	16786431	16844519	+	4.455	protein_coding	527	281	473	392	353	245	253	288
Human	ENSG00000086717.18	PPEF1	NA	chrX	18675908	18827921	+	3.513	protein_coding	NA	NA	3	3	1	1	2	7
Human	ENSG00000086730.17	LAT2	NA	chr7	74199651	74229834	+	4.545	protein_coding	11	7	59	10	16	7	14	20
Human	ENSG00000086758.16	HUWE1	NA	chrX	53532095	53686728	-	17.379	protein_coding	12471	8207	7641	7068	8930	6782	8662	8220
Human	ENSG00000086827.9	ZW10	NA	chr11	113733186	113773735	-	2.916	protein_coding	878	621	631	602	489	284	375	374
Human	ENSG00000086848.15	ALG9	NA	chr11	111782194	111871581	-	8.07	protein_coding	313	171	135	135	207	125	119	109
Human	ENSG00000086967.10	MYBPC2	NA	chr19	50432891	50466321	+	3.719	protein_coding	NA	NA	NA	5	NA	NA	10	4
Human	ENSG00000086991.13	NOX4	NA	chr11	89324352	89498187	-	6.099	protein_coding	124	55	23	27	99	51	25	39
Human	ENSG00000087008.16	ACOX3	NA	chr4	8366281	8440723	-	3.846	protein_coding	460	343	267	279	420	404	196	213
Human	ENSG00000087053.20	MTMR2	NA	chr11	95821765	95925315	-	13.952	protein_coding	2505	1374	1157	1073	1462	926	950	933
Human	ENSG00000087074.8	PPP1R15A	NA	chr19	48872420	48876058	+	3.065	protein_coding	2213	2423	2096	1766	1660	1176	2020	1897
Human	ENSG00000087076.9	HSD17B14	NA	chr19	48813017	48836510	-	1.112	protein_coding	94	74	51	52	85	91	64	67
Human	ENSG00000087077.14	TRIP6	NA	chr7	100867386	100873454	+	2.553	protein_coding	1824	1368	1359	1181	1341	942	1185	1207
Human	ENSG00000087085.16	ACHE	NA	chr7	100889993	100896974	-	4.074	protein_coding	4	6	78	45	24	12	157	155
Human	ENSG00000087086.15	FTL	NA	chr19	48965308	48966879	+	0.871	protein_coding	74315	66392	21099	19652	77420	73289	10664	11079
Human	ENSG00000087087.20	SRRT	NA	chr7	100875102	100888664	+	4.858	protein_coding	2458	1934	1939	1832	1487	846	1229	1301
Human	ENSG00000087088.20	BAX	NA	chr19	48954814	48961798	+	2.587	protein_coding	1774	1254	761	715	1416	1083	413	419
Human	ENSG00000087095.13	NLK	NA	chr17	28041736	28196381	+	4.769	protein_coding	865	453	453	388	707	530	438	411
Human	ENSG00000087111.21	PIGS	NA	chr17	28553382	28571794	-	5.903	protein_coding	1617	1026	817	730	1151	834	335	345
Human	ENSG00000087116.16	ADAMTS2	NA	chr5	179110852	179345461	-	8.755	protein_coding	2695	2952	858	807	2356	2020	279	315
Human	ENSG00000087128.10	TMPRSS11E	NA	chr4	68447462	68497604	+	2.124	protein_coding	NA	1	1	NA	1	NA	1	NA
Human	ENSG00000087152.15	ATXN7L3	NA	chr17	44191804	44200113	-	5.301	protein_coding	1510	1129	1242	1090	1285	977	836	851
Human	ENSG00000087157.19	PGS1	NA	chr17	78378648	78425114	+	5.058	protein_coding	543	357	331	300	578	444	221	227
Human	ENSG00000087191.13	PSMC5	NA	chr17	63827151	63832026	+	4.279	protein_coding	2771	1480	1450	1311	1427	810	806	834
Human	ENSG00000087206.17	UIMC1	NA	chr5	176905004	177022633	-	4.767	protein_coding	739	427	536	511	638	400	259	318
Human	ENSG00000087237.12	CETP	NA	chr16	56961922	56983845	+	3.391	protein_coding	1	NA	1	NA	1	NA	3	3
Human	ENSG00000087245.13	MMP2	NA	chr16	55389699	55506691	+	4.706	protein_coding	10762	11151	6408	5813	22469	20427	1738	1655
Human	ENSG00000087250.9	MT3	NA	chr16	56589073	56591088	+	1.679	protein_coding	NA	NA	3	2	NA	NA	3	5
Human	ENSG00000087253.13	LPCAT2	NA	chr16	55509071	55586666	+	7.361	protein_coding	662	408	484	396	438	250	231	282
Human	ENSG00000087258.16	GNAO1	NA	chr16	56191389	56357444	+	14.555	protein_coding	8	2	42	23	3	NA	55	63
Human	ENSG00000087263.17	OGFOD1	NA	chr16	56451520	56479104	+	5.779	protein_coding	1897	1219	1743	1525	1130	523	1338	1359
Human	ENSG00000087266.17	SH3BP2	NA	chr4	2793070	2841098	+	13.918	protein_coding	1063	697	481	420	1320	867	400	404
Human	ENSG00000087269.16	NOP14	NA	chr4	2937932	2963406	-	3.559	protein_coding	1537	1171	1571	1527	986	524	722	723
Human	ENSG00000087274.17	ADD1	NA	chr4	2843856	2930076	+	13.227	protein_coding	8999	5206	3213	2986	7124	5023	1838	1809
Human	ENSG00000087299.12	L2HGDH	NA	chr14	50237562	50312229	-	6.56	protein_coding	202	125	161	148	110	54	128	137
Human	ENSG00000087301.9	TXNDC16	NA	chr14	52430595	52552522	-	4.733	protein_coding	144	77	245	221	156	120	193	184
Human	ENSG00000087302.9	RTRAF	NA	chr14	51989513	52010694	+	8.287	protein_coding	3004	1522	1503	1433	2158	1275	1205	1281
Human	ENSG00000087303.18	NID2	NA	chr14	52004802	52069228	-	6.392	protein_coding	7454	4869	2049	1911	7256	3961	549	515
Human	ENSG00000087338.5	GMCL1	NA	chr2	69829659	69881384	+	4.892	protein_coding	435	312	298	244	419	235	381	359
Human	ENSG00000087365.16	SF3B2	NA	chr11	66050728	66069308	+	9.795	protein_coding	5623	3935	3820	3648	3669	2531	2579	2365
Human	ENSG00000087448.11	KLHL42	NA	chr12	27780047	27803040	+	7.594	protein_coding	1525	807	764	742	1308	736	369	386
Human	ENSG00000087460.27	GNAS	NA	chr20	58839717	58911192	+	14.145	protein_coding	20113	11758	9397	8760	17061	12215	10762	10806
Human	ENSG00000087470.18	DNM1L	NA	chr12	32679199	32745650	+	7.282	protein_coding	2500	1325	2126	1908	1475	1047	979	971
Human	ENSG00000087494.16	PTHLH	NA	chr12	27958083	27972733	-	3.405	protein_coding	4	NA	22	22	6	1	39	53
Human	ENSG00000087495.17	PHACTR3	NA	chr20	59577508	59847711	+	6.103	protein_coding	NA	NA	NA	NA	NA	NA	1	1
Human	ENSG00000087502.18	ERGIC2	NA	chr12	29337351	29381189	-	5.826	protein_coding	2493	1503	1080	1132	1885	1194	1009	1088
Human	ENSG00000087510.7	TFAP2C	NA	chr20	56629305	56639283	+	3.001	protein_coding	3	4	16	11	NA	1	28	37
Human	ENSG00000087586.18	AURKA	NA	chr20	56369388	56392337	-	2.928	protein_coding	2483	1897	860	873	458	234	621	597
Human	ENSG00000087589.16	CASS4	NA	chr20	56412111	56460387	+	5.069	protein_coding	364	136	25	26	487	178	31	38
Human	ENSG00000087842.11	PIR	NA	chrX	15384798	15493564	-	2.512	protein_coding	252	130	82	81	182	131	19	26
Human	ENSG00000087884.14	AAMDC	NA	chr11	77821108	77918432	+	1.943	protein_coding	276	111	73	59	179	102	93	85
Human	ENSG00000087903.13	RFX2	NA	chr19	5993163	6199572	-	9.094	protein_coding	157	93	144	133	73	61	89	95
Human	ENSG00000087995.16	METTL2A	NA	chr17	62423874	62453385	+	6.398	protein_coding	541	302	296	276	357	210	165	164
Human	ENSG00000088002.12	SULT2B1	NA	chr19	48552171	48599425	+	2.725	protein_coding	1	NA	NA	1	4	5	1	1
Human	ENSG00000088035.18	ALG6	NA	chr1	63367574	63438553	+	5.487	protein_coding	413	208	286	232	268	190	190	186
Human	ENSG00000088038.19	CNOT3	NA	chr19	54137748	54155681	+	6.821	protein_coding	1113	807	865	748	840	584	646	624
Human	ENSG00000088053.11	GP6	NA	chr19	55013704	55038264	-	2.703	protein_coding	2	2	NA	3	NA	1	4	NA
Human	ENSG00000088179.9	PTPN4	NA	chr2	119759921	119984899	+	13.276	protein_coding	521	237	408	363	488	289	294	264
Human	ENSG00000088205.13	DDX18	NA	chr2	117814690	117832377	+	7.808	protein_coding	2391	1380	2219	1913	1469	855	1268	1290
Human	ENSG00000088247.17	KHSRP	NA	chr19	6413347	6424794	-	4.563	protein_coding	6374	4664	5354	4843	3784	2666	2793	2864
Human	ENSG00000088256.9	GNA11	NA	chr19	3094361	3123999	+	6.285	protein_coding	2598	2474	2147	1912	1721	1334	2044	2165
Human	ENSG00000088280.19	ASAP3	NA	chr1	23428562	23484568	-	4.988	protein_coding	596	358	258	251	851	857	176	195
Human	ENSG00000088298.13	EDEM2	NA	chr20	35115363	35147336	-	1.884	protein_coding	721	530	471	434	724	648	343	386
Human	ENSG00000088305.18	DNMT3B	NA	chr20	32762384	32809356	+	4.63	protein_coding	172	140	171	149	115	73	116	130
Human	ENSG00000088320.4	REM1	NA	chr20	31475287	31484895	+	1.66	protein_coding	NA	NA	NA	NA	NA	NA	1	8
Human	ENSG00000088325.16	TPX2	NA	chr20	31739270	31801805	+	3.605	protein_coding	6368	4653	1927	2004	845	422	1670	1585
Human	ENSG00000088340.17	FER1L4	NA	chr20	35558736	35607562	-	10.228	transcribed_unitary_pseudogene	30	8	11	5	68	53	12	12
Human	ENSG00000088356.6	PDRG1	NA	chr20	31944336	31952046	-	1.957	protein_coding	282	222	323	306	188	115	240	239
Human	ENSG00000088367.23	EPB41L1	NA	chr20	36091503	36232799	+	9.676	protein_coding	990	562	573	517	877	601	508	500
Human	ENSG00000088386.17	SLC15A1	NA	chr13	98683800	98752672	-	4.21	protein_coding	1	NA	6	1	NA	NA	17	15
Human	ENSG00000088387.19	DOCK9	NA	chr13	98793428	99086625	-	14.816	protein_coding	805	591	470	405	282	138	1199	1242
Human	ENSG00000088448.14	ANKRD10	NA	chr13	110878539	110915069	-	4.563	protein_coding	1385	824	1312	1219	3042	1710	813	760
Human	ENSG00000088451.11	TGDS	NA	chr13	94574053	94596242	-	2.571	protein_coding	280	146	224	214	198	110	192	169
Human	ENSG00000088538.13	DOCK3	NA	chr3	50674926	51384198	+	9.069	protein_coding	12	9	46	57	11	10	96	104
Human	ENSG00000088543.15	C3orf18	NA	chr3	50558024	50571027	-	3.244	protein_coding	195	98	160	132	193	177	138	186
Human	ENSG00000088682.14	COQ9	NA	chr16	57447424	57461270	+	4.319	protein_coding	570	328	328	369	372	235	213	206
Human	ENSG00000088726.16	TMEM40	NA	chr3	12733527	12769457	-	3.297	protein_coding	1	2	4	1	1	2	5	4
Human	ENSG00000088727.13	KIF9	NA	chr3	47228394	47283451	-	5.481	protein_coding	35	26	46	23	31	15	36	33
Human	ENSG00000088756.13	ARHGAP28	NA	chr18	6729715	6915716	+	11.912	protein_coding	989	349	108	124	3035	3655	92	79
Human	ENSG00000088766.12	CRLS1	NA	chr20	6006092	6040053	+	5.367	protein_coding	81	54	62	60	45	40	44	31
Human	ENSG00000088782.5	DEFB127	NA	chr20	157453	159163	+	0.53	protein_coding	NA	NA	NA	NA	NA	NA	NA	NA
Human	ENSG00000088808.18	PPP1R13B	NA	chr14	103733194	103847575	-	9.573	protein_coding	60	49	111	117	73	18	161	146
Human	ENSG00000088812.18	ATRN	NA	chr20	3471017	3651118	+	8.771	protein_coding	2361	1415	1175	1099	2301	1548	1205	1231
Human	ENSG00000088826.18	SMOX	NA	chr20	4120979	4187747	+	2.946	protein_coding	372	254	246	187	385	261	304	314
Human	ENSG00000088827.12	SIGLEC1	NA	chr20	3686969	3707128	-	7.886	protein_coding	NA	NA	1	NA	NA	NA	NA	1
Human	ENSG00000088832.18	FKBP1A	NA	chr20	1368976	1393164	-	5.973	protein_coding	8062	6633	3677	3410	5030	3535	1206	1300
Human	ENSG00000088833.17	NSFL1C	NA	chr20	1442161	1473842	-	6.531	protein_coding	1594	1043	1072	1022	1055	642	641	696
Human	ENSG00000088836.14	SLC4A11	NA	chr20	3227416	3239559	-	4.319	protein_coding	56	47	127	127	68	76	180	173
Human	ENSG00000088854.12	C20orf194	NA	chr20	3249304	3407625	-	8.541	protein_coding	995	688	401	389	1066	842	549	574
Human	ENSG00000088876.13	ZNF343	NA	chr20	2481816	2524702	-	4.643	protein_coding	291	209	163	135	268	214	108	108
Human	ENSG00000088881.21	EBF4	NA	chr20	2692873	2760108	+	3.541	protein_coding	17	10	45	28	138	85	125	112
Human	ENSG00000088882.8	CPXM1	NA	chr20	2794073	2800627	-	2.376	protein_coding	127	105	99	53	258	286	39	38
Human	ENSG00000088888.18	MAVS	NA	chr20	3846798	3876123	+	11.771	protein_coding	4299	3080	983	926	3446	2624	733	750
Human	ENSG00000088899.15	LZTS3	NA	chr20	3162616	3173592	-	5.395	protein_coding	155	121	108	88	156	129	183	201
Human	ENSG00000088926.14	F11	NA	chr4	186266188	186289681	+	3.995	protein_coding	NA	NA	2	2	2	NA	NA	NA
Human	ENSG00000088930.8	XRN2	NA	chr20	21303330	21389825	+	3.408	protein_coding	3669	2124	2199	2066	3095	2056	1453	1360
Human	ENSG00000088970.16	KIZ	NA	chr20	21125982	21246622	+	5.207	protein_coding	358	132	148	125	299	221	214	218
Human	ENSG00000088986.11	DYNLL1	NA	chr12	120469849	120498493	+	2.931	protein_coding	5470	3365	1984	1941	3136	2107	1757	1707
Human	ENSG00000088992.18	TESC	NA	chr12	117038922	117099479	-	1.926	protein_coding	NA	NA	35	41	5	NA	47	61
Human	ENSG00000089006.17	SNX5	NA	chr20	17941596	17968980	-	7.953	protein_coding	2730	1489	1174	1057	1724	1112	686	646
Human	ENSG00000089009.15	RPL6	NA	chr12	112405189	112418838	-	4.447	protein_coding	13012	6982	4759	4363	10536	6523	3586	3655
Human	ENSG00000089012.14	SIRPG	NA	chr20	1629151	1657779	-	2.242	protein_coding	NA	NA	NA	NA	NA	NA	NA	NA
Human	ENSG00000089022.14	MAPKAPK5	NA	chr12	111842227	111902222	+	13.74	protein_coding	872	571	632	608	660	359	565	598
Human	ENSG00000089041.17	P2RX7	NA	chr12	121132818	121188032	+	5.546	protein_coding	91	158	150	149	138	138	38	30
Human	ENSG00000089048.14	ESF1	NA	chr20	13714321	13784886	-	3.216	protein_coding	888	643	1211	1111	629	388	834	800
Human	ENSG00000089050.16	RBBP9	NA	chr20	18486539	18497225	-	3.843	protein_coding	735	441	348	308	492	390	161	187
Human	ENSG00000089053.13	ANAPC5	NA	chr12	121308244	121399896	-	12.259	protein_coding	3115	1832	1515	1391	2031	1147	1022	1132
Human	ENSG00000089057.15	SLC23A2	NA	chr20	4852355	5010293	-	7.526	protein_coding	989	680	1054	995	1183	787	593	622
Human	ENSG00000089060.11	SLC8B1	NA	chr12	113298758	113359493	-	6.768	protein_coding	313	225	345	345	274	208	313	292
Human	ENSG00000089063.15	TMEM230	NA	chr20	5068231	5113103	-	3.051	protein_coding	2639	1525	964	1012	2176	1628	928	923
Human	ENSG00000089091.16	DZANK1	NA	chr20	18383366	18467281	-	6.619	protein_coding	81	36	45	42	58	40	73	60
Human	ENSG00000089094.19	KDM2B	NA	chr12	121429095	121581023	-	13.632	protein_coding	1112	721	885	768	759	499	593	597
Human	ENSG00000089101.19	CFAP61	NA	chr20	20052513	20360703	+	7.915	protein_coding	2	NA	NA	4	NA	1	4	4
Human	ENSG00000089116.4	LHX5	NA	chr12	113462032	113472280	-	3.063	protein_coding	1	NA	2	4	2	NA	9	9
Human	ENSG00000089123.16	TASP1	NA	chr20	13389391	13638932	-	2.897	protein_coding	125	63	69	65	113	55	47	57
Human	ENSG00000089127.14	OAS1	NA	chr12	112906782	112933222	+	4.964	protein_coding	1	2	686	735	2	7	57	44
Human	ENSG00000089154.11	GCN1	NA	chr12	120127201	120194715	-	9.66	protein_coding	4866	4320	3697	3554	3332	2409	2068	2066
Human	ENSG00000089157.16	RPLP0	NA	chr12	120196698	120201235	-	3.988	protein_coding	18182	11676	5244	5016	14373	10414	4286	4484
Human	ENSG00000089159.16	PXN	NA	chr12	120210438	120265771	-	7.46	protein_coding	4543	3900	2487	2368	3116	2103	1416	1395
Human	ENSG00000089163.4	SIRT4	NA	chr12	120302315	120313249	+	1.222	protein_coding	16	9	25	26	22	15	37	35
Human	ENSG00000089169.15	RPH3A	NA	chr12	112570379	112898881	+	10.276	protein_coding	NA	NA	NA	NA	NA	NA	NA	1
Human	ENSG00000089177.19	KIF16B	NA	chr20	16272103	16573448	-	7.735	protein_coding	588	356	522	455	446	397	430	408
Human	ENSG00000089195.15	TRMT6	NA	chr20	5937227	5950558	-	3.783	protein_coding	548	358	762	731	280	165	433	482
Human	ENSG00000089199.10	CHGB	NA	chr20	5911509	5925353	+	4.447	protein_coding	4	2	6	12	3	1	4	12
Human	ENSG00000089220.5	PEBP1	NA	chr12	118136123	118145584	+	1.514	protein_coding	4005	2299	2060	1866	2798	2088	1462	1561
Human	ENSG00000089225.20	TBX5	NA	chr12	114353910	114408442	-	4.443	protein_coding	1390	935	276	238	1420	1185	101	103
Human	ENSG00000089234.16	BRAP	NA	chr12	111642145	111685956	-	4.656	protein_coding	715	463	668	575	593	465	545	491
Human	ENSG00000089248.7	ERP29	NA	chr12	112013347	112023449	+	3.049	protein_coding	2290	1220	1094	1008	1987	1397	1028	1150
Human	ENSG00000089250.19	NOS1	NA	chr12	117208141	117452170	-	13.113	protein_coding	NA	NA	NA	1	NA	NA	2	5
Human	ENSG00000089280.19	FUS	NA	chr16	31180137	31191605	+	6.989	protein_coding	6301	3121	2319	2143	3550	1402	1145	1086
Human	ENSG00000089289.16	IGBP1	NA	chrX	70133446	70166324	+	1.864	protein_coding	929	499	454	402	1205	949	231	252
Human	ENSG00000089327.15	FXYD5	NA	chr19	35154729	35169881	+	2.991	protein_coding	3036	1405	1634	1400	1401	789	1247	1274
Human	ENSG00000089335.21	ZNF302	NA	chr19	34677638	34686397	+	5.032	protein_coding	787	404	439	402	677	590	275	272
Human	ENSG00000089351.14	GRAMD1A	NA	chr19	34994783	35026471	+	5.942	protein_coding	937	737	721	608	984	869	530	591
Human	ENSG00000089356.18	FXYD3	NA	chr19	35115878	35124324	+	3.334	protein_coding	NA	NA	NA	NA	NA	NA	NA	NA
Human	ENSG00000089472.16	HEPH	NA	chrX	66162548	66268867	+	7.113	protein_coding	199	62	49	45	445	188	12	16
Human	ENSG00000089486.17	CDIP1	NA	chr16	4510668	4538828	-	4.274	protein_coding	615	568	721	624	631	456	578	630
Human	ENSG00000089505.18	CMTM1	NA	chr16	66566392	66579137	+	1.465	protein_coding	35	30	35	18	49	31	48	38
[truncated: 116,769 more rows]

## Sheet: TPM norm counts
										TPM normalized counts
Species	Gene_ID	Gene_name	circRNA annotation	Chromosome	Start	Stop	Strand	Size_(kb)	Gene_type	MRC5_Uninfected_1d_R1	MRC5_Uninfected_1d_R2	MRC5_Infected_1d_R1	MRC5_Infected_1d_R2	MRC5_Uninfected_3d_R1	MRC5_Uninfected_3d_R2	MRC5_Infected_3d_R1	MRC5_Infected_3d_R2
HCMV	HHV5wtgp001	HHV5wtgp001	NA	NC_006273.2	1324	2386	+	1.062	protein_coding	NA	NA	44.7551	52.5434	NA	0.269253	752.142	606.376
HCMV	HHV5wtgp002	HHV5wtgp002	NA	NC_006273.2	2489	5852	-	3.363	protein_coding	NA	0.0716278	7.02921	10.4205	NA	NA	214.864	234.757
HCMV	HHV5wtgp004	HHV5wtgp004	NA	NC_006273.2	8601	9113	+	0.512	protein_coding	NA	NA	94.3054	128.994	NA	0.55849	1597.99	1727.96
HCMV	HHV5wtgp005	HHV5wtgp005	NA	NC_006273.2	9142	9846	+	0.704	protein_coding	NA	NA	623.702	963.409	NA	0.406174	3819.41	3870.4
HCMV	HHV5wtgp011	HHV5wtgp011	NA	NC_006273.2	14358	14858	+	0.5	protein_coding	NA	0.963537	10454.6	10942.4	NA	NA	7412.68	7408.19
HCMV	HHV5wtgp012	HHV5wtgp012	NA	NC_006273.2	14965	15807	+	0.842	protein_coding	NA	NA	371.846	526.015	NA	NA	266.8	232.366
HCMV	HHV5wtgp017	HHV5wtgp017	NA	NC_006273.2	18642	19460	+	0.818	protein_coding	NA	NA	346.478	501.902	NA	NA	464.343	462.858
HCMV	HHV5wtgp018	HHV5wtgp018	NA	NC_006273.2	19658	21079	+	1.421	protein_coding	NA	NA	2679.57	2401.85	NA	0.201229	1954.76	1914.7
HCMV	HHV5wtgp019	HHV5wtgp019	NA	NC_006273.2	21229	22212	+	0.983	protein_coding	NA	NA	289.856	352.937	NA	NA	585.808	572.695
HCMV	HHV5wtgp020	HHV5wtgp020	NA	NC_006273.2	22225	22533	+	0.308	protein_coding	NA	NA	235.968	383.35	NA	NA	470.331	503.225
HCMV	HHV5wtgp021	HHV5wtgp021	NA	NC_006273.2	22754	23446	+	0.692	protein_coding	NA	NA	1303.56	1283.97	NA	NA	879.401	833.405
HCMV	HHV5wtgp022	HHV5wtgp022	NA	NC_006273.2	23554	23868	+	0.314	protein_coding	NA	NA	3291.68	3810.05	NA	NA	4222.84	4169.39
HCMV	HHV5wtgp023	HHV5wtgp023	NA	NC_006273.2	23977	25083	+	1.106	protein_coding	NA	NA	45.2484	66.5396	NA	NA	96.3242	91.4909
HCMV	HHV5wtgp024	HHV5wtgp024	NA	NC_006273.2	25080	25376	+	0.296	protein_coding	NA	NA	182.664	236.785	NA	NA	251.57	236.51
HCMV	HHV5wtgp025	HHV5wtgp025	NA	NC_006273.2	25640	26656	+	1.016	protein_coding	NA	NA	12.6236	12.205	NA	NA	16.6293	16.6995
HCMV	HHV5wtgp026	HHV5wtgp026	NA	NC_006273.2	26803	27174	-	0.371	protein_coding	NA	NA	913.06	1019.43	NA	NA	515.699	454.44
HCMV	HHV5wtgp027	HHV5wtgp027	NA	NC_006273.2	27443	27843	+	0.4	protein_coding	NA	3.01105	4697.04	4650.09	NA	6.4338	49217.9	53271.3
HCMV	HHV5wtgp028	HHV5wtgp028	NA	NC_006273.2	28208	29062	-	0.854	protein_coding	NA	0.282066	587.771	684.974	NA	NA	1910.05	1819.56
HCMV	HHV5wtgp029	HHV5wtgp029	NA	NC_006273.2	29278	30354	-	1.076	protein_coding	NA	NA	448.272	481.269	NA	0.26575	1499.25	1461.06
HCMV	HHV5wtgp030	HHV5wtgp030	NA	NC_006273.2	30402	32372	+	1.97	protein_coding	NA	0.366829	1543.86	1668.74	NA	0.435452	15866.4	15835.1
HCMV	HHV5wtgp031	HHV5wtgp031	NA	NC_006273.2	32560	33126	-	0.566	protein_coding	NA	NA	1438.69	1546.46	NA	NA	2634.85	2707.61
HCMV	HHV5wtgp032	HHV5wtgp032	NA	NC_006273.2	33182	35008	-	1.826	protein_coding	NA	NA	788.461	840.009	NA	0.156597	663.021	652.348
HCMV	HHV5wtgp034	HHV5wtgp034	NA	NC_006273.2	35105	37353	-	2.248	protein_coding	NA	NA	365.252	390.566	NA	0.1272	317.331	294.624
HCMV	HHV5wtgp035	HHV5wtgp035	NA	NC_006273.2	37483	37848	-	0.365	protein_coding	NA	NA	3.44495	5.9084	NA	NA	22.7157	20.52
HCMV	HHV5wtgp035a	HHV5wtgp035a	NA	NC_006273.2	37605	38174	-	0.569	protein_coding	NA	0.846693	513.128	577.042	NA	0.502543	4162.25	4469.55
HCMV	HHV5wtgp036	HHV5wtgp036	NA	NC_006273.2	38327	40114	+	1.787	protein_coding	NA	0.134798	311.994	401.867	NA	0.160015	1400.68	1654.1
HCMV	HHV5wtgp037	HHV5wtgp037	NA	NC_006273.2	40195	43344	-	3.149	protein_coding	NA	0.382477	686.722	798.011	NA	0.726444	6787.16	6914.13
HCMV	HHV5wtgp038	HHV5wtgp038	NA	NC_006273.2	43415	44773	+	1.358	protein_coding	NA	NA	312.222	367.632	NA	0.421129	880.11	843.17
HCMV	HHV5wtgp039	HHV5wtgp039	NA	NC_006273.2	45141	46364	+	1.223	protein_coding	NA	NA	2214.39	2513.64	NA	0.701423	6700.37	6347.48
HCMV	HHV5wtgp040	HHV5wtgp040	NA	NC_006273.2	46443	48368	+	1.925	protein_coding	NA	0.125135	400.28	421.65	NA	0.297087	1973.81	1856.95
HCMV	HHV5wtgp041	HHV5wtgp041	NA	NC_006273.2	48595	50128	-	1.533	protein_coding	NA	NA	2134.72	1756.17	NA	NA	1018.64	901.367
HCMV	HHV5wtgp042	HHV5wtgp042	NA	NC_006273.2	50262	53060	-	2.798	protein_coding	NA	NA	193.06	230.551	NA	NA	229.961	203.604
HCMV	HHV5wtgp043	HHV5wtgp043	NA	NC_006273.2	51482	52477	-	0.995	protein_coding	NA	NA	1658.26	1913.54	NA	NA	993.973	997.465
HCMV	HHV5wtgp045	HHV5wtgp045	NA	NC_006273.2	53498	54838	-	1.34	protein_coding	NA	0.179764	391.297	505.747	NA	NA	1956.65	1881.35
HCMV	HHV5wtgp046	HHV5wtgp046	NA	NC_006273.2	54742	55119	-	0.377	protein_coding	NA	0.63895	1549.58	1939.19	NA	NA	5816.02	5229.45
HCMV	HHV5wtgp047	HHV5wtgp047	NA	NC_006273.2	55183	56454	-	1.271	protein_coding	NA	NA	2533.81	3129.01	NA	0.449955	10335.5	9662.84
HCMV	HHV5wtgp048	HHV5wtgp048	NA	NC_006273.2	56501	57802	-	1.301	protein_coding	NA	0.55546	2080.28	2502.8	NA	0.65937	8650.65	7831.59
HCMV	HHV5wtgp049	HHV5wtgp049	NA	NC_006273.2	57943	60663	-	2.72	protein_coding	NA	0.0885604	763.412	990.275	NA	0.315382	2169.95	2090.78
HCMV	HHV5wtgp050	HHV5wtgp050	NA	NC_006273.2	60806	61678	-	0.872	protein_coding	NA	NA	1010.54	1324.67	NA	0.327921	2638.1	2470.55
HCMV	HHV5wtgp051	HHV5wtgp051	NA	NC_006273.2	61677	64628	+	2.951	protein_coding	NA	NA	123.823	149.629	NA	0.0968982	834.144	711.486
HCMV	HHV5wtgp052	HHV5wtgp052	NA	NC_006273.2	64625	71350	+	6.725	protein_coding	NA	0.143277	348.297	456.887	NA	0.12756	1632.96	1336.95
HCMV	HHV5wtgp053	HHV5wtgp053	NA	NC_006273.2	70422	71796	-	1.374	protein_coding	NA	0.175316	1901.85	2447.32	NA	0.416225	5371.73	5274.11
HCMV	HHV5wtgp054	HHV5wtgp054	NA	NC_006273.2	71689	73401	-	1.712	protein_coding	NA	0.281407	1787.98	2131.69	NA	0.835125	2444.35	2362.98
HCMV	HHV5wtgp055	HHV5wtgp055	NA	NC_006273.2	73358	74554	-	1.196	protein_coding	NA	NA	1335.42	1648.98	NA	0.478172	1951.43	1927.92
HCMV	HHV5wtgp056	HHV5wtgp056	NA	NC_006273.2	74576	75049	-	0.473	protein_coding	NA	0.509269	1350.98	1747.93	NA	NA	1402.65	1329.15
HCMV	HHV5wtgp057	HHV5wtgp057	NA	NC_006273.2	75087	77093	+	2.006	protein_coding	NA	NA	532.298	737.489	NA	0.285091	3470.73	3141.8
HCMV	HHV5wtgp058	HHV5wtgp058	NA	NC_006273.2	77086	79337	+	2.251	protein_coding	NA	NA	299.856	411.481	NA	0.127031	2360.48	2072.72
HCMV	HHV5wtgp059	HHV5wtgp059	NA	NC_006273.2	78194	81922	-	3.728	protein_coding	NA	0.323074	2229.6	2732.66	NA	0.460215	3197.25	3194.46
HCMV	HHV5wtgp060	HHV5wtgp060	NA	NC_006273.2	82066	84789	-	2.723	protein_coding	NA	0.265388	2833.99	3516.59	NA	0.945105	8185.98	7602.82
HCMV	HHV5wtgp061	HHV5wtgp061	NA	NC_006273.2	84752	87304	-	2.552	protein_coding	NA	0.0943904	1894.19	2465.43	NA	0.672288	2685.26	2596.53
HCMV	HHV5wtgp062	HHV5wtgp062	NA	NC_006273.2	87871	91578	-	3.707	protein_coding	NA	NA	503.301	625.677	NA	0.308548	697.073	780.843
HCMV	HHV5wtgp063	HHV5wtgp063	NA	NC_006273.2	99519	101747	-	2.228	protein_coding	NA	NA	846.435	1037.39	NA	0.513369	2529.63	2428.37
HCMV	HHV5wtgp064	HHV5wtgp064	NA	NC_006273.2	101847	104687	-	2.84	protein_coding	NA	NA	268.483	353.479	NA	0.100685	1001.7	905.71
HCMV	HHV5wtgp065	HHV5wtgp065	NA	NC_006273.2	104703	105788	+	1.085	protein_coding	NA	NA	666.367	784.115	NA	0.263545	1360.94	1215.36
HCMV	HHV5wtgp066	HHV5wtgp066	NA	NC_006273.2	105869	107035	-	1.166	protein_coding	NA	0.413181	490.237	613.123	NA	0.245237	4278.44	3927.13
HCMV	HHV5wtgp067	HHV5wtgp067	NA	NC_006273.2	106937	109088	+	2.151	protein_coding	NA	NA	161.691	189.865	NA	0.132937	692.591	713.245
HCMV	HHV5wtgp068	HHV5wtgp068	NA	NC_006273.2	107430	108848	-	1.418	protein_coding	NA	0.169876	12.7691	12.3569	NA	NA	240.836	229.927
HCMV	HHV5wtgp069	HHV5wtgp069	NA	NC_006273.2	109224	111452	-	2.228	protein_coding	NA	NA	272.588	346.401	NA	0.128342	1767.37	1801.65
HCMV	HHV5wtgp070	HHV5wtgp070	NA	NC_006273.2	111647	112624	+	0.977	protein_coding	NA	NA	78.7648	93.2598	NA	NA	414.394	438.378
HCMV	HHV5wtgp071	HHV5wtgp071	NA	NC_006273.2	112227	114137	+	1.91	protein_coding	NA	0.126117	265.306	332.8	NA	0.14971	1223.41	1272.92
HCMV	HHV5wtgp072	HHV5wtgp072	NA	NC_006273.2	114226	115521	+	1.295	protein_coding	NA	0.372022	3251.58	3608.08	NA	0.220808	4323.86	4543.11
HCMV	HHV5wtgp073	HHV5wtgp073	NA	NC_006273.2	115576	116463	-	0.887	protein_coding	NA	NA	134.104	168.672	NA	NA	1292.95	1101.85
HCMV	HHV5wtgp074	HHV5wtgp074	NA	NC_006273.2	116500	118626	+	2.126	protein_coding	NA	0.113304	194.348	235.082	NA	NA	927.446	882.107
HCMV	HHV5wtgp076	HHV5wtgp076	NA	NC_006273.2	118788	120467	-	1.679	protein_coding	NA	2.00856	1572.24	1630.27	NA	2.89523	35818.5	34747.2
HCMV	HHV5wtgp077	HHV5wtgp077	NA	NC_006273.2	120656	122341	-	1.685	protein_coding	NA	1.42958	1129.5	1087.4	NA	3.39403	32865.2	31622.3
HCMV	HHV5wtgp078	HHV5wtgp078	NA	NC_006273.2	122613	124376	-	1.763	protein_coding	NA	0.683166	3170.12	3759.62	NA	0.810966	13670.4	12967.5
HCMV	HHV5wtgp079	HHV5wtgp079	NA	NC_006273.2	124408	125328	-	0.92	protein_coding	NA	NA	319.545	440.396	NA	0.621623	6024.07	5593.6
HCMV	HHV5wtgp080	HHV5wtgp080	NA	NC_006273.2	125490	129602	-	4.112	protein_coding	NA	0.175742	175.89	239.873	NA	0.278158	4159.66	3776.06
HCMV	HHV5wtgp081	HHV5wtgp081	NA	NC_006273.2	129662	132487	+	2.825	protein_coding	NA	NA	212.401	248.959	NA	NA	556.755	505.904
HCMV	HHV5wtgp082	HHV5wtgp082	NA	NC_006273.2	132484	133773	+	1.289	protein_coding	NA	NA	180.27	229.208	NA	NA	534.366	519.393
HCMV	HHV5wtgp083	HHV5wtgp083	NA	NC_006273.2	133770	139697	-	5.927	protein_coding	NA	NA	198.232	254.107	NA	0.192979	1226.99	1090.79
HCMV	HHV5wtgp084	HHV5wtgp084	NA	NC_006273.2	135142	135477	+	0.335	protein_coding	NA	NA	414.381	505.344	NA	NA	976.923	835.903
HCMV	HHV5wtgp085	HHV5wtgp085	NA	NC_006273.2	135447	136052	+	0.605	protein_coding	NA	NA	512.938	599.739	NA	NA	1280.47	1121.77
HCMV	HHV5wtgp086	HHV5wtgp086	NA	NC_006273.2	136018	137802	+	1.784	protein_coding	NA	0.135025	659.292	779.095	NA	0.160284	1901.64	1656.37
HCMV	HHV5wtgp087	HHV5wtgp087	NA	NC_006273.2	137660	138697	+	1.037	protein_coding	NA	0.464579	1335.25	1612.22	NA	1.93021	6900.34	6720.98
HCMV	HHV5wtgp088	HHV5wtgp088	NA	NC_006273.2	139696	141297	+	1.601	protein_coding	NA	0.451376	589.198	716.442	NA	0.178605	2646.26	2843.4
HCMV	HHV5wtgp089	HHV5wtgp089	NA	NC_006273.2	141294	141677	+	0.383	protein_coding	NA	NA	792.527	875.577	NA	1.49319	2074.95	2169.08
HCMV	HHV5wtgp090	HHV5wtgp090	NA	NC_006273.2	141798	143921	+	2.123	protein_coding	NA	0.226928	1169.16	1210.97	NA	0.67345	3436.04	3432.04
HCMV	HHV5wtgp091	HHV5wtgp091	NA	NC_006273.2	144015	145769	+	1.754	protein_coding	NA	NA	1520.64	1708.41	NA	1.14118	5852.79	5657.23
HCMV	HHV5wtgp092	HHV5wtgp092	NA	NC_006273.2	145706	146278	+	0.572	protein_coding	NA	2.52676	2276.52	2502.95	NA	4.49916	20179.2	20373.1
HCMV	HHV5wtgp093	HHV5wtgp093	NA	NC_006273.2	146538	147653	-	1.115	protein_coding	NA	NA	366.508	429.621	NA	2.30809	7404.94	7877.09
HCMV	HHV5wtgp094	HHV5wtgp094	NA	NC_006273.2	147831	150452	+	2.621	protein_coding	NA	NA	385.233	381.06	NA	NA	453.558	455.878
HCMV	HHV5wtgp095	HHV5wtgp095	NA	NC_006273.2	150615	151364	-	0.749	protein_coding	NA	NA	580.858	595.647	NA	0.381771	2726.71	2505.65
HCMV	HHV5wtgp096	HHV5wtgp096	NA	NC_006273.2	151312	153405	-	2.093	protein_coding	NA	0.11509	182.513	220.113	NA	NA	1574.18	1515.17
HCMV	HHV5wtgp097	HHV5wtgp097	NA	NC_006273.2	153233	156103	+	2.87	protein_coding	NA	0.0839318	966.494	1044.56	NA	NA	380.303	326.318
HCMV	HHV5wtgp098	HHV5wtgp098	NA	NC_006273.2	161003	161692	+	0.689	protein_coding	NA	NA	471.938	478.106	NA	NA	970.19	1003.2
HCMV	HHV5wtgp099	HHV5wtgp099	NA	NC_006273.2	161917	164128	+	2.211	protein_coding	NA	0.108948	1585.66	1572.19	NA	0.258658	1918.37	1931.03
HCMV	HHV5wtgp100	HHV5wtgp100	NA	NC_006273.2	164298	165050	-	0.752	protein_coding	NA	NA	603.287	719.811	NA	NA	2995.21	2975.15
HCMV	HHV5wtgp101	HHV5wtgp101	NA	NC_006273.2	165022	165858	-	0.836	protein_coding	NA	NA	949.071	1085.05	NA	NA	3523.04	3280.31
HCMV	HHV5wtgp102	HHV5wtgp102	NA	NC_006273.2	165858	166799	-	0.941	protein_coding	NA	0.511975	1114.16	1358.74	NA	0.607751	3796.08	3634.21
HCMV	HHV5wtgp103	HHV5wtgp103	NA	NC_006273.2	166796	168073	-	1.277	protein_coding	NA	0.377266	903.52	1136.97	NA	NA	2861.34	2703.72
HCMV	HHV5wtgp104	HHV5wtgp104	NA	NC_006273.2	168186	169311	-	1.125	protein_coding	NA	NA	829.552	1091.46	NA	0.50835	3386.86	3140.49
HCMV	HHV5wtgp105	HHV5wtgp105	NA	NC_006273.2	169366	169971	-	0.605	protein_coding	NA	NA	2.49403	0.891142	NA	NA	8.533	8.08481
HCMV	HHV5wtgp106	HHV5wtgp106	NA	NC_006273.2	170022	170564	-	0.542	protein_coding	NA	NA	28.7672	30.8365	NA	NA	241.873	201.36
HCMV	HHV5wtgp107	HHV5wtgp107	NA	NC_006273.2	170689	174090	-	3.401	protein_coding	NA	NA	102.559	114.138	NA	0.0840772	996.358	924.401
HCMV	HHV5wtgp108	HHV5wtgp108	NA	NC_006273.2	172329	174090	-	1.761	protein_coding	NA	NA	269.332	270.948	NA	NA	174.472	124.296
HCMV	HHV5wtgp109	HHV5wtgp109	NA	NC_006273.2	171704	174649	+	2.945	protein_coding	NA	0.0817943	39.4514	56.5686	NA	NA	330.831	311.416
HCMV	HHV5wtgp111	HHV5wtgp111	NA	NC_006273.2	176984	177628	-	0.644	protein_coding	NA	NA	438.53	503.561	NA	0.888033	1493.94	1432.88
HCMV	HHV5wtgp112	HHV5wtgp112	NA	NC_006273.2	177649	178146	-	0.497	protein_coding	NA	NA	152.811	186.584	NA	NA	429.025	404.431
HCMV	HHV5wtgp113	HHV5wtgp113	NA	NC_006273.2	178252	179064	-	0.812	protein_coding	NA	1.77993	5716.86	5972.05	NA	5.63442	36893.5	43619.7
HCMV	HHV5wtgp114	HHV5wtgp114	NA	NC_006273.2	179141	180091	-	0.95	protein_coding	NA	1.52137	3203.34	3181.5	NA	3.00997	22297.9	26539.4
HCMV	HHV5wtgp115	HHV5wtgp115	NA	NC_006273.2	180160	180387	-	0.227	protein_coding	NA	1.06116	358.942	442.951	NA	3.77903	5221.05	5925.6
HCMV	HHV5wtgp116	HHV5wtgp116	NA	NC_006273.2	180390	180869	-	0.479	protein_coding	NA	NA	21.5255	35.455	NA	NA	2331.23	2910.28
HCMV	HHV5wtgp117	HHV5wtgp117	NA	NC_006273.2	180930	181292	-	0.362	protein_coding	NA	NA	0.694699	NA	NA	NA	6.48225	10.9784
HCMV	HHV5wtgp118	HHV5wtgp118	NA	NC_006273.2	181573	181965	-	0.392	protein_coding	NA	NA	2424.36	2404.13	NA	1.45891	6042.83	6799.25
HCMV	HHV5wtgp119	HHV5wtgp119	NA	NC_006273.2	182206	182736	-	0.53	protein_coding	NA	NA	664.29	744.625	NA	0.539522	2255.96	2445.37
HCMV	HHV5wtgp120	HHV5wtgp120	NA	NC_006273.2	183406	184323	-	0.917	protein_coding	NA	NA	15.0834	15.8744	NA	NA	234.06	287.038
HCMV	HHV5wtgp121	HHV5wtgp121	NA	NC_006273.2	184396	185412	-	1.016	protein_coding	NA	0.474182	815.829	863.634	NA	0.844331	6350.07	6714.57
HCMV	HHV5wtgp122	HHV5wtgp122	NA	NC_006273.2	185705	186280	-	0.575	protein_coding	NA	NA	426.425	436.001	NA	0.497299	4515.22	4594.91
HCMV	HHV5wtgp123	HHV5wtgp123	NA	NC_006273.2	186462	186878	-	0.416	protein_coding	NA	NA	84.6331	95.2569	NA	NA	810.772	835.55
HCMV	HHV5wtgp124	HHV5wtgp124	NA	NC_006273.2	187441	187950	-	0.509	protein_coding	NA	0.47325	6502.94	6833.01	NA	1.12356	7876.32	7930.66
HCMV	HHV5wtgp125	HHV5wtgp125	NA	NC_006273.2	188033	188755	-	0.722	protein_coding	NA	0.333635	4800.78	5285	NA	NA	5626.15	5528.97
HCMV	HHV5wtgp126	HHV5wtgp126	NA	NC_006273.2	188846	189772	-	0.926	protein_coding	NA	NA	4029.4	4216.19	NA	0.617595	3457.69	3275.29
HCMV	HHV5wtgp127	HHV5wtgp127	NA	NC_006273.2	189949	190722	-	0.773	protein_coding	NA	NA	1713.19	1865.02	NA	NA	1973.19	1877.55
HCMV	HHV5wtgp128	HHV5wtgp128	NA	NC_006273.2	190818	191060	-	0.242	protein_coding	NA	NA	374.104	556.964	NA	NA	692.337	701.105
HCMV	HHV5wtgp129	HHV5wtgp129	NA	NC_006273.2	191190	191432	-	0.242	protein_coding	NA	NA	553.882	628.255	NA	NA	1773.83	1800.76
HCMV	HHV5wtgp130	HHV5wtgp130	NA	NC_006273.2	191522	191755	+	0.233	protein_coding	NA	NA	568.801	643.267	NA	NA	1879.27	1779.14
HCMV	HHV5wtgp131	HHV5wtgp131	NA	NC_006273.2	191980	194348	+	2.368	protein_coding	NA	NA	129.989	146.966	NA	NA	313.868	276.789
HCMV	HHV5wtgp132	HHV5wtgp132	NA	NC_006273.2	192341	194260	-	1.919	protein_coding	NA	NA	256.592	343.46	NA	0.149008	1105.58	1053.65
HCMV	HHV5wtgp133	HHV5wtgp133	NA	NC_006273.2	195976	198519	+	2.543	protein_coding	NA	NA	26.2063	33.9216	NA	NA	48.1065	46.7035
HCMV	HHV5wtgp134	HHV5wtgp134	NA	NC_006273.2	198543	199013	-	0.47	protein_coding	NA	NA	NA	NA	NA	NA	NA	NA
HCMV	HHV5wtgp135	HHV5wtgp135	NA	NC_006273.2	199331	199930	-	0.599	protein_coding	NA	NA	1.67934	2.25017	NA	NA	4.70099	2.29663
HCMV	HHV5wtgp136	HHV5wtgp136	NA	NC_006273.2	200345	200905	-	0.56	protein_coding	NA	NA	NA	NA	NA	NA	0.838063	1.09181
HCMV	HHV5wtgp137	HHV5wtgp137	NA	NC_006273.2	201615	202163	-	0.548	protein_coding	NA	NA	NA	NA	NA	NA	NA	NA
HCMV	HHV5wtgp138	HHV5wtgp138	NA	NC_006273.2	202589	203266	-	0.677	protein_coding	NA	0.355811	62.7774	65.3022	NA	0.422373	184.168	158.046
HCMV	HHV5wtgp139	HHV5wtgp139	NA	NC_006273.2	203469	204152	-	0.683	protein_coding	NA	NA	1363.45	1045.13	NA	NA	974.362	869.676
HCMV	HHV5wtgp140	HHV5wtgp140	NA	NC_006273.2	204167	204910	-	0.743	protein_coding	NA	NA	1150.79	937.511	NA	0.384854	718.395	667.988
HCMV	HHV5wtgp141	HHV5wtgp141	NA	NC_006273.2	205296	205853	-	0.557	protein_coding	NA	NA	1260.57	983.424	NA	NA	578.008	507.956
HCMV	HHV5wtgp142	HHV5wtgp142	NA	NC_006273.2	205929	206576	-	0.647	protein_coding	NA	NA	1089.49	847.877	NA	NA	343.101	319.646
HCMV	HHV5wtgp143	HHV5wtgp143	NA	NC_006273.2	206762	207607	-	0.845	protein_coding	NA	NA	4459.7	4425.74	NA	1.0152	3728.79	3430.25
HCMV	HHV5wtgp144	HHV5wtgp144	NA	NC_006273.2	207687	208472	-	0.785	protein_coding	NA	NA	1833.73	1913.09	NA	0.364263	1781.21	1589.09
HCMV	HHV5wtgp145	HHV5wtgp145	NA	NC_006273.2	208541	209473	-	0.932	protein_coding	NA	NA	870.47	907.631	NA	0.30681	1139.89	997.483
HCMV	HHV5wtgp146	HHV5wtgp146	NA	NC_006273.2	209518	210306	-	0.788	protein_coding	NA	NA	1079.96	1155.6	NA	NA	659.106	679.887
HCMV	HHV5wtgp147	HHV5wtgp147	NA	NC_006273.2	210366	211295	-	0.929	protein_coding	NA	NA	780.16	926.812	NA	NA	592.748	498.871
HCMV	HHV5wtgp148	HHV5wtgp148	NA	NC_006273.2	211440	212321	-	0.881	protein_coding	NA	NA	78.7841	86.5931	NA	NA	257.475	200.913
HCMV	HHV5wtgp149	HHV5wtgp149	NA	NC_006273.2	212589	213413	-	0.824	protein_coding	NA	NA	5617.12	6079.41	NA	0.347023	4651	4663.7
HCMV	HHV5wtgp150	HHV5wtgp150	NA	NC_006273.2	213551	214273	-	0.722	protein_coding	NA	NA	2973.54	3359.55	NA	1.18814	1992.75	1876.79
HCMV	HHV5wtgp151	HHV5wtgp151	NA	NC_006273.2	214320	215084	-	0.764	protein_coding	NA	0.315294	2556.62	2767.69	NA	NA	1479.41	1435.7
HCMV	HHV5wtgp152	HHV5wtgp152	NA	NC_006273.2	215191	215922	-	0.731	protein_coding	NA	NA	65.3645	70.8038	NA	NA	120.271	90.9593
HCMV	HHV5wtgp153	HHV5wtgp153	NA	NC_006273.2	216099	217829	-	1.73	protein_coding	NA	0.139239	2285.13	2403.39	NA	NA	1832.86	1754.63
HCMV	HHV5wtgp154	HHV5wtgp154	NA	NC_006273.2	217943	219721	-	1.778	protein_coding	NA	NA	571.702	604.79	NA	0.160825	622.41	633.336
HCMV	HHV5wtgp155	HHV5wtgp155	NA	NC_006273.2	219817	221322	-	1.505	protein_coding	NA	0.160056	507.975	523.916	NA	NA	680.221	672.555
HCMV	HHV5wtgp156	HHV5wtgp156	NA	NC_006273.2	221956	223767	-	1.811	protein_coding	NA	NA	323.968	293.833	NA	NA	409.539	371.035
HCMV	HHV5wtgp157	HHV5wtgp157	NA	NC_006273.2	223800	226529	+	2.729	protein_coding	NA	NA	186.791	226.305	NA	0.104781	862.561	814.229
HCMV	HHV5wtgp159	HHV5wtgp159	NA	NC_006273.2	226662	228050	+	1.388	protein_coding	NA	0.173548	146.939	195.575	NA	0.412027	989.687	995.089
HCMV	HHV5wtgp160	HHV5wtgp160	NA	NC_006273.2	227854	228903	+	1.049	protein_coding	NA	0.229632	449.741	542.739	NA	1.09036	1529.79	1608.97
HCMV	HHV5wtgp161	HHV5wtgp161	NA	NC_006273.2	229018	229503	+	0.485	protein_coding	NA	NA	739.406	844.284	NA	NA	1721.79	1712.59
HCMV	HHV5wtgp162	HHV5wtgp162	NA	NC_006273.2	229621	230172	+	0.551	protein_coding	NA	0.437177	966.217	1068.01	NA	0.51896	2412.73	2496.14
HCMV	HHV5wtgp165	HHV5wtgp165	NA	NC_006273.2	232393	234759	-	2.366	protein_coding	NA	0.101811	314.192	335.425	NA	0.120857	427.329	463.406
HCMV	HHV5wtgp167	HHV5wtgp167	NA	NC_006273.2	107708	109088	+	1.38	protein_coding	NA	NA	18.2233	24.613	NA	NA	60.6482	48.0713
HCMV	HHV5wtgp168	HHV5wtgp168	NA	NC_006273.2	156102	161821	-	5.719	protein_coding	NA	0.04212	66.619	85.2218	NA	0.0999988	1056.34	1079.78
HCMV	HHV5wtgr002	HHV5wtgr002	NA	NC_006273.2	6759	8458	-	1.699	protein_coding	NA	NA	26.7911	35.6995	NA	NA	91.156	69.0944
HCMV	HHV5wtgr004	HHV5wtgr004	NA	NC_006273.2	94297	99218	+	4.921	protein_coding	NA	2.79017	8309.51	11047	NA	6.50803	57450.8	55680
HCMV	HHV5wtgr005	HHV5wtgr005	NA	NC_006273.2	182854	194348	+	11.494	protein_coding	NA	NA	0.131276	0.164172	NA	NA	0.31304	0.492046
HCMV	HHV5wtgr006	HHV5wtgr006	NA	NC_006273.2	230319	231527	+	1.208	protein_coding	NA	NA	205.057	159.779	NA	NA	110.854	105.403
Human	ENSG00000000003.15	TSPAN6	NA	chrX	100627107	100639991	-	4.536	protein_coding	26.3404	22.9414	18.2401	15.0356	49.1131	44.6949	13.3814	13.0411
Human	ENSG00000000005.6	TNMD	NA	chrX	100584935	100599885	+	1.476	protein_coding	NA	NA	NA	NA	NA	NA	NA	NA
Human	ENSG00000000419.13	DPM1	NA	chr20	50934866	50958555	-	1.207	protein_coding	122.718	102.381	129.178	153.657	104.828	105.897	73.8773	78.5163
Human	ENSG00000000457.14	SCYL3	NA	chr1	169849630	169894267	-	6.883	protein_coding	7.96482	6.61443	9.57258	8.30292	10.0466	11.8816	6.02298	5.61847
Human	ENSG00000000460.17	C1orf112	NA	chr1	169662006	169854080	+	5.97	protein_coding	12.8415	16.4624	13.0585	12.9141	4.41407	4.35865	4.55951	4.53183
Human	ENSG00000000938.13	FGR	NA	chr1	27612063	27635185	-	3.382	protein_coding	NA	NA	1.48717	0.159415	NA	NA	0.0925124	0.0903923
Human	ENSG00000000971.16	CFH	NA	chr1	196652042	196747504	+	7.98	protein_coding	29.111	24.0582	23.4148	25.741	39.8144	44.397	4.74412	5.17173
Human	ENSG00000001036.14	FUCA2	NA	chr6	143494811	143511720	-	2.822	protein_coding	176.992	185.657	152.831	158.189	143.25	139.63	67.6311	67.652
Human	ENSG00000001084.13	GCLC	NA	chr6	53497340	53616970	-	8.618	protein_coding	29.91	15.9043	17.6253	16.2969	48.1655	41.7075	7.89634	6.79309
Human	ENSG00000001167.14	NFYA	NA	chr6	41072944	41099976	+	3.811	protein_coding	62.0194	61.3114	43.6842	35.5796	57.5736	61.5262	14.2851	13.3561
Human	ENSG00000001460.18	STPG1	NA	chr1	24356998	24416934	-	8.511	protein_coding	5.11565	5.2926	6.64825	5.09938	3.05231	2.72138	4.24595	3.37639
Human	ENSG00000001461.17	NIPAL3	NA	chr1	24415801	24472976	+	9.396	protein_coding	52.1881	50.7098	16.9421	17.3574	32.9987	34.2673	8.52453	8.06889
Human	ENSG00000001497.18	LAS1L	NA	chrX	65438548	65534810	-	12.555	protein_coding	8.90589	10.0344	10.6962	10.1344	6.72846	5.71666	5.50743	5.23512
Human	ENSG00000001561.7	ENPP4	NA	chr6	46129988	46146688	+	4.644	protein_coding	0.404917	0.62244	9.25996	7.72026	0.442685	0.123147	3.46967	3.39016
Human	ENSG00000001617.12	SEMA3F	NA	chr3	50155044	50189075	+	4.826	protein_coding	38.7548	69.8794	75.2463	76.302	50.0732	57.2367	15.2354	14.4428
Human	ENSG00000001626.16	CFTR	NA	chr7	117287119	117715971	+	9.942	protein_coding	0.480126	0.0969158	0.151769	0.108457	2.63177	8.59968	0.204556	0.138371
Human	ENSG00000001629.10	ANKIB1	NA	chr7	92245973	92401383	+	7.389	protein_coding	50.585	47.3358	61.2281	60.7072	57.2391	59.7125	26.4647	26.9547
Human	ENSG00000001630.17	CYP51A1	NA	chr7	92112152	92134803	-	3.529	protein_coding	2.29536	2.45731	2.13784	3.89575	2.11837	1.62055	1.06391	1.47266
Human	ENSG00000001631.16	KRIT1	NA	chr7	92198968	92246166	-	6.204	protein_coding	4.40661	3.02853	2.51319	3.47609	4.3982	3.36462	1.38687	1.55219
Human	ENSG00000002016.18	RAD52	NA	chr12	911735	990053	-	4.503	protein_coding	9.47621	7.75666	5.86398	8.26132	10.293	9.2077	3.36987	3.15687
Human	ENSG00000002079.14	MYH16	NA	chr7	99238828	99311130	+	6.307	transcribed_unitary_pseudogene	0.0458693	0.0381932	0.11962	0.213707	NA	0.045338	0.0992157	0.0242355
Human	ENSG00000002330.14	BAD	NA	chr11	64269829	64284704	-	1.708	protein_coding	45.5627	59.798	63.1648	69.1288	48.8024	65.4597	32.4234	33.5597
Human	ENSG00000002549.12	LAP3	NA	chr4	17577191	17607972	+	3.785	protein_coding	49.9869	58.4232	120.924	116.802	45.3284	44.5729	24.468	24.4727
Human	ENSG00000002586.20	CD99	NA	chrX	2691186	2741309	+	4.858	protein_coding	NA	NA	NA	NA	NA	NA	NA	NA
Human	ENSG00000002586.20_PAR_Y	CD99	NA	chrY	2691186	2741309	+	4.858	protein_coding	NA	NA	NA	NA	NA	NA	NA	NA
Human	ENSG00000002587.10	HS3ST1	NA	chr4	11393149	11429564	-	7.435	protein_coding	0.0583653	0.0647974	0.202944	NA	0.351918	0.538434	0.147286	0.370055
Human	ENSG00000002726.21	AOC1	NA	chr7	150824626	150861504	+	3.786	protein_coding	NA	NA	NA	NA	0.0493644	0.0755274	NA	NA
Human	ENSG00000002745.13	WNT16	NA	chr7	121325366	121341104	+	3.264	protein_coding	9.57234	14.8339	1.69503	0.578123	8.47433	10.6004	0.287571	0.421471
Human	ENSG00000002746.15	HECW1	NA	chr7	43112628	43566001	+	13.935	protein_coding	1.20411	1.7632	1.58811	2.14728	1.09977	2.48292	0.348015	0.285195
Human	ENSG00000002822.15	MAD1L1	NA	chr7	1815792	2233243	-	7.23	protein_coding	0.260088	0.166587	0.278264	0.335565	0.180948	0.3164	0.216374	0.211416
Human	ENSG00000002834.18	LASP1	NA	chr17	38869858	38921770	+	7.061	protein_coding	335.677	392.934	211.414	213.144	268.787	303.077	158.587	158.59
Human	ENSG00000002919.15	SNX11	NA	chr17	48103356	48123601	+	4.133	protein_coding	12.9144	13.172	26.651	25.3069	10.9432	10.3779	13.5507	13.9428
Human	ENSG00000002933.9	TMEM176A	NA	chr7	150800402	150805118	+	3.477	protein_coding	3.16172	11.7082	4.5566	6.43496	18.4905	72.124	0.449923	0.747342
Human	ENSG00000003056.8	M6PR	NA	chr12	8940360	8949761	-	3.585	protein_coding	86.4261	129.95	305.495	299.949	80.8568	81.756	54.8516	54.5326
Human	ENSG00000003096.14	KLHL13	NA	chrX	117897812	118117340	-	6.983	protein_coding	9.83935	5.62282	6.05024	5.48174	6.34308	5.8557	1.74741	2.03571
Human	ENSG00000003137.8	CYP26B1	NA	chr2	72129237	72148038	-	5.015	protein_coding	NA	NA	0.100292	0.161259	0.0745338	NA	0.311941	0.121917
Human	ENSG00000003147.19	ICA1	NA	chr7	8113183	8262687	-	4.883	protein_coding	NA	NA	0.257507	0.110412	NA	NA	0.256299	0.344335
Human	ENSG00000003249.15	DBNDD1	NA	chr16	90004870	90019890	-	4.462	protein_coding	15.0419	18.4631	24.2351	19.514	13.6966	11.0226	18.4767	18.7042
Human	ENSG00000003393.15	ALS2	NA	chr2	201700266	201780956	-	10.438	protein_coding	24.4731	30.324	31.6821	32.5664	23.7422	23.3951	19.2588	18.8321
Human	ENSG00000003400.15	CASP10	NA	chr2	201182897	201229406	+	7.581	protein_coding	0.43885	0.254198	0.696624	0.711174	0.567016	1.28244	0.18572	0.383091
Human	ENSG00000003402.20	CFLAR	NA	chr2	201116153	201176687	+	22.479	protein_coding	10.5789	11.2303	8.34579	7.25523	18.1248	17.6689	2.26874	2.24394
Human	ENSG00000003436.16	TFPI	NA	chr2	187464229	187565760	-	11.714	protein_coding	82.8822	104.156	25.4616	26.3035	93.0957	103.013	5.78264	5.36305
Human	ENSG00000003509.16	NDUFAF7	NA	chr2	37231630	37253403	+	3.651	protein_coding	14.5005	12.0079	15.3603	12.9211	19.708	15.7423	6.89854	6.61486
Human	ENSG00000003756.17	RBM5	NA	chr3	50088918	50119021	+	10.357	protein_coding	36.8849	34.9104	31.7113	33.3938	47.9279	50.0552	15.0593	14.8618
Human	ENSG00000003987.14	MTMR7	NA	chr8	17296793	17413528	-	6.928	protein_coding	0.146152	0.104309	0.326693	0.233462	0.0539531	0.123822	0.203225	0.154442
Human	ENSG00000003989.18	SLC7A2	NA	chr8	17497087	17570573	+	7.905	protein_coding	24.5564	24.9569	26.023	21.3133	36.1966	33.2429	12.2103	12.1625
Human	ENSG00000004059.11	ARF5	NA	chr7	127588385	127591700	+	1.825	protein_coding	68.0047	52.6646	55.5325	55.6866	78.2392	78.4982	34.7165	35.596
Human	ENSG00000004139.14	SARM1	NA	chr17	28364355	28404049	+	11.105	protein_coding	5.56191	5.85671	5.70673	5.41326	8.80192	11.5872	3.02875	2.69782
Human	ENSG00000004142.12	POLDIP2	NA	chr17	28346632	28357527	-	2.67	protein_coding	122.058	149.853	129.696	132.362	96.9466	109.131	61.1106	58.7942
Human	ENSG00000004399.13	PLXND1	NA	chr3	129555213	129606676	-	9.557	protein_coding	31.3454	46.3016	35.7605	36.866	37.3904	62.5032	15.7797	15.594
Human	ENSG00000004455.17	AK2	NA	chr1	33007939	33080996	-	9.625	protein_coding	31.8152	30.5829	39.7928	38.062	25.3981	22.9352	16.7409	17.7389
Human	ENSG00000004468.13	CD38	NA	chr4	15778274	15853232	+	6.857	protein_coding	NA	NA	0.293401	0.0786264	NA	0.0417014	0.0684432	0.0222916
Human	ENSG00000004478.8	FKBP4	NA	chr12	2794969	2805423	+	5.163	protein_coding	66.8752	87.5264	157.474	158.881	35.0041	30.2396	93.9903	90.889
Human	ENSG00000004487.17	KDM1A	NA	chr1	23019442	23083689	+	5.44	protein_coding	79.9557	70.4055	70.914	70.465	80.1168	77.2687	24.271	25.1478
Human	ENSG00000004534.15	RBM6	NA	chr3	49940006	50100045	+	7.299	protein_coding	28.3986	27.425	32.2147	33.0546	31.725	29.6563	12.0881	11.5808
Human	ENSG00000004660.15	CAMKK1	NA	chr17	3860314	3894891	-	7.433	protein_coding	2.89959	3.66204	7.10494	8.63148	1.83549	1.42339	2.69395	2.83785
Human	ENSG00000004700.16	RECQL	NA	chr12	21468909	21501669	-	3.779	protein_coding	116.056	123.725	128.569	131.183	97.5763	89.3631	56.0512	55.8993
Human	ENSG00000004766.17	VPS50	NA	chr7	93232339	93361123	+	9.559	protein_coding	13.9216	13.1291	18.8631	17.5972	13.4515	14.239	6.03889	6.12437
Human	ENSG00000004776.13	HSPB6	NA	chr19	35754565	35758079	-	1.724	protein_coding	260.687	176.052	95.1077	101.011	291.072	285.615	9.25564	10.1961
Human	ENSG00000004777.18	ARHGAP33	NA	chr19	35774531	35788822	+	5.26	protein_coding	4.01497	6.96091	2.67737	3.68994	1.56337	2.12014	3.06334	2.5863
Human	ENSG00000004779.10	NDUFAB1	NA	chr16	23581013	23596316	-	1.548	protein_coding	84.0981	65.823	88.5383	89.1603	76.0613	48.2119	34.7641	36.1398
Human	ENSG00000004799.8	PDK4	NA	chr7	95583498	95596516	-	4.544	protein_coding	0.0318329	NA	1.10687	1.72041	1.39841	6.8592	1.3771	1.24463
Human	ENSG00000004809.14	SLC22A16	NA	chr6	110424686	110476641	-	3.907	protein_coding	NA	NA	0.1931	0.0689968	NA	NA	0.120122	0.273861
Human	ENSG00000004838.14	ZMYND10	NA	chr3	50341109	50345732	-	2.889	protein_coding	0.450619	0.250139	0.609335	0.279928	0.323457	0.494889	0.108299	0.264544
Human	ENSG00000004846.16	ABCB5	NA	chr7	20615206	20777038	+	9.257	protein_coding	NA	NA	NA	NA	NA	NA	NA	NA
Human	ENSG00000004848.8	ARX	NA	chrX	25003693	25016420	-	3.114	protein_coding	NA	NA	0.242275	NA	NA	NA	0.150711	0.245429
Human	ENSG00000004864.14	SLC25A13	NA	chr7	96120219	96322147	-	3.71	protein_coding	23.2764	35.0613	65.7511	70.9893	22.6186	20.7331	18.0473	19.6114
Human	ENSG00000004866.22	ST7	NA	chr7	116953237	117230176	+	6.526	protein_coding	10.1516	8.78493	19.8842	17.4729	11.7703	7.62408	8.77359	9.43916
Human	ENSG00000004897.12	CDC27	NA	chr17	47117702	47189422	-	6.824	protein_coding	122.053	131.738	118.923	118.786	85.6412	83.1776	31.4757	31.9639
Human	ENSG00000004939.15	SLC4A1	NA	chr17	44248389	44268141	-	5.125	protein_coding	0.0282241	NA	NA	0.105198	NA	NA	0.0610491	0.0298251
Human	ENSG00000004948.16	CALCR	NA	chr7	93424485	93574730	-	4.222	protein_coding	NA	NA	0.0595645	NA	NA	NA	0.259372	0.289632
Human	ENSG00000004961.15	HCCS	NA	chrX	11111300	11123086	+	2.343	protein_coding	45.9937	41.1241	67.2978	63.7397	40.8406	33.6839	22.0336	23.0291
Human	ENSG00000004975.12	DVL2	NA	chr17	7225341	7234517	-	5.321	protein_coding	30.3379	41.7847	32.1382	31.8155	37.9688	45.4097	9.31986	10.399
Human	ENSG00000005001.10	PRSS22	NA	chr16	2852729	2858170	-	2.384	protein_coding	0.0606748	0.101042	0.105487	1.01767	NA	0.119944	0.13124	0.448815
Human	ENSG00000005007.13	UPF1	NA	chr19	18831958	18868230	+	8.573	protein_coding	38.6214	57.2076	88.9996	89.1756	35.2946	49.3311	38.9226	38.3515
Human	ENSG00000005020.13	SKAP2	NA	chr7	26667067	26995239	-	5.361	protein_coding	28.7625	28.1728	31.1478	31.4776	40.0561	45.7109	11.614	11.3193
Human	ENSG00000005022.6	SLC25A5	NA	chrX	119468421	119471396	+	1.555	protein_coding	324.088	344.519	423.232	468.931	201.677	221.034	171.931	177.625
Human	ENSG00000005059.16	MCUB	NA	chr4	109560208	109688719	+	3.555	protein_coding	17.9031	16.1267	24.9713	24.8718	10.7247	11.1	8.22897	9.33029
Human	ENSG00000005073.6	HOXA11	NA	chr7	27181156	27185232	-	2.669	protein_coding	0.162588	NA	NA	NA	NA	NA	NA	0.11454
Human	ENSG00000005075.15	POLR2J	NA	chr7	102473117	102478907	-	1.355	protein_coding	72.271	63.9988	52.8946	58.2909	55.7232	50.0143	25.3996	22.8998
Human	ENSG00000005100.13	DHX33	NA	chr17	5440916	5468982	-	5.789	protein_coding	23.4376	23.5517	29.8007	24.1678	18.7571	14.6703	10.0527	9.69031
Human	ENSG00000005102.14	MEOX1	NA	chr17	43640388	43661922	-	2.674	protein_coding	NA	NA	0.0940468	0.201623	0.0698928	NA	NA	NA
Human	ENSG00000005108.16	THSD7A	NA	chr7	11370364	11832198	-	10.921	protein_coding	0.569535	0.485254	0.529628	0.863929	0.325151	0.602214	0.171895	0.237937
Human	ENSG00000005156.12	LIG3	NA	chr17	34980511	35009743	+	12.901	protein_coding	17.5247	17.9062	10.5068	12.6835	12.7628	9.7303	5.18996	5.24875
Human	ENSG00000005175.10	RPAP3	NA	chr12	47661248	47706030	-	5.35	protein_coding	27.5779	27.1952	39.2499	39.705	23.8245	20.4171	20.3809	18.7138
Human	ENSG00000005187.12	ACSM3	NA	chr16	20610242	20797581	+	7.51	protein_coding	0.173347	0.0641503	0.43532	0.14358	0.149316	0.266528	0.0416614	0.0407066
Human	ENSG00000005189.20	REXO5	NA	chr16	20806428	20849665	+	4.111	protein_coding	7.77606	8.90645	6.0561	4.59011	3.27325	3.1996	2.16906	1.78472
Human	ENSG00000005194.15	CIAPIN1	NA	chr16	57428186	57447420	-	3.383	protein_coding	33.0943	39.8032	64.9703	64.8627	30.3847	29.9217	21.0403	22.9077
Human	ENSG00000005206.17	SPPL2B	NA	chr19	2328614	2355095	+	7.419	protein_coding	6.55102	10.3899	8.54202	8.53876	7.35583	9.2502	5.12394	4.42964
Human	ENSG00000005238.20	FAM214B	NA	chr9	35104111	35116341	-	6.375	protein_coding	18.152	25.392	35.2271	31.6719	17.6193	18.6146	17.7665	15.8008
Human	ENSG00000005243.10	COPZ2	NA	chr17	48026166	48038030	-	1.866	protein_coding	62.7121	55.5092	26.5497	30.7709	72.614	72.9425	6.53923	7.12661
Human	ENSG00000005249.13	PRKAR2B	NA	chr7	107044704	107161811	+	4.262	protein_coding	29.2556	23.0598	18.1147	17.5202	52.0513	102.383	3.85407	3.37124
Human	ENSG00000005302.19	MSL3	NA	chrX	11758158	11775772	+	9.78	protein_coding	11.6695	10.2462	9.3084	7.9934	12.0965	10.9057	4.73474	4.86068
Human	ENSG00000005339.15	CREBBP	NA	chr16	3725053	3880713	-	15.479	protein_coding	33.7255	31.9488	41.835	43.8168	38.3108	40.1977	30.3296	26.9387
Human	ENSG00000005379.17	TSPOAP1	NA	chr17	58301227	58328795	-	11.389	protein_coding	0.241314	0.274958	0.242892	0.260363	0.96819	1.50644	0.329662	0.295265
Human	ENSG00000005381.8	MPO	NA	chr17	58269854	58280935	-	3.527	protein_coding	NA	0.0682972	0.142603	0.152861	NA	NA	NA	NA
Human	ENSG00000005421.9	PON1	NA	chr7	95297675	95324532	-	2.657	protein_coding	NA	NA	NA	NA	NA	NA	NA	NA
Human	ENSG00000005436.14	GCFC2	NA	chr2	75651999	75710985	-	5.462	protein_coding	8.31558	8.29115	14.8716	13.2268	7.69883	6.70106	5.64232	5.3731
Human	ENSG00000005448.17	WDR54	NA	chr2	74421677	74425755	+	2.852	protein_coding	10.2958	12.078	9.78766	9.16842	7.01178	8.42199	4.27847	4.07323
Human	ENSG00000005469.12	CROT	NA	chr7	87345663	87399794	+	4.995	protein_coding	31.4492	23.9679	12.6873	10.2	47.9674	53.2966	4.41598	4.682
Human	ENSG00000005471.19	ABCB4	NA	chr7	87401695	87480435	-	7.728	protein_coding	0.0561525	0.093511	0.455582	0.279059	0.217655	0.222008	0.182188	0.178013
Human	ENSG00000005483.21	KMT2E	NA	chr7	105014189	105115019	+	9.949	protein_coding	47.1064	43.8236	27.2992	26.2553	60.1688	60.6728	9.04132	8.2964
Human	ENSG00000005486.17	RHBDD2	NA	chr7	75842601	75888926	+	2.39	protein_coding	41.3974	58.9612	70.7093	62.9374	55.7552	71.0679	38.946	41.5071
Human	ENSG00000005513.10	SOX8	NA	chr16	981769	986979	+	4.47	protein_coding	0.0323599	NA	28.2424	12.001	0.334485	0.191911	4.68965	3.24856
Human	ENSG00000005700.15	IBTK	NA	chr6	82169985	82247754	-	8.719	protein_coding	59.9399	49.0665	58.6376	60.6603	51.7446	41.126	17.8346	17.3032
Human	ENSG00000005801.18	ZNF195	NA	chr11	3339260	3379222	-	11.711	protein_coding	9.6836	9.31779	12.9273	12.1078	11.0754	9.91327	5.58375	4.65961
Human	ENSG00000005810.18	MYCBP2	NA	chr13	77044656	77327094	-	15.987	protein_coding	38.7522	39.8837	38.2719	37.9223	40.1914	42.9627	27.3598	24.4764
Human	ENSG00000005812.11	FBXL3	NA	chr13	76992597	77027195	-	7.076	protein_coding	39.6782	31.6595	32.1993	33.1058	31.3778	31.7225	17.0013	16.4389
Human	ENSG00000005844.19	ITGAL	NA	chr16	30472657	30523567	+	9.864	protein_coding	NA	0.0244205	1.52969	0.136644	0.018947	NA	0.0475786	0.154961
Human	ENSG00000005882.12	PDK2	NA	chr17	50094736	50112152	+	5.471	protein_coding	11.8976	12.1081	18.3865	18.97	19.0959	29.8961	12.3241	13.1592
Human	ENSG00000005884.18	ITGA3	NA	chr17	50055967	50090481	+	9.802	protein_coding	116.537	158.484	72.6581	78.187	48.487	42.7374	32.6698	30.8919
Human	ENSG00000005889.16	ZFX	NA	chrX	24149172	24216255	+	9.037	protein_coding	27.4668	24.1231	31.3064	29.5314	25.5823	21.3266	9.97106	8.8292
Human	ENSG00000005893.16	LAMP2	NA	chrX	120426147	120469365	-	9.404	protein_coding	96.8581	90.6262	79.6375	77.9702	111.751	97.3022	30.0434	32.0856
Human	ENSG00000005961.19	ITGA2B	NA	chr17	44372179	44389649	-	5.695	protein_coding	0.0507985	0.0422975	0.0883165	0.236673	0.360988	0.15063	0.439511	0.375759
Human	ENSG00000005981.13	ASB4	NA	chr7	95478443	95540233	+	4.606	protein_coding	NA	NA	NA	NA	NA	NA	NA	0.0331857
Human	ENSG00000006007.12	GDE1	NA	chr16	19501692	19522123	-	4.39	protein_coding	72.6539	86.5867	84.0371	84.9239	111.881	165.966	30.967	30.6055
Human	ENSG00000006015.18	REX1BD	NA	chr19	18588684	18592337	+	3.371	protein_coding	15.1042	19.7938	9.02676	11.7552	11.1992	16.3713	4.36227	5.35055
Human	ENSG00000006016.11	CRLF1	NA	chr19	18572219	18607741	-	2.967	protein_coding	0.633783	1.38019	12.2054	13.5376	0.377944	0.481879	44.2372	41.6779
Human	ENSG00000006025.12	OSBPL7	NA	chr17	47807371	47821834	-	6.572	protein_coding	2.24501	1.68604	1.45409	1.55869	4.09505	4.69906	0.19043	0.232583
Human	ENSG00000006042.12	TMEM98	NA	chr17	32927909	32945106	+	5.187	protein_coding	46.1526	46.6722	36.7016	31.8059	75.197	100.883	15.7434	16.4435
Human	ENSG00000006047.13	YBX2	NA	chr17	7288262	7294639	-	4.631	protein_coding	NA	NA	0.162912	0.46568	NA	0.0617462	5.13467	4.0268
Human	ENSG00000006059.4	KRT33A	NA	chr17	41346091	41350828	-	1.303	protein_coding	NA	NA	NA	NA	NA	NA	NA	NA
Human	ENSG00000006062.17	MAP3K14	NA	chr17	45263118	45317029	-	5.668	protein_coding	6.99255	7.09733	11.4027	6.23037	8.17741	9.18177	1.65602	1.56413
Human	ENSG00000006071.15	ABCC8	NA	chr11	17392497	17476879	-	12.588	protein_coding	NA	NA	NA	NA	NA	NA	NA	0.0121428
Human	ENSG00000006116.4	CACNG3	NA	chr16	24256334	24362412	+	1.917	protein_coding	NA	NA	NA	NA	NA	NA	NA	NA
Human	ENSG00000006118.15	TMEM132A	NA	chr11	60924459	60937159	+	7.274	protein_coding	27.0048	41.0636	36.1975	34.1318	37.8206	43.006	14.5814	13.2596
Human	ENSG00000006125.18	AP2B1	NA	chr17	35578045	35726413	+	7.591	protein_coding	173.441	165.55	167.566	154.832	169.782	186.462	83.6495	85.4376
Human	ENSG00000006128.12	TAC1	NA	chr7	97732083	97740472	+	1.712	protein_coding	NA	NA	2.0565	1.57459	0.109167	NA	1.55342	3.39277
Human	ENSG00000006194.10	ZNF263	NA	chr16	3263799	3301401	+	6.403	protein_coding	11.4987	15.4244	18.4202	17.5981	12.8429	15.0945	9.82168	10.3128
Human	ENSG00000006210.7	CX3CL1	NA	chr16	57372476	57385044	+	5.96	protein_coding	0.242699	0.0404168	0.590727	0.27138	0.878023	1.19944	0.104992	0.102586
Human	ENSG00000006282.21	SPATA20	NA	chr17	50543057	50555852	+	5.337	protein_coding	31.4124	30.15	21.7696	23.8406	47.2049	65.9547	6.91764	8.19113
Human	ENSG00000006283.18	CACNA1G	NA	chr17	50560714	50627474	+	10.062	protein_coding	0.244388	0.2394	0.674815	0.857311	0.427206	0.880973	1.10387	0.744367
Human	ENSG00000006327.14	TNFRSF12A	NA	chr16	3018444	3022383	+	1.801	protein_coding	209.383	399.245	251.9	248.316	125.772	111.775	117.698	112.709
Human	ENSG00000006377.11	DLX6	NA	chr7	97005552	97011040	+	3.445	protein_coding	NA	NA	NA	0.0782498	NA	NA	0.136231	0.177479
Human	ENSG00000006432.15	MAP3K9	NA	chr14	70722525	70809534	-	12.386	protein_coding	0.385387	0.933509	2.84251	2.76405	0.362138	0.530985	8.81592	8.08324
Human	ENSG00000006451.8	RALA	NA	chr7	39623564	39708120	+	3.579	protein_coding	110.336	87.6983	97.6694	91.062	88.5642	79.0967	79.6398	81.7866
Human	ENSG00000006453.14	BAIAP2L1	NA	chr7	98291649	98401090	-	4.821	protein_coding	11.7315	11.0924	28.7944	31.3688	10.6608	11.2694	18.7882	16.1065
Human	ENSG00000006459.11	KDM7A	NA	chr7	140084745	140176983	-	9.378	protein_coding	5.39849	2.64567	10.0024	9.22714	11.2997	10.4585	9.8754	9.5676
Human	ENSG00000006468.14	ETV1	NA	chr7	13891228	13991425	-	9.615	protein_coding	23.3033	36.3769	16.4254	19.9339	23.0142	20.3122	7.2728	6.53383
Human	ENSG00000006530.18	AGK	NA	chr7	141551277	141655244	+	10.697	protein_coding	10.3581	8.96251	11.8723	11.6175	8.50866	8.82139	2.73478	2.75785
Human	ENSG00000006534.16	ALDH3B1	NA	chr11	68008577	68029282	+	6.626	protein_coding	17.7918	22.358	9.56433	9.64205	16.7826	27.9646	1.39298	1.38412
Human	ENSG00000006555.11	TTC22	NA	chr1	54779711	54801323	-	6.111	protein_coding	NA	NA	0.0823044	NA	NA	NA	0.153597	0.100051
Human	ENSG00000006576.16	PHTF2	NA	chr7	77798791	77957503	+	8.646	protein_coding	46.125	46.4996	40.9537	42.9018	43.4269	37.9013	28.1358	29.4534
Human	ENSG00000006606.9	CCL26	NA	chr7	75769532	75789896	-	0.703	protein_coding	0.617278	2.05591	3.57726	3.06766	0.531703	1.62701	0.890119	1.52201
Human	ENSG00000006607.14	FARP2	NA	chr2	241356284	241494841	+	14.371	protein_coding	10.8202	12.2026	13.5269	13.4682	10.8201	10.6253	3.00445	2.72288
Human	ENSG00000006611.17	USH1C	NA	chr11	17493894	17544416	-	4.904	protein_coding	NA	NA	0.102562	0.109939	NA	NA	0.0638003	0.155846
Human	ENSG00000006625.18	GGCT	NA	chr7	30496620	30504841	-	1.594	protein_coding	18.8751	12.9963	17.5122	19.9557	14.7733	8.96947	9.51978	8.43858
Human	ENSG00000006634.8	DBF4	NA	chr7	87876215	87909553	+	4.595	protein_coding	37.6496	43.0394	41.4301	41.3596	11.5919	11.2014	18.044	16.8987
Human	ENSG00000006638.13	TBXA2R	NA	chr19	3594506	3606875	-	2.827	protein_coding	5.06552	7.24272	6.76072	6.00741	3.83439	5.25972	5.58906	6.38016
Human	ENSG00000006652.15	IFRD1	NA	chr7	112422886	112481017	+	7.902	protein_coding	7.23061	4.51163	9.19742	7.30044	8.15974	5.82605	5.80061	5.43556
Human	ENSG00000006659.13	LGALS14	NA	chr19	39704480	39709444	+	0.904	protein_coding	NA	NA	NA	NA	NA	NA	NA	NA
Human	ENSG00000006695.12	COX10	NA	chr17	14069489	14231736	+	6.756	protein_coding	8.73545	10.126	17.2344	16.7185	7.19247	7.44917	6.50669	6.96845
Human	ENSG00000006704.11	GTF2IRD1	NA	chr7	74453789	74602605	+	6.499	protein_coding	15.9806	18.3842	26.3515	25.5509	19.1811	24.9032	10.8802	11.6186
Human	ENSG00000006712.15	PAF1	NA	chr19	39385628	39391154	-	2.85	protein_coding	88.1089	85.5351	81.974	83.8033	67.9374	72.6405	40.0153	41.2436
Human	ENSG00000006715.16	VPS41	NA	chr7	38722973	38932394	-	7.752	protein_coding	36.3674	39.4016	40.6808	41.5553	57.5965	55.9573	19.3934	17.9039
Human	ENSG00000006740.17	ARHGAP44	NA	chr17	12789497	12991643	+	9.322	protein_coding	0.977566	0.981936	4.3703	3.64363	1.12272	1.50305	3.44023	3.13184
Human	ENSG00000006744.19	ELAC2	NA	chr17	12991611	13018065	-	7.002	protein_coding	34.933	44.8261	67.8087	67.2194	23.5152	25.3603	21.0908	20.1272
Human	ENSG00000006747.15	SCIN	NA	chr7	12570576	12660182	+	11.626	protein_coding	0.0373255	0.103597	0.23794	0.440551	0.0321509	NA	0.322942	0.223508
Human	ENSG00000006756.16	ARSD	NA	chrX	2903971	2929349	-	7.026	protein_coding	10.3762	9.66828	8.73348	10.2441	13.8853	20.3085	4.56446	4.48161
Human	ENSG00000006757.12	PNPLA4	NA	chrX	7898246	7927739	-	3.411	protein_coding	5.13119	3.24851	3.39142	3.39828	6.19143	9.13755	2.38487	2.19578
Human	ENSG00000006788.14	MYH13	NA	chr17	10300864	10373130	-	6.12	protein_coding	0.0236354	NA	NA	NA	NA	NA	0.0255618	NA
Human	ENSG00000006831.10	ADIPOR2	NA	chr12	1688573	1788674	+	5.831	protein_coding	48.3734	51.7626	76.0783	80.4875	41.3467	41.6342	31.7921	32.0596
Human	ENSG00000006837.12	CDKL3	NA	chr5	134286349	134371047	-	3.149	protein_coding	1.0565	0.458973	1.43749	0.599236	1.6618	0.998861	1.09293	0.825185
Human	ENSG00000007001.13	UPP2	NA	chr2	157876701	158136154	+	2.957	protein_coding	NA	NA	0.085046	NA	0.126407	0.0967016	NA	0.103384
Human	ENSG00000007038.11	PRSS21	NA	chr16	2817179	2826304	+	1.967	protein_coding	0.0735378	NA	NA	0.41114	NA	NA	0.636252	0.777089
Human	ENSG00000007047.15	MARK4	NA	chr19	45079287	45305284	+	6.656	protein_coding	23.2968	25.6953	38.236	38.7994	32.6277	41.629	21.3881	18.9
Human	ENSG00000007062.12	PROM1	NA	chr4	15963075	16084378	-	7.457	protein_coding	NA	NA	NA	0.0723	NA	0.0383461	0.104894	0.122988
Human	ENSG00000007080.11	CCDC124	NA	chr19	17933014	17943991	+	1.661	protein_coding	93.0071	89.0445	63.8923	65.4045	73.3621	74.7146	32.87	29.54
Human	ENSG00000007129.18	CEACAM21	NA	chr19	41549517	41586844	+	1.977	protein_coding	NA	NA	0.127203	NA	NA	NA	NA	NA
Human	ENSG00000007168.14	PAFAH1B1	NA	chr17	2593209	2685615	+	13.771	protein_coding	68.3066	64.3186	54.9858	53.6166	65.4147	56.1262	19.5846	18.0702
Human	ENSG00000007171.18	NOS2	NA	chr17	27756765	27800529	-	4.399	protein_coding	NA	NA	0.114336	NA	NA	0.0650027	0.106687	0.0347473
Human	ENSG00000007174.18	DNAH9	NA	chr17	11598469	11969748	+	16.941	protein_coding	NA	NA	0.0296891	0.0159123	NA	NA	0.00923431	0.00902269
Human	ENSG00000007202.15	KIAA0100	NA	chr17	28614445	28645454	-	9.232	protein_coding	91.4239	117.729	110.077	112.564	85.6325	90.1637	47.6331	44.7533
Human	ENSG00000007216.15	SLC13A2	NA	chr17	28473292	28497781	+	3.226	protein_coding	NA	NA	NA	NA	NA	NA	NA	NA
Human	ENSG00000007237.19	GAS7	NA	chr17	9910605	10198606	-	10.158	protein_coding	3.11853	2.63223	7.60038	6.63444	11.352	8.47312	6.0524	6.07923
Human	ENSG00000007255.10	TRAPPC6A	NA	chr19	45162927	45178237	-	0.933	protein_coding	3.8759	4.13092	5.66035	2.60036	11.6182	18.3889	7.54526	6.22554
Human	ENSG00000007264.15	MATK	NA	chr19	3777969	3802129	-	4.138	protein_coding	NA	NA	1.21547	0.846887	NA	NA	0.378053	0.295512
Human	ENSG00000007306.15	CEACAM7	NA	chr19	41673302	41706976	-	2.653	protein_coding	NA	NA	NA	NA	NA	NA	NA	NA
Human	ENSG00000007312.13	CD79B	NA	chr17	63928739	63932336	-	2.062	protein_coding	NA	NA	0.24392	NA	NA	NA	0.0758673	0.0741287
Human	ENSG00000007314.12	SCN4A	NA	chr17	63938553	63972918	-	8.243	protein_coding	NA	NA	NA	0.0981089	NA	0.0693793	0.132848	0.241064
Human	ENSG00000007341.19	ST7L	NA	chr1	112523513	112620825	-	8.108	protein_coding	10.1868	10.1606	9.46001	9.37579	11.871	10.298	4.95864	4.92042
Human	ENSG00000007350.17	TKTL1	NA	chrX	154295794	154330350	+	3.526	protein_coding	NA	NA	NA	NA	NA	NA	NA	0.0433504
Human	ENSG00000007372.24	PAX6	NA	chr11	31784778	31817961	-	20.639	protein_coding	0.00700852	NA	0.0243695	0.0522449	NA	NA	0.030319	0.0518423
Human	ENSG00000007376.8	RPUSD1	NA	chr16	784973	788397	-	2.769	protein_coding	21.1044	38.625	58.6698	53.6415	20.5185	23.8547	13.2766	13.8556
Human	ENSG00000007384.15	RHBDF1	NA	chr16	58058	76355	-	4.914	protein_coding	32.2619	57.5985	32.9065	34.0666	47.1227	49.869	20.5019	19.5966
Human	ENSG00000007392.17	LUC7L	NA	chr16	188968	229463	-	6.176	protein_coding	26.0443	22.8559	20.4817	20.2091	35.5872	29.3077	7.62435	8.36536
Human	ENSG00000007402.12	CACNA2D2	NA	chr3	50362612	50504244	-	6.508	protein_coding	0.0889052	0.0740271	0.502344	0.497057	0.0287175	0.131813	0.432681	0.281844
Human	ENSG00000007516.14	BAIAP3	NA	chr16	1333637	1349441	+	6.109	protein_coding	0.568271	0.552035	2.14062	2.16221	0.734235	1.68507	1.35722	1.40118
Human	ENSG00000007520.4	TSR3	NA	chr16	1349239	1351878	-	1.21	protein_coding	99.1023	132.586	92.9025	95.7978	70.587	105.635	39.4328	36.2553
Human	ENSG00000007541.17	PIGQ	NA	chr16	566994	584109	+	7.856	protein_coding	5.06344	9.32139	8.86714	9.05889	5.63821	7.53449	5.1177	4.61129
Human	ENSG00000007545.16	CRAMP1	NA	chr16	1612336	1677908	+	8.596	protein_coding	5.1492	5.12818	6.23144	6.39744	6.34864	6.12078	3.5306	3.37857
Human	ENSG00000007866.22	TEAD3	NA	chr6	35473596	35497079	-	3.049	protein_coding	64.5677	79.4784	80.5828	75.2393	93.1709	108.32	37.4036	36.4462
Human	ENSG00000007908.16	SELE	NA	chr1	169722639	169764705	-	4.586	protein_coding	NA	NA	1.09673	0.176344	NA	NA	NA	NA
Human	ENSG00000007923.16	DNAJC11	NA	chr1	6634167	6701924	-	5.083	protein_coding	43.682	54.5461	61.2995	67.9362	39.7098	36.7348	23.8828	22.3131
Human	ENSG00000007933.13	FMO3	NA	chr1	171090900	171117819	+	3.439	protein_coding	0.33649	0.0700449	NA	NA	3.26072	2.16185	0.0454895	NA
Human	ENSG00000007944.15	MYLIP	NA	chr6	16129085	16148248	+	3.072	protein_coding	13.3725	11.3699	15.7994	13.0749	17.5213	23.4566	9.21724	10.7475
Human	ENSG00000007952.18	NOX1	NA	chrX	100843323	100874359	-	2.543	protein_coding	0.0568811	NA	0.296675	NA	NA	0.337334	NA	NA
Human	ENSG00000007968.7	E2F2	NA	chr1	23506437	23531233	-	5.462	protein_coding	3.36331	4.763	15.7463	17.8661	0.752775	0.994688	5.2127	4.42161
Human	ENSG00000008018.9	PSMB1	NA	chr6	170535119	170553307	-	2.219	protein_coding	181.609	160.77	164.896	185.261	144.444	141.234	62.6036	63.4421
Human	ENSG00000008056.14	SYN1	NA	chrX	47571900	47619857	-	3.733	protein_coding	2.16993	2.12944	3.70519	4.11613	2.25293	2.45119	1.92772	2.17017
Human	ENSG00000008083.14	JARID2	NA	chr6	15246068	15522042	+	6.244	protein_coding	13.4131	12.268	27.6694	29.2711	24.0052	26.9735	17.3876	17.3319
Human	ENSG00000008086.13	CDKL5	NA	chrX	18425582	18653629	+	19.056	protein_coding	4.68347	4.05772	4.55295	4.79557	5.73744	6.07727	3.48079	3.66572
Human	ENSG00000008118.10	CAMK1G	NA	chr1	209583713	209613939	+	3.328	protein_coding	2.65131	1.52	0.680087	0.648006	2.92021	4.46792	0.28204	0.091859
Human	ENSG00000008128.23	CDK11A	NA	chr1	1702378	1724357	-	5.085	protein_coding	0.796493	0.61583	0.642921	0.477116	1.13937	1.06843	0.430706	0.210418
Human	ENSG00000008130.15	NADK	NA	chr1	1751231	1780457	-	5.57	protein_coding	21.139	33.5162	34.7197	31.8451	23.7895	27.8246	9.66155	9.52247
Human	ENSG00000008196.13	TFAP2B	NA	chr6	50818722	50847619	+	6.155	protein_coding	NA	NA	NA	NA	NA	NA	0.0254165	NA
Human	ENSG00000008197.5	TFAP2D	NA	chr6	50713525	50773033	+	2.203	protein_coding	NA	NA	NA	NA	NA	NA	NA	NA
Human	ENSG00000008226.20	DLEC1	NA	chr3	38039204	38124025	+	8.338	protein_coding	0.0867407	0.0577799	NA	NA	0.179317	0.137178	0.0187621	0.0366643
Human	ENSG00000008256.16	CYTH3	NA	chr7	6161775	6272644	-	5.808	protein_coding	38.8768	40.3548	34.5094	38.8018	38.4535	39.9774	16.996	17.0013
Human	ENSG00000008277.14	ADAM22	NA	chr7	87934142	88202889	+	12.199	protein_coding	0.189719	0.15797	1.44304	1.41426	0.367689	0.398483	0.615546	0.55132
Human	ENSG00000008282.9	SYPL1	NA	chr7	106090504	106112576	-	2.783	protein_coding	163.984	168.091	144.039	143.261	133.841	133.88	52.4459	57.9997
Human	ENSG00000008283.16	CYB561	NA	chr17	63432303	63446354	-	5.296	protein_coding	6.22733	8.68748	9.30708	10.1293	6.88146	6.80311	9.42293	9.55334
Human	ENSG00000008294.21	SPAG9	NA	chr17	50962173	51120868	-	11.966	protein_coding	43.3124	44.5896	72.149	71.5941	43.6387	46.0965	23.0226	21.6391
Human	ENSG00000008300.17	CELSR3	NA	chr3	48636462	48662886	-	13.85	protein_coding	1.2115	1.46096	3.41361	2.76383	2.77979	4.17049	3.17395	2.57147
Human	ENSG00000008311.15	AASS	NA	chr7	122073548	122144255	-	6.664	protein_coding	27.2627	19.5917	12.5665	12.9041	30.6815	26.3891	7.559	7.84452
Human	ENSG00000008323.15	PLEKHG6	NA	chr12	6310435	6328506	+	4.26	protein_coding	NA	NA	1.12163	1.58199	0.26323	0.134247	2.24008	1.93758
Human	ENSG00000008324.12	SS18L2	NA	chr3	42581839	42596934	+	3.118	protein_coding	11.4123	12.8245	10.4044	9.59664	10.5495	8.52888	6.27158	6.07884
Human	ENSG00000008382.16	MPND	NA	chr19	4343526	4360086	+	2.049	protein_coding	10.1657	9.8752	7.36402	7.10435	10.3982	17.0256	7.86391	7.6837
Human	ENSG00000008394.13	MGST1	NA	chr12	16347141	16609259	+	7.441	protein_coding	105.284	109.096	46.1663	45.3571	76.6813	77.0876	9.67097	9.86019
Human	ENSG00000008405.12	CRY1	NA	chr12	106991363	107093549	-	4.782	protein_coding	20.4783	20.1996	38.0219	40.5314	17.1573	16.145	27.9705	24.9002
Human	ENSG00000008438.5	PGLYRP1	NA	chr19	46019152	46023053	-	0.708	protein_coding	NA	NA	NA	NA	NA	NA	NA	NA
Human	ENSG00000008441.18	NFIX	NA	chr19	12995474	13098796	+	6.435	protein_coding	131.948	123.755	49.7882	53.9141	152.71	173.479	26.6444	24.9411
Human	ENSG00000008513.16	ST3GAL1	NA	chr8	133454847	133571940	-	8.852	protein_coding	38.0577	42.8868	45.6541	44.431	109.176	176.504	19.3162	19.9787
Human	ENSG00000008516.17	MMP25	NA	chr16	3046560	3060726	+	4.246	protein_coding	0.0340671	NA	0.651506	0.444417	0.220082	0.202035	0.663187	0.395993
Human	ENSG00000008517.18	IL32	NA	chr16	3065296	3082192	+	3.209	protein_coding	12.486	8.8577	9.48246	6.46835	19.2776	11.7622	3.99749	3.04849
Human	ENSG00000008710.20	PKD1	NA	chr16	2088707	2135898	-	18.534	protein_coding	13.9935	24.1222	15.2511	15.5482	18.0097	25.3023	10.8124	11.6945
Human	ENSG00000008735.14	MAPK8IP2	NA	chr22	50600792	50613981	+	5.793	protein_coding	0.199757	0.332656	7.68378	8.18996	0.258096	0.542968	5.53597	6.57008
Human	ENSG00000008838.20	MED24	NA	chr17	40019096	40061215	-	6.962	protein_coding	24.4336	34.4615	35.833	36.6681	20.6705	24.6846	13.9091	13.4367
Human	ENSG00000008853.17	RHOBTB2	NA	chr8	22987416	23020199	+	6.611	protein_coding	12.3622	17.4533	33.7793	32.6616	14.6439	18.9449	7.12267	7.02881
Human	ENSG00000008869.12	HEATR5B	NA	chr2	36968382	37084372	-	8.238	protein_coding	16.6281	16.3455	21.7657	21.4334	17.1739	19.1603	9.57088	8.85058
Human	ENSG00000008952.17	SEC62	NA	chr3	169966634	169998373	+	7.928	protein_coding	94.4194	83.556	103.219	101.055	103.748	88.114	36.9785	36.5167
Human	ENSG00000008988.11	RPS20	NA	chr8	56067253	56074510	-	6.765	protein_coding	224.852	161.515	114.793	114.642	278.945	225.207	56.6323	56.6676
Human	ENSG00000009307.16	CSDE1	NA	chr1	114716912	114758676	-	5.778	protein_coding	551.583	505.073	364.817	393.345	565.209	600.251	171.113	171.186
Human	ENSG00000009335.18	UBE3C	NA	chr7	157138915	157269370	+	9.215	protein_coding	64.3581	69.6905	82.9083	87.3508	58.6539	50.735	50.1486	51.6368
Human	ENSG00000009413.16	REV3L	NA	chr6	111299027	111483715	-	12.425	protein_coding	35.9148	36.6997	31.5541	30.5043	62.0622	87.1994	15.4109	14.7133
Human	ENSG00000009694.13	TENM1	NA	chrX	124375902	124963817	-	12.896	protein_coding	0.201898	NA	NA	NA	0.173908	NA	NA	NA
Human	ENSG00000009709.12	PAX7	NA	chr1	18630845	18748866	+	6.473	protein_coding	NA	NA	NA	NA	NA	NA	NA	0.023614
Human	ENSG00000009724.17	MASP2	NA	chr1	11026522	11047239	-	4.257	protein_coding	0.033979	NA	NA	NA	0.131708	NA	0.220491	0.0359064
Human	ENSG00000009765.15	IYD	NA	chr6	150368891	150405969	+	10.362	protein_coding	NA	NA	NA	NA	NA	NA	NA	0.0147513
Human	ENSG00000009780.16	FAM76A	NA	chr1	27725960	27763116	+	4.046	protein_coding	10.3678	11.9073	12.5554	13.1254	9.37701	11.8732	4.13715	4.6468
Human	ENSG00000009790.15	TRAF3IP3	NA	chr1	209756031	209782320	+	7.75	protein_coding	0.0373287	0.0621637	0.746331	0.0695666	NA	0.0368963	0.0201856	0.019723
Human	ENSG00000009830.12	POMT2	NA	chr14	77274955	77320883	-	10.007	protein_coding	7.90675	14.4429	12.6658	13.0112	7.99344	8.71527	7.19113	7.16381
Human	ENSG00000009844.16	VTA1	NA	chr6	142147161	142224685	+	7.258	protein_coding	34.3785	34.1181	39.7422	40.7067	29.1747	29.8239	14.5705	13.6469
Human	ENSG00000009950.16	MLXIPL	NA	chr7	73593193	73624543	-	4.815	protein_coding	NA	NA	0.313372	0.335914	NA	NA	0.422367	0.507924
Human	ENSG00000009954.11	BAZ1B	NA	chr7	73440405	73522293	-	7.06	protein_coding	124.611	130.985	148.324	153.189	104.406	108.668	51.5183	50.1428
Human	ENSG00000010017.13	RANBP9	NA	chr6	13621497	13711835	-	3.618	protein_coding	82.3195	75.5676	72.5667	72.1984	94.9964	84.2507	33.294	33.207
Human	ENSG00000010030.14	ETV7	NA	chr6	36354090	36387800	-	2.374	protein_coding	0.670234	0.304403	8.89824	9.87896	1.18088	4.09528	0.593069	0.386319
Human	ENSG00000010072.16	SPRTN	NA	chr1	231337103	231355023	+	5.906	protein_coding	12.3194	11.6649	15.8826	15.108	10.601	10.119	8.89998	9.5501
Human	ENSG00000010165.20	EEF1AKNMT	NA	chr1	171781659	171814023	+	3.831	protein_coding	31.6407	37.9152	43.9813	41.2342	26.0509	30.2293	18.0082	15.8
Human	ENSG00000010219.13	DYRK4	NA	chr12	4562203	4615302	+	7.054	protein_coding	7.71023	5.46378	4.0642	4.58583	5.80233	7.21555	1.66329	2.21024
Human	ENSG00000010244.19	ZNF207	NA	chr17	32350131	32381885	+	15.818	protein_coding	40.3733	38.056	35.215	33.7773	37.8088	30.2614	12.303	11.2963
Human	ENSG00000010256.11	UQCRC1	NA	chr3	48599001	48610976	-	3.204	protein_coding	134.536	181.565	153.369	156.829	111.238	150.292	78.5122	77.7148
Human	ENSG00000010270.14	STARD3NL	NA	chr7	38178244	38230670	+	4.324	protein_coding	46.8335	41.0016	45.9459	46.1961	43.5681	38.6861	17.8725	18.1346
Human	ENSG00000010278.15	CD9	NA	chr12	6199714	6238271	+	5.829	protein_coding	62.1625	89.8822	75.975	75.6592	69.3516	78.8328	27.8846	31.8346
Human	ENSG00000010282.15	HHATL	NA	chr3	42692662	42702824	-	2.888	protein_coding	NA	NA	NA	NA	NA	NA	NA	0.105854
Human	ENSG00000010292.13	NCAPD2	NA	chr12	6493355	6531955	+	6.47	protein_coding	106.24	121.782	54.1442	54.4558	35.1545	41.1905	29.039	26.9797
Human	ENSG00000010295.20	IFFO1	NA	chr12	6538960	6556073	-	4.945	protein_coding	19.1012	32.4914	24.3599	25.6215	24.075	28.6814	7.68747	6.39852
Human	ENSG00000010310.9	GIPR	NA	chr19	45668220	45683722	+	5.069	protein_coding	0.370967	0.237605	3.62165	3.40353	1.65914	1.18463	3.88858	3.52808
Human	ENSG00000010318.21	PHF7	NA	chr3	52410659	52423641	+	3.364	protein_coding	3.05293	3.93836	4.11161	2.80469	2.16672	2.63506	2.37169	2.86259
Human	ENSG00000010319.7	SEMA3G	NA	chr3	52433034	52445103	-	5.047	protein_coding	0.0286603	NA	0.0498278	0.213648	0.259214	0.396597	0.0619926	0.090858
Human	ENSG00000010322.16	NISCH	NA	chr3	52455117	52493068	+	9.062	protein_coding	34.0951	40.5372	26.6689	29.7771	58.9018	72.386	17.4703	15.3832
Human	ENSG00000010327.10	STAB1	NA	chr3	52495337	52524495	+	10.588	protein_coding	0.0819695	NA	0.0237515	NA	0.0529543	0.0270067	0.0591003	0.0866189
Human	ENSG00000010361.14	FUZ	NA	chr19	49806865	49817376	-	2.953	protein_coding	7.64145	6.77054	9.8787	10.4067	7.65801	10.2643	6.93987	7.81607
Human	ENSG00000010379.16	SLC6A13	NA	chr12	220620	262873	-	4.243	protein_coding	0.0340912	NA	0.533427	0.317665	0.0440475	NA	0.442437	0.468323
Human	ENSG00000010404.18	IDS	NA	chrX	149476987	149521096	-	9.294	protein_coding	3.00379	3.62856	3.73406	3.48058	3.61963	4.18429	2.32284	1.8749
Human	ENSG00000010438.17	PRSS3	NA	chr9	33750678	33799231	+	1.425	protein_coding	0.812063	0.507125	0.88239	1.32421	0.262307	NA	0.548907	0.429062
Human	ENSG00000010539.12	ZNF200	NA	chr16	3222324	3236221	-	7.498	protein_coding	5.45954	7.58185	12.5774	11.6486	5.73293	6.67387	6.46784	6.80889
Human	ENSG00000010610.10	CD4	NA	chr12	6786857	6820799	+	4.557	protein_coding	37.5192	43.4511	24.5576	22.7156	51.5116	72.6632	2.40305	2.51569
Human	ENSG00000010626.15	LRRC23	NA	chr12	6873568	6914241	+	3.052	protein_coding	4.12334	5.44594	4.61433	3.44471	5.75622	7.58902	3.28049	3.15523
Human	ENSG00000010671.16	BTK	NA	chrX	101349446	101390796	-	4.575	protein_coding	0.0316172	0.210609	1.75899	0.176768	0.040851	NA	0.136777	0.100232
Human	ENSG00000010704.18	HFE	NA	chr6	26087280	26098343	+	5.675	protein_coding	14.7325	12.8189	4.56433	5.41516	9.87983	12.0929	0.909686	0.700298
Human	ENSG00000010803.16	SCMH1	NA	chr1	41027199	41242154	-	4.447	protein_coding	29.0143	33.8007	24.2037	23.4594	40.8501	42.4387	13.5789	10.7929
Human	ENSG00000010810.17	FYN	NA	chr6	111660331	111873452	-	7.411	protein_coding	13.5651	9.68608	26.6378	24.0071	19.3425	19.292	20.0957	21.0583
Human	ENSG00000010818.10	HIVEP2	NA	chr6	142751468	142956698	-	10.655	protein_coding	16.8203	18.9	35.6865	31.3719	22.3465	18.1417	11.4961	11.3188
Human	ENSG00000010932.17	FMO1	NA	chr1	171248470	171285978	+	3.602	protein_coding	0.0401579	NA	NA	NA	NA	NA	NA	NA
Human	ENSG00000011007.12	ELOA	NA	chr1	23743154	23762059	+	5.391	protein_coding	58.6805	75.8265	81.5879	72.4055	56.231	50.4955	32.994	32.6915
Human	ENSG00000011009.11	LYPLA2	NA	chr1	23791144	23795539	+	2.021	protein_coding	44.8762	84.5062	123.065	101.106	48.7347	55.4632	39.8643	40.3878
Human	ENSG00000011021.23	CLCN6	NA	chr1	11806095	11848079	+	8.173	protein_coding	13.1322	13.8229	15.0772	15.4031	16.0299	14.0997	6.94814	6.43357
Human	ENSG00000011028.14	MRC2	NA	chr17	62627669	62693597	+	6.591	protein_coding	164.576	199.988	109.811	115.256	255.43	312.715	25.5865	24.6987
Human	ENSG00000011052.21	NME1-NME2	NA	chr17	51153589	51171744	+	1.241	protein_coding	NA	NA	NA	NA	NA	NA	NA	NA
Human	ENSG00000011083.9	SLC6A7	NA	chr5	150190061	150222788	+	4.277	protein_coding	NA	NA	NA	0.063028	NA	NA	NA	0.0357385
Human	ENSG00000011105.14	TSPAN9	NA	chr12	3077354	3286564	+	6.905	protein_coding	15.6485	16.6404	22.107	18.5049	32.2361	40.0036	7.54439	7.76996
Human	ENSG00000011114.15	BTBD7	NA	chr14	93237549	93333092	-	11.333	protein_coding	26.9055	26.3989	21.3026	21.2174	30.3766	30.0001	8.83443	7.91714
Human	ENSG00000011132.12	APBA3	NA	chr19	3750771	3761692	-	5.596	protein_coding	6.04857	8.95353	16.9422	14.9815	6.71293	11.8548	8.19093	8.65878
Human	ENSG00000011143.19	MKS1	NA	chr17	58205440	58219605	-	11.285	protein_coding	2.69174	2.43339	2.42902	2.96205	2.78229	2.98996	1.03969	1.0565
Human	ENSG00000011198.10	ABHD5	NA	chr3	43690107	43734371	+	7.539	protein_coding	20.4339	27.8939	25.8186	24.9583	17.7498	15.4371	8.75673	7.70451
Human	ENSG00000011201.12	ANOS1	NA	chrX	8528873	8732137	-	7.082	protein_coding	0.408497	0.952381	2.05957	2.39804	0.211119	0.201883	1.45791	1.1655
Human	ENSG00000011243.18	AKAP8L	NA	chr19	15380049	15419141	-	5.079	protein_coding	25.7742	31.6341	45.7013	43.9465	31.8665	33.7236	21.9611	21.7287
Human	ENSG00000011258.16	MBTD1	NA	chr17	51177424	51260163	-	7.184	protein_coding	9.56405	7.37675	8.47139	9.08075	16.4156	17.9911	5.55287	4.4256
Human	ENSG00000011260.14	UTP18	NA	chr17	51260545	51297936	+	2.703	protein_coding	46.5038	58.1045	77.4074	75.7949	35.6778	32.5829	21.5877	22.5067
Human	ENSG00000011275.19	RNF216	NA	chr7	5620046	5781696	-	7.576	protein_coding	44.0094	42.797	43.8831	43.9796	42.0362	42.1975	12.245	12.4284
Human	ENSG00000011295.16	TTC19	NA	chr17	15999783	16045015	+	6.054	protein_coding	16.2473	15.4382	18.0282	17.8111	15.6825	13.3196	6.27924	5.95861
Human	ENSG00000011304.22	PTBP1	NA	chr19	797074	812327	+	7.521	protein_coding	129.032	189.127	213.162	194.911	106.207	109.801	56.9094	52.3331
Human	ENSG00000011332.19	DPF1	NA	chr19	38211005	38229714	-	4.8	protein_coding	3.345	5.52026	9.90207	9.09801	1.83	1.60845	4.26946	4.52191
Human	ENSG00000011347.10	SYT7	NA	chr11	61513713	61581148	-	7.552	protein_coding	0.114922	0.574142	3.92939	3.96217	0.222728	0.189319	3.29366	3.42058
Human	ENSG00000011376.12	LARS2	NA	chr3	45388560	45554726	+	12.407	protein_coding	10.0264	12.9305	19.0937	18.7072	9.36953	11.247	5.29573	5.02653
Human	ENSG00000011405.13	PIK3C2A	NA	chr11	17077729	17207983	-	9.204	protein_coding	42.8571	43.9423	60.8484	61.8278	48.1245	44.7064	74.7009	77.7055
Human	ENSG00000011422.12	PLAUR	NA	chr19	43646094	43670547	-	4.457	protein_coding	51.1804	77.9888	98.7418	85.5223	28.0948	16.8091	9.19606	9.46546
Human	ENSG00000011426.11	ANLN	NA	chr7	36389820	36453791	+	5.997	protein_coding	297.378	345.802	76.2369	102.398	46.4974	34.9506	19.695	19.9573
Human	ENSG00000011451.21	WIZ	NA	chr19	15419977	15449956	-	10.037	protein_coding	23.1161	34.7515	38.8609	39.5614	24.3369	36.8366	26.2315	24.5035
Human	ENSG00000011454.18	RABGAP1	NA	chr9	122940832	123104866	+	7.656	protein_coding	45.5145	40.4306	47.6947	46.9002	63.9334	60.8048	17.2867	16.1518
Human	ENSG00000011465.18	DCN	NA	chr12	91140483	91183217	-	12.941	protein_coding	213.145	78.4768	38.7686	35.4539	509.801	404.161	3.66284	4.01593
Human	ENSG00000011478.13	QPCTL	NA	chr19	45692402	45703989	+	2.825	protein_coding	11.0599	16.8832	7.83375	9.73317	11.1805	8.90737	2.27043	1.83965
Human	ENSG00000011485.15	PPP5C	NA	chr19	46347086	46392981	+	7.089	protein_coding	29.6072	39.2809	37.8162	37.8365	22.0929	22.9919	14.8075	13.1744
Human	ENSG00000011523.14	CEP68	NA	chr2	65056365	65087004	+	8.623	protein_coding	8.30351	6.48094	6.53274	5.47082	14.8466	16.5805	2.17704	2.35759
Human	ENSG00000011566.15	MAP4K3	NA	chr2	39249265	39437301	-	6.056	protein_coding	46.194	56.2037	39.1174	39.0379	57.0926	60.91	12.606	11.358
Human	ENSG00000011590.14	ZBTB32	NA	chr19	35704557	35717038	+	2.739	protein_coding	NA	0.351784	0.73452	0.196839	0.0682342	0.208796	0.228461	0.0558063
Human	ENSG00000011600.12	TYROBP	NA	chr19	35904400	35908295	-	0.907	protein_coding	NA	NA	NA	NA	NA	NA	NA	NA
Human	ENSG00000011638.11	TMEM159	NA	chr16	21158376	21180616	+	2.558	protein_coding	38.2827	25.8965	34.8023	27.7158	47.6366	50.5269	6.78837	8.66448
Human	ENSG00000011677.13	GABRA3	NA	chrX	152166233	152451315	-	4.15	protein_coding	NA	NA	NA	NA	NA	NA	0.037696	NA
Human	ENSG00000012048.23	BRCA1	NA	chr17	43044294	43170245	-	9.306	protein_coding	17.5332	23.607	20.3487	21.2621	4.13712	4.17889	4.77418	4.64835
Human	ENSG00000012061.16	ERCC1	NA	chr19	45407333	45478828	-	5.575	protein_coding	44.1081	51.0286	41.0489	39.8433	39.3566	31.6465	18.1553	19.3294
Human	ENSG00000012124.17	CD22	NA	chr19	35319260	35347361	+	6.165	protein_coding	0.16424	0.703312	4.56868	1.83649	0.0303152	0.139147	0.355253	0.495875
Human	ENSG00000012171.20	SEMA3B	NA	chr3	50267557	50277546	+	5.768	protein_coding	14.9213	17.206	17.3089	17.7595	21.9036	32.868	7.29576	7.34057
Human	ENSG00000012174.12	MBTPS2	NA	chrX	21839616	21885423	+	8.945	protein_coding	25.2913	23.5633	16.3624	19.3175	19.9116	19.5	5.0543	4.88721
Human	ENSG00000012211.13	PRICKLE3	NA	chrX	49174801	49186528	-	3.656	protein_coding	7.59643	9.4219	18.9161	16.5164	9.30378	9.22913	7.44537	7.9855
Human	ENSG00000012223.13	LTF	NA	chr3	46435644	46485234	-	3.989	protein_coding	0.0362619	NA	NA	NA	NA	NA	0.0392174	NA
Human	ENSG00000012232.9	EXTL3	NA	chr8	28600468	28755599	+	13.046	protein_coding	20.002	24.5943	22.3415	22.8534	25.113	25.7541	7.61447	8.57648
Human	ENSG00000012504.15	NR1H4	NA	chr12	100473707	100564414	+	3.628	protein_coding	NA	NA	0.0693167	0.148606	NA	NA	0.0862395	0.0421316
Human	ENSG00000012660.14	ELOVL5	NA	chr6	53267397	53349179	-	3.813	protein_coding	138.162	112.64	150.77	150.091	130.821	127.712	106.426	108.156
Human	ENSG00000012779.11	ALOX5	NA	chr10	45374175	45446119	+	3.73	protein_coding	NA	0.193741	1.21358	NA	NA	0.153323	0.251644	0.368815
Human	ENSG00000012817.16	KDM5D	NA	chrY	19703864	19744939	-	9.463	protein_coding	14.8424	17.0806	24.6884	26.5212	18.5649	20.6384	6.56304	5.92806
Human	ENSG00000012822.16	CALCOCO1	NA	chr12	53708516	53727745	-	8.898	protein_coding	15.0371	14.2397	23.9385	21.9643	38.0382	46.8865	12.2893	11.8703
Human	ENSG00000012963.15	UBR7	NA	chr14	93207240	93229215	+	3.509	protein_coding	45.4681	52.0348	45.2222	44.2498	29.5067	30.8845	13.9542	14.8541
Human	ENSG00000012983.11	MAP4K5	NA	chr14	50418500	50561126	-	7.62	protein_coding	59.1883	54.278	33.8278	34.28	65.8051	64.732	27.6949	31.0922
Human	ENSG00000013016.16	EHD3	NA	chr2	31234151	31269451	+	4.825	protein_coding	41.9406	34.7472	29.1353	30.8959	74.0214	58.1376	6.19269	5.89238
Human	ENSG00000013275.8	PSMC4	NA	chr19	39971164	39981764	+	2.55	protein_coding	123.207	151.804	228.7	238.068	87.73	94.5306	81.7774	81.342
Human	ENSG00000013288.9	MAN2B2	NA	chr4	6575188	6623362	+	8.884	protein_coding	36.4227	41.3766	38.4129	41.2063	54.9489	64.3734	18.1901	17.1539
Human	ENSG00000013293.6	SLC7A14	NA	chr3	170459547	170586075	-	10.496	protein_coding	13.6297	8.97349	0.766711	0.924594	18.643	16.4278	0.178855	0.203882
Human	ENSG00000013297.12	CLDN11	NA	chr3	170418867	170454733	+	4.321	protein_coding	110.102	116.902	11.5818	14.224	117.214	138.242	4.48932	4.42182
Human	ENSG00000013306.16	SLC25A39	NA	chr17	44319624	44324870	-	3.526	protein_coding	50.9512	74.1235	79.31	76.07	41.1314	49.3878	49.4693	52.1071
Human	ENSG00000013364.19	MVP	NA	chr16	29820393	29848039	+	6.141	protein_coding	152.351	175.103	66.259	73.2639	134.03	168.56	6.5724	7.34274
Human	ENSG00000013374.16	NUB1	NA	chr7	151341698	151378449	+	5.411	protein_coding	35.9817	32.1862	37.8779	36.069	43.4507	49.1463	18.5321	18.0226
Human	ENSG00000013375.16	PGM3	NA	chr6	83161149	83193936	-	7.478	protein_coding	74.897	74.3462	58.1453	52.9552	70.9285	52.3866	25.5013	24.1606
Human	ENSG00000013392.8	RWDD2A	NA	chr6	83193356	83198935	+	3.769	protein_coding	8.4049	6.58293	8.27372	8.6543	10.4629	11.6078	9.96159	8.31386
Human	ENSG00000013441.16	CLK1	NA	chr2	200853008	200864744	-	5.17	protein_coding	44.2899	34.2922	45.0915	44.5808	70.8532	76.2156	25.0241	26.0767
Human	ENSG00000013503.10	POLR3B	NA	chr12	106357747	106510198	+	4.768	protein_coding	25.4227	27.1298	26.2135	21.7669	17.9916	15.5328	8.69467	10.8036
Human	ENSG00000013523.11	ANGEL1	NA	chr14	76786008	76826246	-	6.525	protein_coding	5.40909	6.60817	13.5665	14.7076	8.44959	10.3861	6.76102	6.84034
Human	ENSG00000013561.18	RNF14	NA	chr5	141958327	141990292	+	4.988	protein_coding	46.631	53.3152	59.089	53.1251	42.4894	39.8995	16.6851	15.935
Human	ENSG00000013563.14	DNASE1L1	NA	chrX	154401235	154412112	-	4.132	protein_coding	27.6905	33.7541	18.4411	17.2233	26.2791	31.4874	10.5251	9.84003
Human	ENSG00000013573.17	DDX11	NA	chr12	31073859	31104799	+	8.367	protein_coding	8.45384	14.9995	15.99	14.7238	6.70109	8.40718	4.20684	4.23832
Human	ENSG00000013583.10	HEBP1	NA	chr12	12974869	13000265	-	3.428	protein_coding	53.9268	69.1453	28.9776	31.8483	63.4609	74.156	22.5439	23.0083
Human	ENSG00000013588.9	GPRC5A	NA	chr12	12891558	12917937	+	7.663	protein_coding	7.9469	25.4936	44.1725	40.9826	12.9506	19.8144	15.6581	15.7182
Human	ENSG00000013619.14	MAMLD1	NA	chrX	150361421	150514178	+	5.958	protein_coding	10.0511	11.6844	5.82484	5.65564	11.4495	9.9827	7.22064	8.15834
Human	ENSG00000013725.14	CD6	NA	chr11	60971679	61020377	+	5.958	protein_coding	NA	NA	0.168836	0.0452451	NA	NA	0.0262569	0.0513103
Human	ENSG00000013810.20	TACC3	NA	chr4	1712890	1745171	+	8.186	protein_coding	50.4133	75.1844	19.262	21.8989	9.22367	7.47527	4.64385	4.21999
Human	ENSG00000014123.10	UFL1	NA	chr6	96521594	96555276	+	4.539	protein_coding	61.4415	47.9221	44.8223	45.9678	54.1452	57.7059	16.0953	17.1745
Human	ENSG00000014138.9	POLA2	NA	chr11	65261919	65305589	+	5.568	protein_coding	3.14341	5.10495	4.11005	4.16363	1.04053	1.33524	0.899071	0.90592
Human	ENSG00000014164.7	ZC3H3	NA	chr8	143437658	143541447	-	3.721	protein_coding	21.1473	27.7072	25.4793	24.5591	19.94	26.8195	10.7207	10.8037
Human	ENSG00000014216.16	CAPN1	NA	chr11	65180565	65212006	+	7.506	protein_coding	85.9105	96.8544	104.063	106.952	78.8558	95.2013	46.4146	43.1924
Human	ENSG00000014257.16	ACP3	NA	chr3	132317368	132368298	+	4.28	protein_coding	3.68381	5.34673	1.6452	1.63758	4.061	4.6767	0.36551	0.321421
Human	ENSG00000014641.21	MDH1	NA	chr2	63588608	63607197	+	4.99	protein_coding	75.513	80.1338	97.367	102.21	58.3902	57.5905	40.6614	43.191
Human	ENSG00000014824.14	SLC30A9	NA	chr4	41990501	42090461	+	7.199	protein_coding	63.6543	57.3853	46.4955	48.4171	57.0883	53.9402	27.424	26.3496
Human	ENSG00000014914.21	MTMR11	NA	chr1	149928650	149936879	-	4.572	protein_coding	11.7693	10.3266	9.40579	10.0234	15.4109	21.2021	2.97685	2.44057
Human	ENSG00000014919.13	COX15	NA	chr10	99710867	99732127	-	5.215	protein_coding	20.6918	14.781	14.4186	13.905	19.4957	20.8908	9.74928	8.91034
Human	ENSG00000015133.19	CCDC88C	NA	chr14	91271322	91417844	-	12.426	protein_coding	0.29102	0.348939	2.89408	2.34296	0.315851	0.391203	2.29131	2.42332
Human	ENSG00000015153.15	YAF2	NA	chr12	42157103	42238349	-	10.839	protein_coding	5.89858	4.73368	9.211	7.16268	6.12115	6.67446	4.93606	4.27296
Human	ENSG00000015171.20	ZMYND11	NA	chr10	134464	254637	+	5.325	protein_coding	82.3072	80.5662	66.6366	66.3169	81.2504	76.4136	15.0122	15.2136
Human	ENSG00000015285.11	WAS	NA	chrX	48676595	48691427	+	2.361	protein_coding	0.122532	0.714185	1.06515	0.570882	0.395793	0.9689	1.65648	1.35956
Human	ENSG00000015413.9	DPEP1	NA	chr16	89613307	89638456	+	2.737	protein_coding	NA	NA	NA	NA	0.068284	NA	0.342941	0.111694
Human	ENSG00000015475.19	BID	NA	chr22	17734137	17774770	-	4.42	protein_coding	29.9443	35.9146	48.3049	45.9856	30.8247	26.1363	14.9714	15.3891
Human	ENSG00000015479.20	MATR3	NA	chr5	139293673	139331677	+	12.064	protein_coding	4.59221	2.83534	2.50147	2.59202	5.90239	4.8116	1.11519	0.823564
Human	ENSG00000015520.15	NPC1L1	NA	chr7	44512534	44541330	-	5.267	protein_coding	0.192243	0.0914693	0.572959	0.102362	0.780645	2.49735	0.326718	0.232168
Human	ENSG00000015532.10	XYLT2	NA	chr17	50346125	50363138	+	5.472	protein_coding	36.1886	51.1967	32.9517	31.7258	33.9837	41.178	10.778	10.6148
Human	ENSG00000015568.13	RGPD5	NA	chr2	109792757	109857705	+	14.185	protein_coding	0.0203946	0.0169816	0.0354573	0.0190039	0.0263509	NA	0.0110284	NA
Human	ENSG00000015592.16	STMN4	NA	chr8	27235322	27258420	-	3.294	protein_coding	0.0439128	0.0731282	NA	0.0818369	NA	NA	0.0474919	0.139211
Human	ENSG00000015676.18	NUDCD3	NA	chr7	44379118	44490658	-	9.893	protein_coding	26.026	32.4085	32.5377	31.9081	22.6887	27.0541	10.8003	11.5571
Human	ENSG00000016082.15	ISL1	NA	chr5	51383447	51394730	+	2.817	protein_coding	NA	NA	0.178545	NA	NA	NA	0.0555337	0.0542611
Human	ENSG00000016391.11	CHDH	NA	chr3	53812334	53846419	-	7.787	protein_coding	0.0185757	0.0618683	0.549015	0.276944	0.144004	0.146884	0.241076	0.196293
Human	ENSG00000016402.13	IL20RA	NA	chr6	136999970	137045180	-	4.73	protein_coding	0.0305811	0.0509269	0.478505	0.512925	NA	0.0604538	0.0661473	0.22621
Human	ENSG00000016490.16	CLCA1	NA	chr1	86468367	86500259	+	3.31	protein_coding	NA	NA	NA	NA	NA	NA	0.0472624	NA
Human	ENSG00000016602.9	CLCA4	NA	chr1	86547077	86580754	+	3.447	protein_coding	NA	NA	NA	NA	NA	NA	NA	NA
Human	ENSG00000016864.18	GLT8D1	NA	chr3	52694487	52706032	-	3.783	protein_coding	58.9225	48.266	30.7787	33.1352	61.705	60.4698	10.9172	10.4246
Human	ENSG00000017260.20	ATP2C1	NA	chr3	130850594	131016712	+	8.51	protein_coding	71.4745	66.5475	64.2444	66.3948	69.5085	68.3786	36.0305	36.2466
Human	ENSG00000017427.17	IGF1	NA	chr12	102395873	102481744	-	8.115	protein_coding	0.231723	NA	0.0309897	NA	0.713949	0.211421	NA	NA
Human	ENSG00000017483.15	SLC38A5	NA	chrX	48458536	48470260	-	4.018	protein_coding	18.9721	27.098	39.7438	39.2481	11.2099	8.39764	14.9897	17.2711
Human	ENSG00000017797.13	RALBP1	NA	chr18	9475008	9538114	+	8.041	protein_coding	55.6397	59.5845	47.0999	44.6882	53.8298	66.3214	12.0038	11.9568
Human	ENSG00000018189.13	RUFY3	NA	chr4	70704203	70808619	+	9.405	protein_coding	24.3927	18.1079	11.7919	12.0956	38.2133	36.5148	6.93618	6.64721
Human	ENSG00000018236.15	CNTN1	NA	chr12	40692438	41072415	+	7.492	protein_coding	NA	0.0643044	0.134266	0.107943	0.0498915	0.0381669	0.167046	0.18362
Human	ENSG00000018280.17	SLC11A1	NA	chr2	218382028	218396894	+	8.676	protein_coding	0.166723	0.111058	0.0579717	0.0932125	0.107707	0.230708	0.0540935	0.0880898
Human	ENSG00000018408.15	WWTR1	NA	chr3	149517234	149736714	-	8.353	protein_coding	46.5307	57.0994	41.8483	40.9858	92.2497	90.5458	13.0724	12.4618
Human	ENSG00000018510.17	AGPS	NA	chr2	177392767	177559299	+	8.839	protein_coding	32.5497	35.3737	36.7591	35.1335	31.0397	32.0918	15.2208	15.1487
Human	ENSG00000018607.7	ZNF806	NA	chr2	132304805	132326855	+	5.159	transcribed_unprocessed_pseudogene	NA	NA	NA	NA	0.0362267	0.0554268	NA	NA
Human	ENSG00000018610.15	CXorf56	NA	chrX	119538148	119565409	-	2.581	protein_coding	24.8274	22.9591	12.5692	10.9666	21.651	20.8284	11.3344	10.7785
Human	ENSG00000018625.15	ATP1A2	NA	chr1	160115758	160143591	+	6.298	protein_coding	1.10244	0.0764955	0.439233	0.428026	2.34433	1.40749	0.173876	0.121351
Human	ENSG00000018699.13	TTC27	NA	chr2	32628031	32821051	+	3.443	protein_coding	32.7277	31.1338	42.51	36.9554	19.7587	17.8561	16.1754	17.847
Human	ENSG00000018869.17	ZNF582	NA	chr19	56375845	56393545	-	3.35	protein_coding	2.41801	2.08527	3.75345	3.6211	3.12419	4.69465	2.14811	2.00763
Human	ENSG00000019102.12	VSIG2	NA	chr11	124747473	124752255	-	1.447	protein_coding	NA	0.332943	NA	NA	NA	NA	0.432449	NA
Human	ENSG00000019144.19	PHLDB1	NA	chr11	118606439	118658031	+	21.715	protein_coding	25.1528	31.9145	20.9384	19.8128	44.1693	49.1173	6.16676	5.51863
Human	ENSG00000019169.10	MARCO	NA	chr2	118942165	118994660	+	2.079	protein_coding	NA	NA	NA	0.129664	NA	NA	NA	NA
Human	ENSG00000019186.10	CYP24A1	NA	chr20	54153445	54173986	-	3.988	protein_coding	0.036271	NA	0.0630595	0.0675954	NA	0.0717018	0.117682	0.114985
Human	ENSG00000019485.13	PRDM11	NA	chr11	45095805	45235110	+	13.94	protein_coding	1.56686	1.76257	3.08488	2.82334	2.33282	2.78972	2.1659	1.65573
Human	ENSG00000019505.8	SYT13	NA	chr11	45240301	45286341	-	5.445	protein_coding	NA	NA	0.508043	0.594095	NA	NA	0.689536	0.505301
Human	ENSG00000019549.13	SNAI2	NA	chr8	48917597	48921740	-	3.281	protein_coding	147.338	91.9193	26.8267	29.7423	221.356	248.907	7.86722	7.12788
Human	ENSG00000019582.15	CD74	NA	chr5	150400040	150412929	-	4.78	protein_coding	1.05914	2.92286	44.7194	1.57907	1.95495	3.17054	0.916376	0.703509
Human	ENSG00000019991.18	HGF	NA	chr7	81699009	81770438	-	9.753	protein_coding	165.605	228.51	17.3017	19.182	201.879	263.518	1.42756	1.03438
Human	ENSG00000019995.6	ZRANB1	NA	chr10	124942122	124988189	+	5.993	protein_coding	34.3942	31.8741	40.5777	40.2129	42.5991	44.9938	27.8002	25.8114
Human	ENSG00000020129.16	NCDN	NA	chr1	35557472	35567274	+	4.917	protein_coding	22.8873	35.8607	42.7063	43.8594	27.3669	33.7297	29.016	27.1387
Human	ENSG00000020181.18	ADGRA2	NA	chr8	37784190	37844896	+	7.084	protein_coding	103.116	122.074	36.4584	38.7384	166.553	238.437	6.4925	6.81842
Human	ENSG00000020219.9	CCT8L1P	NA	chr7	152445476	152447150	+	1.674	processed_pseudogene	0.0864091	NA	NA	NA	NA	NA	NA	NA
Human	ENSG00000020256.20	ZFP64	NA	chr20	52051662	52204308	-	6.79	protein_coding	9.60775	11.3879	15.5555	13.9748	9.55111	9.34907	7.48785	7.67644
Human	ENSG00000020426.11	MNAT1	NA	chr14	60734741	60969965	+	3.877	protein_coding	26.527	20.4413	18.9405	18.8428	23.8136	20.5775	8.95778	9.02848
Human	ENSG00000020577.14	SAMD4A	NA	chr14	54566116	54793315	+	12.333	protein_coding	29.4974	40.0204	28.4249	28.4368	34.945	35.8448	15.3483	15.232
Human	ENSG00000020633.19	RUNX3	NA	chr1	24899510	24965121	-	4.922	protein_coding	0.764093	0.342582	7.66399	2.62889	0.797392	0.116191	4.51326	3.91295
Human	ENSG00000020922.13	MRE11	NA	chr11	94415569	94493885	-	7.674	protein_coding	17.5675	17.8607	22.0873	21.3577	11.276	11.961	9.23464	10.0986
Human	ENSG00000021300.14	PLEKHB1	NA	chr11	73646177	73662819	+	4.933	protein_coding	0.0586454	0.0976624	0.101959	0.109293	0.227318	0.579661	0.190276	0.216901
Human	ENSG00000021355.13	SERPINB1	NA	chr6	2832331	2841959	-	3.047	protein_coding	32.8035	29.4089	25.0078	24.6834	29.8711	38.5704	14.3757	15.5011
Human	ENSG00000021461.17	CYP3A43	NA	chr7	99828012	99866102	+	2.637	protein_coding	NA	NA	NA	NA	NA	NA	NA	NA
Human	ENSG00000021488.13	SLC7A9	NA	chr19	32830508	32869767	-	2.598	protein_coding	0.055677	0.278157	NA	0.103761	0.0719374	0.110064	0.12043	0.23534
Human	ENSG00000021574.13	SPAST	NA	chr2	32063555	32157637	+	9.481	protein_coding	13.8683	9.42602	15.6231	14.387	15.0997	14.9895	6.20408	5.28804
Human	ENSG00000021645.20	NRXN3	NA	chr14	78170372	79868291	+	15.534	protein_coding	0.540082	0.139562	0.0809454	0.208243	0.324844	0.0552234	0.312192	0.236158
Human	ENSG00000021762.20	OSBPL5	NA	chr11	3087106	3166739	-	7.473	protein_coding	19.8788	23.9498	16.725	17.2427	23.2335	31.7208	5.08692	5.44079
Human	ENSG00000021776.11	AQR	NA	chr15	34851781	34969742	-	13.431	protein_coding	22.2503	23.441	29.64	29.785	23.7809	24.0152	11.5427	11.4944
Human	ENSG00000021826.17	CPS1	NA	chr2	210477681	210679107	+	11.018	protein_coding	8.13961	4.48187	2.25963	3.00936	8.99015	7.44842	0.596334	0.541049
Human	ENSG00000021852.13	C8B	NA	chr1	56929206	56966140	-	2.732	protein_coding	NA	NA	NA	NA	NA	NA	NA	NA
Human	ENSG00000022267.19	FHL1	NA	chrX	136146701	136211359	+	5.862	protein_coding	51.8929	53.9545	45.0023	46.7679	129.761	181.9	11.2352	12.9855
Human	ENSG00000022277.13	RTF2	NA	chr20	56468584	56519449	+	4.063	protein_coding	68.96	55.4929	40.1082	42.1971	61.1785	48.3498	14.8237	13.694
Human	ENSG00000022355.18	GABRA1	NA	chr5	161847062	161899981	+	8.42	protein_coding	NA	NA	NA	NA	NA	NA	0.0743175	0.127075
Human	ENSG00000022556.16	NLRP2	NA	chr19	54953129	55001142	+	6.313	protein_coding	NA	NA	0.239013	0.256205	NA	NA	0.842532	0.3874
Human	ENSG00000022567.10	SLC45A4	NA	chr8	141207165	141308305	-	8.608	protein_coding	3.3776	4.08563	6.69019	6.82695	4.16863	3.7205	2.39892	2.37946
Human	ENSG00000022840.16	RNF10	NA	chr12	120533479	120577588	+	5.9	protein_coding	75.3645	78.4303	94.5825	95.0351	81.3462	85.2994	36.4846	38.0061
Human	ENSG00000022976.15	ZNF839	NA	chr14	102317376	102342702	+	5.59	protein_coding	8.17692	5.55887	6.29828	5.44928	6.41924	7.67299	1.79107	1.91409
Human	ENSG00000023041.11	ZDHHC6	NA	chr10	112424427	112446917	-	3.748	protein_coding	39.1725	43.3823	43.9488	43.1543	34.8057	33.4927	11.52	11.9901
Human	ENSG00000023171.18	GRAMD1B	NA	chr11	123358427	123627774	+	14.944	protein_coding	2.94253	2.30504	6.47887	5.50181	2.6013	1.76038	3.09862	3.44698
Human	ENSG00000023191.17	RNH1	NA	chr11	494511	507300	-	7.374	protein_coding	65.5372	86.1094	48.5638	51.399	52.3626	62.2382	20.1965	19.2155
Human	ENSG00000023228.14	NDUFS1	NA	chr2	206114816	206159509	-	12.174	protein_coding	53.0046	51.0697	48.1933	47.9178	47.3605	45.215	20.3547	20.2775
Human	ENSG00000023287.13	RB1CC1	NA	chr8	52622457	52745843	-	7.613	protein_coding	54.0177	51.1321	78.0573	74.8197	69.057	81.3932	41.0977	40.959
Human	ENSG00000023318.8	ERP44	NA	chr9	99979184	100099000	-	4.808	protein_coding	54.0327	61.5738	71.7621	70.9809	58.5014	53.6447	42.949	42.1555
Human	ENSG00000023330.15	ALAS1	NA	chr3	52198085	52214327	+	2.536	protein_coding	70.0429	93.6561	176.612	152.112	79.1497	75.8841	48.4243	42.7941
Human	ENSG00000023445.16	BIRC3	NA	chr11	102317449	102339403	+	7.518	protein_coding	4.98324	4.06921	17.5281	9.07174	5.02161	4.45009	1.24851	1.01658
Human	ENSG00000023516.9	AKAP11	NA	chr13	42272151	42323261	+	9.915	protein_coding	62.1632	66.4709	44.8177	47.4161	70.9498	73.8876	20.7322	19.9488
Human	ENSG00000023572.10	GLRX2	NA	chr1	193090865	193106114	-	6.21	protein_coding	14.791	14.7013	13.5257	14.0211	11.5567	9.85388	3.90466	4.60283
Human	ENSG00000023608.5	SNAPC1	NA	chr14	61762419	61796428	+	2.593	protein_coding	19.3014	16.8145	19.203	23.0793	17.8749	11.0276	9.47197	8.60648
Human	ENSG00000023697.13	DERA	NA	chr12	15911301	16037381	+	2.813	protein_coding	54.3011	44.0151	22.0817	26.1617	37.7375	34.5616	12.7909	12.8782
Human	ENSG00000023734.11	STRAP	NA	chr12	15882386	15903478	+	2.215	protein_coding	365.638	307.549	330.161	357.805	288.398	225.53	149.446	152.991
Human	ENSG00000023839.12	ABCC2	NA	chr10	99782639	99852594	+	7.837	protein_coding	0.313772	0.491789	0.385067	0.756738	0.166933	0.0364868	0.598845	0.819171
Human	ENSG00000023892.11	DEF6	NA	chr6	35297817	35321771	+	2.579	protein_coding	2.35566	2.14825	1.85271	0.836202	2.53636	1.99575	1.88041	1.48171
Human	ENSG00000023902.14	PLEKHO1	NA	chr1	150149182	150164720	+	6.629	protein_coding	40.019	72.7486	34.3325	32.3696	44.6018	49.4335	13.6875	13.7427
Human	ENSG00000023909.10	GCLM	NA	chr1	93885198	93909456	-	5.426	protein_coding	46.359	42.5299	35.9656	35.9196	39.8862	36.5207	21.3063	22.2266
Human	ENSG00000024048.11	UBR2	NA	chr6	42564028	42693505	+	8.874	protein_coding	33.2526	31.3796	36.6991	38.0631	39.5311	43.211	19.8677	20.2737
Human	ENSG00000024422.12	EHD2	NA	chr19	47713421	47743134	+	3.844	protein_coding	401.622	509.529	225.443	225.32	459.406	652.902	55.6732	52.5285
Human	ENSG00000024526.17	DEPDC1	NA	chr1	68474151	68497221	-	5.904	protein_coding	71.6384	84.8236	28.6239	33.5137	10.5096	7.16804	8.45255	8.31063
Human	ENSG00000024862.18	CCDC28A	NA	chr6	138773768	138793319	+	1.247	protein_coding	26.7954	16.4195	16.7385	20.3205	32.9724	37.3772	10.4125	11.7674
Human	ENSG00000025039.15	RRAGD	NA	chr6	89364615	89412273	-	5.095	protein_coding	0.0567807	0.520064	27.1965	24.1793	0.146727	0.168369	15.1065	15.0903
Human	ENSG00000025156.13	HSF2	NA	chr6	122399550	122433119	+	2.697	protein_coding	27.192	21.793	40.5615	38.7814	25.0854	23.6434	16.1253	16.2091
Human	ENSG00000025293.17	PHF20	NA	chr20	35771973	35950370	+	8.372	protein_coding	30.3742	25.9529	24.8718	25.1797	33.1952	37.9463	11.1181	11.2285
Human	ENSG00000025423.11	HSD17B6	NA	chr12	56752160	56787790	+	2.272	protein_coding	0.636658	0.212046	1.54962	1.66109	0.987113	0.629284	1.3771	0.740047
Human	ENSG00000025434.19	NR1H3	NA	chr11	47248299	47269033	+	4.534	protein_coding	9.02858	8.18178	6.10122	7.66974	16.8179	26.3621	2.34623	2.19133
Human	ENSG00000025708.14	TYMP	NA	chr22	50525751	50530032	-	3.6	protein_coding	0.924145	0.802948	6.0076	6.2151	0.830638	2.22403	2.30312	2.16542
Human	ENSG00000025770.19	NCAPH2	NA	chr22	50508223	50524780	+	4.459	protein_coding	26.3735	36.843	25.2102	27.9304	12.4903	13.9158	15.086	15.1859
Human	ENSG00000025772.8	TOMM34	NA	chr20	44942129	44960397	-	1.973	protein_coding	81.5253	74.8414	98.0177	91.2687	51.7201	38.6963	24.5005	24.7912
Human	ENSG00000025796.14	SEC63	NA	chr6	107867755	107958208	-	8.606	protein_coding	67.5509	56.0085	59.6413	60.4545	80.3081	66.8848	19.8138	19.3243
Human	ENSG00000025800.14	KPNA6	NA	chr1	32108055	32176563	+	7.457	protein_coding	90.1024	95.7787	116.989	115.752	81.2537	87.4674	34.8037	33.6987
Human	ENSG00000026025.16	VIM	NA	chr10	17228240	17237593	+	5.176	protein_coding	4360.98	4911.93	1474.63	1426.55	3479.88	4727.29	392.063	369.996
Human	ENSG00000026036.22	RTEL1-TNFRSF6B	NA	chr20	63659299	63698684	+	9.093	protein_coding	0.4136	0.847718	0.857353	0.711503	0.554946	0.723279	0.258064	0.20172
Human	ENSG00000026103.22	FAS	NA	chr10	88990530	89017059	+	5.578	protein_coding	32.1816	28.5451	18.3494	17.1079	33.7065	31.6807	5.94567	5.12434
Human	ENSG00000026297.16	RNASET2	NA	chr6	166922112	166957191	-	14.943	protein_coding	1.69401	1.01557	1.22854	0.974156	2.05116	1.2821	0.586264	0.542142
Human	ENSG00000026508.20	CD44	NA	chr11	35138881	35232402	+	9.992	protein_coding	966.636	1058.62	249.14	230.29	910.114	921.199	39.8611	37.4944
Human	ENSG00000026559.14	KCNG1	NA	chr20	51003655	51023107	-	5.415	protein_coding	9.50969	6.40579	11.9355	9.70753	5.34967	1.84822	6.12464	7.16986
Human	ENSG00000026652.15	AGPAT4	NA	chr6	161129966	161274061	-	14.253	protein_coding	4.01887	4.12375	6.89884	6.82768	5.24503	4.97543	3.24884	2.67035
Human	ENSG00000026751.17	SLAMF7	NA	chr1	160739056	160754821	+	4.833	protein_coding	NA	0.249208	2.80985	0.0557771	NA	0.0591655	0.0647376	0.126508
Human	ENSG00000026950.17	BTN3A1	NA	chr6	26402236	26415208	+	5.539	protein_coding	21.7535	18.0043	17.6159	17.9584	22.7754	26.5865	2.54188	2.29046
Human	ENSG00000027001.10	MIPEP	NA	chr13	23730188	23889400	-	3.388	protein_coding	29.0322	38.4647	21.8227	25.0634	42.9723	54.4379	10.0198	10.3767
Human	ENSG00000027075.15	PRKCH	NA	chr14	61187558	61550976	+	8.83	protein_coding	0.229341	0.354643	1.93666	1.55698	0.275155	0.712438	2.53349	3.18517
Human	ENSG00000027644.5	INSRR	NA	chr1	156840062	156859117	-	5.2	protein_coding	NA	NA	NA	NA	NA	NA	0.0300843	0.0293949
Human	ENSG00000027697.15	IFNGR1	NA	chr6	137197484	137219449	-	3.276	protein_coding	34.97	28.8238	53.8121	46.4096	40.9614	37.9691	28.8427	31.0746
Human	ENSG00000027847.14	B4GALT7	NA	chr5	177600131	177610330	+	4.878	protein_coding	17.9402	20.6416	14.4867	13.9814	16.0917	16.0618	7.47235	6.39239
Human	ENSG00000027869.12	SH2D2A	NA	chr1	156806242	156816848	-	2.498	protein_coding	0.115812	NA	1.71144	2.48204	NA	NA	1.00201	0.734284
Human	ENSG00000028116.18	VRK2	NA	chr2	57907628	58159920	+	3.531	protein_coding	41.9485	41.887	40.8808	40.9967	23.3418	22.5129	20.9559	20.822
Human	ENSG00000028137.19	TNFRSF1B	NA	chr1	12166990	12209228	+	3.778	protein_coding	11.4861	25.6314	56.2471	55.5124	19.4907	34.5134	21.1593	21.4027
Human	ENSG00000028203.18	VEZT	NA	chr12	95217745	95302799	+	8.766	protein_coding	33.0682	27.0122	31.012	32.3202	32.7053	31.8045	12.0461	10.5146
Human	ENSG00000028277.21	POU2F2	NA	chr19	42086109	42196585	-	9.072	protein_coding	4.28908	5.54947	7.62316	4.51661	4.47044	2.49006	1.79339	1.78599
Human	ENSG00000028310.18	BRD9	NA	chr5	850290	892801	-	9.549	protein_coding	18.1171	21.089	21.253	20.5798	15.4619	13.8946	8.58453	8.00363
Human	ENSG00000028528.15	SNX1	NA	chr15	64094122	64146090	+	9.789	protein_coding	32.2722	29.1108	31.9843	30.8427	38.8526	42.8818	10.2438	9.54065
Human	ENSG00000028839.10	TBPL1	NA	chr6	133952169	133990432	+	5.039	protein_coding	12.9463	9.70421	16.2697	16.37	14.2052	11.0656	11.4248	11.4359
Human	ENSG00000029153.14	ARNTL2	NA	chr12	27332853	27425289	+	6.983	protein_coding	55.2453	54.3309	27.4061	21.6181	27.3261	24.3237	7.25849	6.76381
Human	ENSG00000029363.17	BCLAF1	NA	chr6	136256626	136289851	-	9.533	protein_coding	99.8111	92.1794	89.745	90.4884	73.1851	82.4275	26.7322	24.3238
Human	ENSG00000029364.12	SLC39A9	NA	chr14	69398014	69462390	+	7.138	protein_coding	49.0809	52.7799	70.4979	72.5476	53.0989	56.7246	18.585	19.0371
Human	ENSG00000029534.21	ANK1	NA	chr8	41653219	41896762	-	10.797	protein_coding	0.964593	1.87406	3.98289	4.7937	1.17706	1.27123	2.49212	2.47748
Human	ENSG00000029559.7	IBSP	NA	chr4	87799553	87812435	+	1.573	protein_coding	NA	NA	NA	NA	NA	NA	NA	NA
Human	ENSG00000029639.11	TFB1M	NA	chr6	155256133	155314493	-	4.111	protein_coding	17.7336	18.2231	14.2532	11.8031	12.8202	11.9637	5.47972	6.32087
Human	ENSG00000029725.17	RABEP1	NA	chr17	5282264	5386340	+	7.059	protein_coding	52.1916	63.1302	76.7019	78.9732	58.8559	60.9242	21.5632	20.0946
Human	ENSG00000029993.15	HMGB3	NA	chrX	150980508	150990771	+	3.914	protein_coding	65.5982	60.8057	39.9646	37.536	28.077	29.4421	17.2666	18.0425
Human	ENSG00000030066.13	NUP160	NA	chr11	47778086	47848555	-	8.576	protein_coding	28.4035	32.498	40.9067	45.7981	28.8316	28.708	16.3626	14.6508
Human	ENSG00000030110.13	BAK1	NA	chr6	33572546	33580293	-	2.212	protein_coding	24.3261	41.5994	59.5733	57.0339	24.5023	23.9151	19.3073	16.9991
Human	ENSG00000030304.14	MUSK	NA	chr9	110668778	110806558	+	9.176	protein_coding	0.425623	0.288767	0.0822192	0.0881334	1.18132	1.68277	NA	NA
Human	ENSG00000030419.16	IKZF2	NA	chr2	212999690	213152427	-	12.24	protein_coding	6.87791	4.97906	6.69795	5.79224	5.03879	3.50425	3.56588	3.17196
Human	ENSG00000030582.18	GRN	NA	chr17	44345245	44353106	+	3.524	protein_coding	129.215	245.601	306.216	295.962	277.37	461.134	176.06	173.196
Human	ENSG00000031003.10	FAM13B	NA	chr5	137937959	138051961	-	6.808	protein_coding	31.2967	35.7364	34.2425	31.3206	36.7583	27.973	12.7761	11.4954
Human	ENSG00000031081.11	ARHGAP31	NA	chr3	119294382	119420714	+	9.374	protein_coding	18.9799	21.38	41.4485	35.2852	26.6962	28.5215	13.2674	15.6212
Human	ENSG00000031691.7	CENPQ	NA	chr6	49463369	49493107	+	1.741	protein_coding	17.7799	17.5717	20.9447	21.3675	8.15847	9.1976	14.8262	15.1888
Human	ENSG00000031698.13	SARS1	NA	chr1	109213917	109238182	+	3.849	protein_coding	190.122	152.141	141.846	136.781	158.828	119.906	74.2971	88.7177
Human	ENSG00000031823.14	RANBP3	NA	chr19	5916138	5978142	-	7.445	protein_coding	28.4829	35.2348	42.9325	40.5171	30.149	34.183	12.7546	11.7437
Human	ENSG00000032219.19	ARID4A	NA	chr14	58298503	58373887	+	7.449	protein_coding	16.4281	16.1689	21.7417	21.3876	22.8567	28.2146	13.9658	13.0507
Human	ENSG00000032389.13	EIPR1	NA	chr2	3188924	3377830	-	5.723	protein_coding	11.7529	12.5851	18.1921	16.0621	7.28241	7.29481	6.88843	8.43992
Human	ENSG00000032444.17	PNPLA6	NA	chr19	7534003	7561764	+	7.161	protein_coding	30.3801	46.7237	46.6369	46.1142	28.7087	44.4833	21.7585	21.6868
Human	ENSG00000032742.18	IFT88	NA	chr13	20567137	20691444	+	6.049	protein_coding	12.1955	10.2343	4.69786	5.61513	12.544	12.7161	1.81033	2.14788
Human	ENSG00000033011.13	ALG1	NA	chr16	5033922	5087379	+	5.386	protein_coding	23.1502	31.6647	30.3963	30.7308	19.7095	16.2458	8.91693	9.73426
Human	ENSG00000033030.15	ZCCHC8	NA	chr12	122471598	122501073	-	9.125	protein_coding	11.0171	10.3745	12.264	13.3234	9.74918	8.77426	6.00038	5.66186
Human	ENSG00000033050.9	ABCF2	NA	chr7	151211483	151227205	-	5.158	protein_coding	14.2461	11.722	14.1391	15.522	10.3266	9.3135	5.51993	5.30453
Human	ENSG00000033100.16	CHPF2	NA	chr7	151232488	151238827	+	4.205	protein_coding	99.7922	169.621	107.709	111.931	118.092	109.619	31.7341	32.57
Human	ENSG00000033122.21	LRRC7	NA	chr1	69567921	70151945	+	30.043	protein_coding	0.0337031	0.024054	NA	NA	0.00622086	NA	0.0312429	0.0152635
Human	ENSG00000033170.17	FUT8	NA	chr14	65410591	65744121	+	6.976	protein_coding	37.6759	27.6243	32.084	29.2138	31.4793	27.2174	11.2575	11.3282
Human	ENSG00000033178.13	UBA6	NA	chr4	67612651	67701155	-	11.408	protein_coding	48.4614	47.0662	66.5737	58.5078	37.3852	32.9861	22.8048	20.8753
Human	ENSG00000033327.13	GAB2	NA	chr11	78215292	78418348	-	6.775	protein_coding	13.8991	17.3863	12.8061	11.5786	24.0548	21.9894	8.10478	7.89649
Human	ENSG00000033627.17	ATP6V0A1	NA	chr17	42458843	42522582	+	10.926	protein_coding	10.2999	16.0501	23.339	21.5637	14.6251	13.0594	14.5757	13.4862
Human	ENSG00000033800.14	PIAS1	NA	chr15	68054308	68198603	+	10.647	protein_coding	19.4686	18.3259	20.0533	18.4322	18.3786	20.9753	9.2861	8.25497
Human	ENSG00000033867.16	SLC4A7	NA	chr3	27372720	27484420	-	9.616	protein_coding	67.4807	101.229	46.002	46.6198	64.0989	56.8563	17.1633	17.3264
Human	ENSG00000034053.14	APBA2	NA	chr15	28884482	29118315	+	6.869	protein_coding	20.4896	37.6634	27.3118	28.7662	25.7934	29.0567	13.437	13.8857
Human	ENSG00000034152.19	MAP2K3	NA	chr17	21284671	21315232	+	3.775	protein_coding	61.7679	122.197	120.111	106.543	55.5977	54.7654	36.7993	40.0051
Human	ENSG00000034239.11	EFCAB1	NA	chr8	48710788	48735311	-	5.822	protein_coding	0.149071	0.0827497	0.129585	0.23151	0.417316	0.687608	0.241832	0.262545
Human	ENSG00000034510.6	TMSB10	NA	chr2	84905655	84906671	+	0.461	protein_coding	15308.9	10482.4	4969.07	4583.28	12815	9246.44	1638.7	1684.7
Human	ENSG00000034533.12	ASTE1	NA	chr3	131013874	131027649	-	3.427	protein_coding	9.11705	7.59133	12.9887	11.7205	6.59881	7.50954	6.11694	4.63868
Human	ENSG00000034677.13	RNF19A	NA	chr8	100257059	100336218	-	5.852	protein_coding	27.7334	27.0851	29.5228	26.2569	30.2121	27.7542	20.7444	20.5041
Human	ENSG00000034693.15	PEX3	NA	chr6	143450804	143490616	+	2.83	protein_coding	18.145	17.9599	22.5711	21.337	15.9817	17.6822	12.8246	11.0184
Human	ENSG00000034713.8	GABARAPL2	NA	chr16	75566374	75577881	+	3.01	protein_coding	57.6192	51.1379	59.4866	60.9892	67.1823	72.1992	53.1683	54.9968
Human	ENSG00000034971.17	MYOC	NA	chr1	171635416	171652688	-	2.104	protein_coding	NA	NA	NA	NA	NA	0.135906	NA	0.072649
Human	ENSG00000035115.22	SH3YL1	NA	chr2	217729	266398	-	11.132	protein_coding	7.12069	5.32317	7.36461	6.78043	11.5843	10.8656	4.77803	4.44884
Human	ENSG00000035141.8	FAM136A	NA	chr2	70295974	70302090	-	3.086	protein_coding	41.0135	45.039	43.5977	43.2396	30.402	25.574	25.1944	25.36
Human	ENSG00000035403.18	VCL	NA	chr10	73995192	74121363	+	9.992	protein_coding	274.893	352.599	122.771	125.289	349.565	363.271	59.5568	55.5914
Human	ENSG00000035499.13	DEPDC1B	NA	chr5	60596911	60700190	-	3.806	protein_coding	17.3685	18.4809	11.5631	10.4117	3.09361	1.95339	3.12384	4.05628
Human	ENSG00000035664.11	DAPK2	NA	chr15	63907035	64072033	-	13.612	protein_coding	0.138145	0.212358	0.203225	0.138627	0.686502	0.945313	0.264332	0.269504
Human	ENSG00000035681.9	NSMAF	NA	chr8	58583507	58659853	-	6.17	protein_coding	41.355	42.5549	40.7587	39.8895	36.3185	34.2487	17.2665	16.8461
Human	ENSG00000035687.10	ADSS2	NA	chr1	244408493	244451909	-	3.441	protein_coding	77.3057	66.2239	79.7344	80.3776	57.2466	55.0121	28.869	30.6506
Human	ENSG00000035720.8	STAP1	NA	chr4	67558726	67607337	+	1.951	protein_coding	NA	NA	0.257797	NA	NA	NA	0.160367	NA
Human	ENSG00000035862.12	TIMP2	NA	chr17	78852976	78925387	-	5.633	protein_coding	470.718	523.463	366.306	363.033	640.341	669.815	88.953	87.0502
Human	ENSG00000035928.16	RFC1	NA	chr4	39287455	39366375	-	6.719	protein_coding	49.9888	47.9689	61.7942	63.3104	37.8015	37.5361	20.1631	20.2015
Human	ENSG00000036054.13	TBC1D23	NA	chr3	100260991	100325251	+	5.176	protein_coding	74.0011	60.0349	61.1212	61.7679	72.5404	59.8853	25.7809	24.5995
Human	ENSG00000036257.13	CUL3	NA	chr2	224470149	224585397	-	11.505	protein_coding	41.0498	37.0172	46.5584	49.2983	37.135	36.0882	21.9326	22.3468
Human	ENSG00000036448.10	MYOM2	NA	chr8	2045045	2165552	+	7.056	protein_coding	0.205001	0.136556	0.534611	0.802293	0.132436	0.202627	0.46559	0.584898
Human	ENSG00000036473.8	OTC	NA	chrX	38352585	38421446	+	1.683	protein_coding	NA	NA	NA	NA	NA	NA	NA	NA
Human	ENSG00000036530.9	CYP46A1	NA	chr14	99684297	99727301	+	9.358	protein_coding	0.185487	0.180187	0.24186	0.230451	0.279601	0.244451	0.150454	0.16334
Human	ENSG00000036549.13	ZZZ3	NA	chr1	77562415	77683419	-	9.008	protein_coding	43.1634	38.1329	35.6228	34.5941	36.4948	35.045	9.1001	8.73884
Human	ENSG00000036565.15	SLC18A1	NA	chr8	20144854	20183206	-	3.91	protein_coding	NA	NA	NA	NA	NA	NA	NA	NA
Human	ENSG00000036672.16	USP2	NA	chr11	119355214	119381711	-	4.523	protein_coding	1.05536	0.958637	13.0661	14.006	0.950376	0.505765	8.40472	8.51626
Human	ENSG00000036828.17	CASR	NA	chr3	122183667	122291629	+	12.02	protein_coding	NA	NA	NA	NA	NA	NA	0.0520594	NA
Human	ENSG00000037042.9	TUBG2	NA	chr17	42659283	42667006	+	2.793	protein_coding	10.3579	10.6945	11.0749	9.84468	14.7882	15.8689	5.93715	4.48764
Human	ENSG00000037241.7	RPL26L1	NA	chr5	172958728	172969771	+	1.164	protein_coding	62.2586	51.1155	44.074	48.1707	47.8473	41.5163	28.4922	29.809
Human	ENSG00000037280.16	FLT4	NA	chr5	180601505	180649624	-	8.852	protein_coding	0.114386	0.0816372	1.96026	1.88809	0.0844525	0.0646061	3.00435	2.8837
Human	ENSG00000037474.15	NSUN2	NA	chr5	6599238	6633291	-	5.506	protein_coding	44.4507	52.8493	75.7732	77.5517	39.2049	30.1735	17.7009	18.5168
Human	ENSG00000037637.11	FBXO42	NA	chr1	16246839	16352480	-	9.009	protein_coding	11.1429	10.4814	14.2364	14.4824	12.0322	11.4264	7.22371	7.17693
Human	ENSG00000037749.12	MFAP3	NA	chr5	154038905	154220478	+	7.795	protein_coding	15.6803	15.8838	18.9377	18.5016	16.9751	16.5809	5.96051	5.92197
Human	ENSG00000037757.14	MRI1	NA	chr19	13764521	13774282	+	3.466	protein_coding	24.3307	28.8422	15.3094	17.1884	23.456	22.1926	8.25973	7.32073
Human	ENSG00000037897.17	METTL1	NA	chr12	57768470	57772119	-	1.947	protein_coding	14.19	17.5683	27.5118	23.3988	9.88702	6.16834	7.4724	5.4955
Human	ENSG00000037965.6	HOXC8	NA	chr12	54008984	54012769	+	2.417	protein_coding	4.84756	3.9865	2.08094	1.22684	3.86623	3.43089	1.22976	0.948615
Human	ENSG00000038002.9	AGA	NA	chr4	177430773	177442437	-	2.605	protein_coding	39.1468	24.9669	18.3422	19.2477	27.9085	20.1974	4.7442	4.81151
Human	ENSG00000038210.14	PI4K2B	NA	chr4	25160662	25279204	+	3.685	protein_coding	55.9753	58.309	44.9049	48.0618	33.4735	25.84	12.5236	13.315
Human	ENSG00000038219.13	BOD1L1	NA	chr4	13568737	13627725	-	15.862	protein_coding	26.2724	25.8622	32.6282	32.29	30.3634	33.4584	16.2238	15.1581
Human	ENSG00000038274.17	MAT2B	NA	chr5	163503113	163519354	+	5.135	protein_coding	70.7892	43.3451	41.285	35.9602	55.2127	49.6718	7.9514	8.81102
Human	ENSG00000038295.8	TLL1	NA	chr4	165873236	166104457	+	8.105	protein_coding	NA	NA	0.0310279	0.0332598	0.023059	NA	0.0193015	0.0188592
Human	ENSG00000038358.15	EDC4	NA	chr16	67873051	67884499	+	6.14	protein_coding	27.422	34.7988	35.5104	36.1769	25.6598	26.6853	17.0197	16.1318
Human	ENSG00000038382.20	TRIO	NA	chr5	14143341	14532128	+	17.86	protein_coding	115.168	117.529	44.9315	45.9447	146.103	182.279	16.6862	15.1484
Human	ENSG00000038427.16	VCAN	NA	chr5	83471617	83582303	+	14.678	protein_coding	187.064	124.02	18.0413	17.7779	292.857	229.996	2.78174	2.70758
Human	ENSG00000038532.16	CLEC16A	NA	chr16	10944563	11182186	+	12.523	protein_coding	10.8114	13.2724	16.2259	17.6083	11.984	13.9971	7.4203	7.62863
Human	ENSG00000038945.15	MSR1	NA	chr8	16107877	16567490	-	7.812	protein_coding	0.351808	0.277516	0.257533	0.310565	0.669869	0.402639	0.0400508	0.0586995
Human	ENSG00000039068.19	CDH1	NA	chr16	68737291	68835541	+	6.103	protein_coding	NA	NA	NA	NA	NA	NA	0.0768991	0.125228
Human	ENSG00000039123.16	MTREX	NA	chr5	55307988	55425579	+	6.347	protein_coding	66.5927	61.1794	71.6763	75.9826	51.7954	45.5028	32.5102	34.5829
Human	ENSG00000039139.9	DNAH5	NA	chr5	13690330	13944543	-	16.475	protein_coding	8.81501	9.02128	0.870071	1.11264	14.4183	22.8237	0.332343	0.445339
Human	ENSG00000039319.17	ZFYVE16	NA	chr5	80408012	80483379	+	15.49	protein_coding	18.8538	20.6672	23.898	24.8861	25.265	27.7824	8.7763	7.70681
Human	ENSG00000039523.20	RIPOR1	NA	chr16	67518417	67546788	+	6.729	protein_coding	34.3941	48.6852	66.9719	58.2087	42.0503	45.0869	20.8538	19.5582
Human	ENSG00000039537.14	C6	NA	chr5	41142115	41261438	-	4.857	protein_coding	0.148908	0.0495953	NA	NA	NA	0.176619	NA	NA
Human	ENSG00000039560.14	RAI14	NA	chr5	34656327	34832612	+	7.581	protein_coding	186.225	248.383	103.863	106.107	226.511	196.327	42.1791	41.0714
Human	ENSG00000039600.11	SOX30	NA	chr5	157625678	157671480	-	3.489	protein_coding	0.082917	NA	0.43247	0.77263	NA	0.163913	0.17935	0.438101
Human	ENSG00000039650.12	PNKP	NA	chr19	49859881	49878351	-	4.545	protein_coding	15.4037	24.9629	29.7683	28.4102	15.8726	17.4273	14.4564	14.4614
Human	ENSG00000039987.7	BEST2	NA	chr19	12751701	12758458	+	2.646	protein_coding	0.054667	NA	NA	0.203757	NA	NA	0.354736	0.115535
Human	ENSG00000040199.18	PHLPP2	NA	chr16	71637834	71724701	-	12.493	protein_coding	10.5711	13.0343	16.4661	16.3775	9.20031	8.58321	4.68326	4.73499
Human	ENSG00000040275.17	SPDL1	NA	chr5	169583635	169604778	+	4.775	protein_coding	45.6212	50.6992	28.7031	28.9612	15.8908	10.8989	9.33716	8.16285
Human	ENSG00000040341.18	STAU2	NA	chr8	73420368	73747708	-	8.964	protein_coding	15.9914	13.893	16.6364	15.758	19.0771	22.0106	8.28963	8.61122
Human	ENSG00000040487.13	SLC66A1	NA	chr1	19312325	19329300	+	2.686	protein_coding	13.4094	31.9266	50.2775	51.9872	14.6815	18.0979	19.2781	19.8038
Human	ENSG00000040531.16	CTNS	NA	chr17	3636458	3663103	+	4.949	protein_coding	10.4928	20.1994	44.2595	41.8327	11.5935	11.8446	13.2762	11.1497
Human	ENSG00000040608.14	RTN4R	NA	chr22	20241414	20283246	-	3.126	protein_coding	0.601546	0.539408	6.35541	6.38139	0.478294	0.457368	2.6023	3.61841
Human	ENSG00000040633.13	PHF23	NA	chr17	7235028	7239722	-	2.733	protein_coding	73.7269	98.7158	98.4577	91.3364	77.7526	87.9916	34.3443	28.3
Human	ENSG00000040731.10	CDH10	NA	chr5	24487099	24644978	-	3.66	protein_coding	0.276651	0.0658154	NA	NA	0.255319	0.234383	NA	NA
Human	ENSG00000040933.16	INPP4A	NA	chr2	98444853	98594392	+	13.189	protein_coding	8.49972	9.2416	9.76256	9.29977	10.4719	10.9704	3.54652	3.67386
Human	ENSG00000041353.10	RAB27B	NA	chr18	54717859	54895516	+	7.154	protein_coding	4.81219	12.8288	12.3034	13	12.6442	18.0665	2.14299	1.81612
Human	ENSG00000041357.16	PSMA4	NA	chr15	78540404	78552417	+	6.994	protein_coding	65.9957	56.7941	70.8706	74.6195	52.0544	48.8979	22.5241	23.6689
Human	ENSG00000041515.16	MYO16	NA	chr13	108596151	109208005	+	8.816	protein_coding	0.0328151	0.0546471	0.399358	0.305774	NA	NA	0.567834	0.398778
Human	ENSG00000041802.11	LSG1	NA	chr3	194640790	194672463	-	4.801	protein_coding	41.9093	54.0372	84.7524	81.9773	36.2809	32.8175	37.8307	35.0216
Human	ENSG00000041880.14	PARP3	NA	chr3	51942344	51948867	+	2.928	protein_coding	18.1799	14.068	11.8526	11.4162	18.6383	19.6295	4.43456	4.17632
Human	ENSG00000041982.16	TNC	NA	chr9	115019574	115118257	-	9.639	protein_coding	285.381	410.545	92.1237	97.2401	421.581	386.394	14.8664	16.0164
Human	ENSG00000041988.15	THAP3	NA	chr1	6624865	6635586	+	4.072	protein_coding	10.7634	11.7129	10.9313	10.7246	8.90406	10.8143	6.10847	4.50452
Human	ENSG00000042062.13	RIPOR3	NA	chr20	50586107	50691542	-	6.023	protein_coding	13.2329	39.8341	12.9853	15.2173	74.8753	118.737	0.986993	1.19278
Human	ENSG00000042088.14	TDP1	NA	chr14	89954938	90044764	+	6.223	protein_coding	18.7813	20.0124	14.0632	15.7246	10.091	8.86835	6.68691	6.75473
Human	ENSG00000042286.15	AIFM2	NA	chr10	70098222	70132934	-	5.135	protein_coding	15.6339	22.3293	23.5565	20.7362	11.9743	13.4203	5.17907	5.20922
Human	ENSG00000042304.12	C2orf83	NA	chr2	227610089	227648606	-	3.486	protein_coding	NA	NA	NA	NA	NA	NA	NA	NA
Human	ENSG00000042317.17	SPATA7	NA	chr14	88384923	88470350	+	6.872	protein_coding	8.14596	5.04763	3.22036	3.05974	11.1505	12.4415	1.54799	1.75719
Human	ENSG00000042429.12	MED17	NA	chr11	93784226	93814963	+	16.61	protein_coding	2.87382	1.87081	1.75628	1.96376	2.77921	2.18635	0.828813	0.855832
Human	ENSG00000042445.14	RETSAT	NA	chr2	85341954	85354531	-	4.049	protein_coding	30.2587	38.8485	33.6633	36.8171	32.9568	48.0933	15.6863	15.7044
Human	ENSG00000042493.16	CAPG	NA	chr2	85394752	85418432	-	2.419	protein_coding	54.1162	55.8644	46.3665	45.2442	50.2194	63.2416	30.9126	32.5422
Human	ENSG00000042753.12	AP2S1	NA	chr19	46838135	46850846	-	1.558	protein_coding	223.751	297.163	171.42	190.326	181.975	173.807	54.9241	48.76
Human	ENSG00000042781.14	USH2A	NA	chr1	215622890	216423448	-	20.633	protein_coding	0.0490739	0.0583735	NA	0.0391951	0.0362319	0.0831522	0.00758195	0.0222246
Human	ENSG00000042813.8	ZPBP	NA	chr7	49850420	50121329	-	2.625	protein_coding	NA	NA	NA	NA	NA	NA	NA	NA
Human	ENSG00000042832.12	TG	NA	chr8	132866957	133134903	+	11.132	protein_coding	0.272873	0.3895	0.993997	0.823338	0.554032	0.719234	1.22261	0.68655
Human	ENSG00000042980.13	ADAM28	NA	chr8	24294068	24359014	+	9.318	protein_coding	0.0155236	NA	0.107955	0.0289301	0.0601717	0.306876	0.0335777	NA
Human	ENSG00000043039.7	BARX2	NA	chr11	129375847	129452279	+	3.752	protein_coding	NA	NA	NA	NA	NA	NA	0.0416947	NA
Human	ENSG00000043093.15	DCUN1D1	NA	chr3	182938073	182985953	-	8.307	protein_coding	30.2288	25.837	36.2373	35.6637	33.5675	28.0542	10.4142	10.2307
Human	ENSG00000043143.20	JADE2	NA	chr5	134524311	134583230	+	9.877	protein_coding	18.0573	31.0952	43.386	39.9293	13.851	21.7131	9.02803	8.79019
Human	ENSG00000043355.12	ZIC2	NA	chr13	99981783	99986765	+	3.29	protein_coding	0.0439662	0.146434	0.229314	0.245809	NA	NA	0.713245	0.6969
Human	ENSG00000043462.13	LCP2	NA	chr5	170246232	170297815	-	6.823	protein_coding	NA	0.0353047	0.258005	NA	NA	0.0419092	0.0687843	0.0224027
Human	ENSG00000043514.17	TRIT1	NA	chr1	39838109	39883511	-	6.533	protein_coding	7.77158	9.18111	11.0478	9.77931	8.03874	7.4846	4.57366	4.21148
Human	ENSG00000043591.6	ADRB1	NA	chr10	114043865	114046904	+	3.039	protein_coding	NA	NA	0.331005	0.443519	NA	NA	1.13249	1.45862
Human	ENSG00000044012.4	GUCA2B	NA	chr1	42153409	42155820	+	0.604	protein_coding	NA	NA	NA	NA	NA	NA	NA	NA
Human	ENSG00000044090.10	CUL7	NA	chr6	43037616	43053945	-	6.101	protein_coding	28.6879	29.2962	18.6725	21.6505	38.3835	51.9307	9.66682	9.4954
Human	ENSG00000044115.21	CTNNA1	NA	chr5	138610966	138935034	+	8.83	protein_coding	175.364	170.61	184.552	182.227	175.485	167.909	84.6858	88.4923
Human	ENSG00000044446.12	PHKA2	NA	chrX	18892297	18984114	-	8.547	protein_coding	7.64961	5.89035	5.26677	7.06491	6.31943	7.09263	5.60081	5.31151
Human	ENSG00000044459.15	CNTLN	NA	chr9	17134981	17503923	+	11.064	protein_coding	13.636	12.6059	13.9788	13.2787	15.169	17.4452	4.38322	4.94591
Human	ENSG00000044524.11	EPHA3	NA	chr3	89107620	89482134	+	6.577	protein_coding	0.637801	0.183126	0.152946	0.245921	1.19348	0.304337	0.285428	0.325368
Human	ENSG00000044574.8	HSPA5	NA	chr9	125234852	125241343	-	3.921	protein_coding	1032.54	934.171	839.938	915.756	816.592	594.792	478.452	496.14
Human	ENSG00000046604.13	DSG2	NA	chr18	31498176	31549008	+	6.056	protein_coding	44.9519	68.057	62.9533	58.4901	39.1933	43.1564	21.2855	18.7281
Human	ENSG00000046647.13	GEMIN8	NA	chrX	14008278	14029893	-	2.424	protein_coding	11.159	11.0306	7.88472	6.56133	13.1843	19.1103	3.74316	3.08986
Human	ENSG00000046651.15	OFD1	NA	chrX	13734744	13769357	+	5.176	protein_coding	11.1505	9.30774	14.3815	13.3327	17.4039	15.9657	8.37199	8.62311
Human	ENSG00000046653.15	GPM6B	NA	chrX	13770938	13938638	-	5.767	protein_coding	0.175575	0.167078	0.959352	0.794642	0.0972222	NA	0.325518	0.87466
Human	ENSG00000046774.10	MAGEC2	NA	chrX	142202341	142205290	-	1.994	protein_coding	NA	NA	NA	NA	NA	NA	NA	0.0766567
Human	ENSG00000046889.19	PREX2	NA	chr8	67952045	68237032	+	12.132	protein_coding	0.0119229	NA	0.0621862	0.0666594	0.046215	0.0235696	0.373946	0.264583
Human	ENSG00000047056.16	WDR37	NA	chr10	1049537	1132384	+	6.301	protein_coding	18.1127	22.8995	20.3947	22.1612	19.3982	17.3356	7.39861	7.49591
Human	ENSG00000047188.16	YTHDC2	NA	chr5	113513693	113595285	+	10.805	protein_coding	18.9697	18.3924	16.4784	14.4952	20.5661	18.922	8.32504	8.12012
Human	ENSG00000047230.15	CTPS2	NA	chrX	16587998	16712936	-	5.531	protein_coding	18.7774	16.5496	14.7315	14.0366	19.5983	21.7135	8.99429	9.92124
Human	ENSG00000047249.18	ATP6V1H	NA	chr8	53715542	53843558	-	5.104	protein_coding	34.4901	41.2486	61.8356	65.8082	32.0399	30.9813	20.6276	20.3345
Human	ENSG00000047315.17	POLR2B	NA	chr4	56977721	57031158	+	5.891	protein_coding	100.279	106.764	131.866	136.044	106.216	100.865	47.6937	46.8083
Human	ENSG00000047346.12	FAM214A	NA	chr15	52581316	52709817	-	9.832	protein_coding	9.6511	7.35001	17.9812	18.3424	16.8607	17.1591	11.1696	9.76322
Human	ENSG00000047365.12	ARAP2	NA	chr4	35948220	36244514	-	12.427	protein_coding	0.0465595	0.0193839	1.07254	0.846001	NA	NA	2.54289	2.71832
Human	ENSG00000047410.14	TPR	NA	chr1	186311651	186375693	-	12.35	protein_coding	59.956	71.2705	72.6343	74.8031	57.6419	71.8919	23.0034	21.2881
Human	ENSG00000047457.14	CP	NA	chr3	149162409	149221829	-	7.072	protein_coding	0.0613612	NA	0.0711202	0.076236	0.0264272	NA	0.0442416	0.0216139
Human	ENSG00000047578.13	KATNIP	NA	chr16	27550132	27780369	+	9.784	protein_coding	10.4524	11.8177	11.952	11.2137	13.9826	16.6003	5.14852	4.09317
Human	ENSG00000047579.20	DTNBP1	NA	chr6	15522806	15663058	-	3.046	protein_coding	11.8245	14.2348	22.8694	20.001	12.885	14.8324	8.57689	8.17961
Human	ENSG00000047597.7	XK	NA	chrX	37685790	37732130	+	5.174	protein_coding	0.363439	0.27934	0.583257	0.937818	0.144487	0.110532	0.544239	0.827193
Human	ENSG00000047617.15	ANO2	NA	chr12	5531868	5946232	-	6.255	protein_coding	0.0231253	0.0385107	0.321639	0.344775	0.029879	0.137145	0.600243	0.415429
Human	ENSG00000047621.12	C12orf4	NA	chr12	4487734	4538508	-	4.932	protein_coding	31.2057	32.6259	38.5992	41.2664	25.1995	22.7273	15.3203	13.5746
Human	ENSG00000047634.15	SCML1	NA	chrX	17737448	17754988	+	5.497	protein_coding	14.6833	23.4004	43.6901	39.2807	14.0417	12.7446	13.7172	13.7921
Human	ENSG00000047644.19	WWC3	NA	chrX	10015253	10144474	+	7.418	protein_coding	21.0597	23.5754	21.4257	22.3128	27.3865	32.4571	26.2137	27.2408
Human	ENSG00000047648.23	ARHGAP6	NA	chrX	11117650	11665920	-	8.893	protein_coding	2.53741	3.35878	2.43196	2.42501	7.01927	15.7234	0.967515	1.13441
Human	ENSG00000047662.5	FAM184B	NA	chr4	17629305	17781621	-	6.731	protein_coding	0.0859597	0.143149	0.149447	0.0400491	0.111064	NA	0.046483	0.136253
Human	ENSG00000047849.21	MAP4	NA	chr3	47850689	48089272	-	14.943	protein_coding	183.475	184.464	99.5457	95.2869	190.008	206.59	25.3664	25.3886
Human	ENSG00000047932.14	GOPC	NA	chr6	117560268	117602542	-	4.628	protein_coding	54.759	43.0968	43.5799	40.9482	64.0881	57.2758	13.9605	14.1029
Human	ENSG00000047936.11	ROS1	NA	chr6	117287352	117425942	-	8.89	protein_coding	NA	NA	0.113152	0.0606458	NA	NA	0.0527914	0.0343877
Human	ENSG00000048028.11	USP28	NA	chr11	113797873	113875570	-	5.719	protein_coding	23.2187	20.8494	30.5172	28.9415	23.3658	24.7997	11.817	12.348
Human	ENSG00000048052.22	HDAC9	NA	chr7	18086948	19002416	+	16.97	protein_coding	2.66795	3.13703	18.85	17.9661	2.85241	1.97147	5.67861	4.80988
Human	ENSG00000048140.18	TSPAN17	NA	chr5	176647386	176659054	+	5.215	protein_coding	37.2786	39.6316	30.2838	30.8598	37.9879	39.9174	21.4484	20.8103
Human	ENSG00000048162.21	NOP16	NA	chr5	176383937	176388927	-	2.814	protein_coding	21.3324	24.3966	42.4497	44.0663	15.1428	10.7713	16.0108	16.5673
Human	ENSG00000048342.17	CC2D2A	NA	chr4	15469864	15601552	+	13.407	protein_coding	14.2739	13.0441	5.10203	6.57489	17.7038	18.1076	1.84361	1.75576
Human	ENSG00000048392.12	RRM2B	NA	chr8	102204501	102238961	-	5.391	protein_coding	55.3266	43.2528	33.3536	33.2525	77.7943	69.8026	11.7525	10.5758
Human	ENSG00000048405.10	ZNF800	NA	chr7	127346789	127431924	-	5.793	protein_coding	26.0183	33.0992	42.2825	39.135	29.0357	26.6548	21.1987	19.3145
Human	ENSG00000048462.11	TNFRSF17	NA	chr16	11965209	11968068	+	1.015	protein_coding	NA	NA	0.495529	0.265587	NA	0.281721	NA	NA
Human	ENSG00000048471.14	SNX29	NA	chr16	11976733	12574287	+	11.299	protein_coding	14.2997	15.4563	13.6435	14.1	21.7841	27.9645	5.12277	4.96479
Human	ENSG00000048540.15	LMO3	NA	chr12	16548371	16610594	-	10.002	protein_coding	0.0578479	0.0240836	0.125715	0.107807	0.112114	0.228712	0.172048	0.19867
Human	ENSG00000048544.6	MRPS10	NA	chr6	42206806	42217861	-	2.1	protein_coding	107.453	86.4889	61.4332	64.5686	79.6522	62.2274	30.7662	31.3713
Human	ENSG00000048545.16	GUCA1A	NA	chr6	42155405	42181338	+	3.232	protein_coding	0.0447552	NA	NA	NA	0.0578259	NA	NA	NA
Human	ENSG00000048649.13	RSF1	NA	chr11	77659995	77821017	-	15.74	protein_coding	24.923	23.1243	38.4411	36.839	30.6462	34.3354	13.497	12.8964
Human	ENSG00000048707.15	VPS13D	NA	chr1	12230029	12512047	+	20.768	protein_coding	16.0264	17.1199	22.6682	24.2987	19.4741	22.0023	11.0806	9.64166
Human	ENSG00000048740.18	CELF2	NA	chr10	10798396	11336675	+	10.978	protein_coding	9.65818	13.2094	21.0064	17.8519	10.6232	11.565	6.21308	5.68083
Human	ENSG00000048828.17	FAM120A	NA	chr9	93451684	93566112	+	7.246	protein_coding	140.736	157.808	102.036	101.489	107.633	114.758	30.6573	29.7438
Human	ENSG00000048991.16	R3HDM1	NA	chr2	135531454	135725270	+	7.898	protein_coding	32.6366	26.9005	27.447	28.9435	29.6739	24.5108	13.1125	13.1216
Human	ENSG00000049089.15	COL9A2	NA	chr1	40300488	40317813	-	4.215	protein_coding	0.823623	1.48588	3.28149	1.47097	3.23683	10.8544	2.15265	2.06706
Human	ENSG00000049130.16	KITLG	NA	chr12	88492792	88580851	-	6.205	protein_coding	77.6744	86.4544	33.3552	29.0641	101.293	105.254	13.7404	14.7311
Human	ENSG00000049167.15	ERCC8	NA	chr5	60866453	60945073	-	13.515	protein_coding	6.21834	5.91739	4.59607	4.94662	6.5271	6.47427	2.11826	2.04709
Human	ENSG00000049192.15	ADAMTS6	NA	chr5	65148737	65481920	-	8.565	protein_coding	9.74458	2.84055	3.08296	2.67525	8.00816	2.10329	0.968037	1.16001
Human	ENSG00000049239.13	H6PD	NA	chr1	9234773	9271337	+	9.322	protein_coding	30.3511	28.3728	11.6541	11.596	50.683	64.6309	6.91403	6.64081
Human	ENSG00000049245.13	VAMP3	NA	chr1	7771295	7781432	+	2.733	protein_coding	206.467	239.827	194.339	205.655	211.58	262.51	137.663	139.654
Human	ENSG00000049246.14	PER3	NA	chr1	7784319	7845177	+	8.099	protein_coding	12.3056	11.0939	10.0294	9.71905	7.26898	8.12048	2.85873	2.94421
Human	ENSG00000049247.14	UTS2	NA	chr1	7843082	7853512	-	1.793	protein_coding	NA	NA	0.140257	0.150346	NA	NA	NA	NA
Human	ENSG00000049249.9	TNFRSF9	NA	chr1	7915870	7943165	-	6.354	protein_coding	0.18212	0.0758213	0.395784	0.0848507	0.0294135	NA	0.0492409	0.0481125
Human	ENSG00000049283.18	EPN3	NA	chr17	50532681	50543750	+	4.503	protein_coding	0.0963683	0.0534942	0.167542	0.179594	0.124513	NA	NA	0.0339448
Human	ENSG00000049323.16	LTBP1	NA	chr2	32946952	33399509	+	7.348	protein_coding	397.292	489.013	152.949	147.809	442.46	431.722	20.6087	20.4276
Human	ENSG00000049449.10	RCN1	NA	chr11	32091073	32105722	+	4.472	protein_coding	210.795	175.169	99.4228	109.95	213.682	170.212	11.9987	14.0138
Human	ENSG00000049540.18	ELN	NA	chr7	74027788	74069907	+	6.455	protein_coding	1.59102	0.970254	2.68818	2.33864	3.098	1.10746	0.751292	0.639356
Human	ENSG00000049541.11	RFC2	NA	chr7	74231498	74254458	-	2.211	protein_coding	43.3096	57.8514	69.6094	67.7889	16.5677	17.8474	30.0707	29.1742
Human	ENSG00000049618.24	ARID1B	NA	chr6	156776019	157210779	+	45.931	protein_coding	8.93761	8.2653	8.79864	7.87624	10.7178	10.6644	5.87525	5.63745
Human	ENSG00000049656.14	CLPTM1L	NA	chr5	1317751	1345099	-	6.549	protein_coding	56.6977	74.3729	75.1871	71.2516	39.6674	41.0429	31.9613	34.5198
Human	ENSG00000049759.19	NEDD4L	NA	chr18	58044225	58401540	+	34.043	protein_coding	3.81135	4.23138	7.61616	7.20586	8.40507	8.65156	4.99971	4.57083
Human	ENSG00000049768.16	FOXP3	NA	chrX	49250437	49270477	-	3.086	protein_coding	0.18749	0.156114	0.081491	0.174706	NA	0.185319	0.101386	0.0495312
Human	ENSG00000049769.14	PPP1R3F	NA	chrX	49269792	49301461	+	4.378	protein_coding	4.62559	5.55718	11.2012	11.8222	6.57414	7.96836	7.46816	8.06513
Human	ENSG00000049860.14	HEXB	NA	chr5	74640022	74722647	+	5.015	protein_coding	155.465	232.527	202.489	211.087	126.782	153.094	57.7403	64.4941
Human	ENSG00000049883.15	PTCD2	NA	chr5	72320366	72368395	+	12.115	protein_coding	6.20861	5.16962	6.58023	6.58629	6.07809	6.41993	2.75042	2.46029
Human	ENSG00000050030.16	NEXMIF	NA	chrX	74732855	74925472	-	12.338	protein_coding	0.0351715	0.0195238	0.244592	0.109244	0.0151478	0.0463522	0.177512	0.123888
Human	ENSG00000050130.18	JKAMP	NA	chr14	59484442	59505410	+	4.35	protein_coding	50.3444	47.9554	54.7477	55.5253	41.1166	40.7556	24.5986	24.5268
Human	ENSG00000050165.18	DKK3	NA	chr11	11956206	12009769	-	11.958	protein_coding	291.681	436.887	179.957	188.844	227.404	302.877	46.403	50.6955
Human	ENSG00000050327.15	ARHGEF5	NA	chr7	144355287	144380632	+	5.818	protein_coding	0.273485	0.165613	1.85866	1.85336	0.353356	0.540635	2.52754	2.07553
Human	ENSG00000050344.9	NFE2L3	NA	chr7	26152197	26187137	+	4.303	protein_coding	45.5494	41.9294	32.6113	34.3933	52.9017	59.4753	10.0342	9.23586
Human	ENSG00000050393.11	MCUR1	NA	chr6	13786556	13814568	-	6.057	protein_coding	21.2543	24.2197	21.5899	22.5198	18.1741	15.5319	8.1099	8.20164
Human	ENSG00000050405.13	LIMA1	NA	chr12	50175787	50283546	-	6.317	protein_coding	108.172	133.884	84.9948	89.4444	109.112	83.154	26.2505	25.8668
Human	ENSG00000050426.16	LETMD1	NA	chr12	51047961	51060424	+	6.032	protein_coding	12.8774	11.1816	13.5496	11.7535	16.2974	20.953	4.09769	4.00379
Human	ENSG00000050438.17	SLC4A8	NA	chr12	51391316	51515763	+	17.92	protein_coding	4.76243	3.69661	1.29109	1.03797	1.7417	1.0372	0.742035	0.580024
Human	ENSG00000050555.19	LAMC3	NA	chr9	131009173	131094473	+	8.939	protein_coding	NA	0.0538951	0.534528	0.663447	0.0209076	0.0319887	0.437516	0.581387
Human	ENSG00000050628.20	PTGER3	NA	chr1	70852352	71047808	-	9.653	protein_coding	NA	NA	0.208417	0.167557	NA	NA	0.372742	0.380035
Human	ENSG00000050730.16	TNIP3	NA	chr4	121131407	121227466	-	3.749	protein_coding	0.270083	0.449771	0.268318	NA	0.199406	0.228818	0.041728	0.122315
Human	ENSG00000050748.18	MAPK9	NA	chr5	180233142	180292099	-	8.955	protein_coding	19.5934	23.268	20.5847	21.8546	19.0754	20.4042	9.29372	9.57574
Human	ENSG00000050767.17	COL23A1	NA	chr5	178237617	178590393	-	3.604	protein_coding	NA	0.066838	0.139557	0.224393	0.0518572	0.0793415	0.0434069	0.0424122
Human	ENSG00000050820.17	BCAR1	NA	chr16	75228180	75268053	-	9.199	protein_coding	45.302	82.4071	60.4714	58.9017	52.8641	57.1334	25.6621	24.0604
Human	ENSG00000051009.11	FAM160A2	NA	chr11	6211344	6234711	-	4.726	protein_coding	11.9061	15.342	19.316	22.9871	13.3665	14.5212	12.1152	10.9643
Human	ENSG00000051108.15	HERPUD1	NA	chr16	56932141	56944864	+	5.062	protein_coding	54.2076	33.4059	41.7314	40.6859	60.0703	45.9819	46.1404	56.0744
Human	ENSG00000051128.19	HOMER3	NA	chr19	18929200	18941261	-	3.422	protein_coding	18.768	18.3021	13.1546	11.9739	18.6784	16.2109	6.21731	5.36014
Human	ENSG00000051180.17	RAD51	NA	chr15	40694773	40732340	+	3.084	protein_coding	18.7143	22.6512	24.3816	26.8347	3.33305	2.41071	8.21758	6.09629
Human	ENSG00000051341.14	POLQ	NA	chr3	121431426	121546641	-	9.382	protein_coding	17.2216	23.2874	12.7054	15.4582	2.88846	2.19443	2.18433	2.02023
Human	ENSG00000051382.9	PIK3CB	NA	chr3	138652697	138834928	-	7.841	protein_coding	19.0565	22.1499	22.9319	19.7339	13.2763	12.071	27.5528	28.5784
Human	ENSG00000051523.11	CYBA	NA	chr16	88643288	88651054	-	3.253	protein_coding	20.8547	36.8768	27.908	28.5896	30.1626	49.9286	9.13719	9.16275
Human	ENSG00000051596.10	THOC3	NA	chr5	175917872	176034680	-	3.449	protein_coding	10.6107	16.762	20.5618	21.1811	6.77346	8.53943	5.53363	6.24886
Human	ENSG00000051620.11	HEBP2	NA	chr6	138403530	138422197	+	10.352	protein_coding	20.0792	20.1047	14.3815	15.6763	20.6355	24.2248	9.7774	8.96271
Human	ENSG00000051825.15	MPHOSPH9	NA	chr12	123152319	123244014	-	10.304	protein_coding	18.7128	19.1698	12.5936	14.1535	11.2274	14.0975	5.58709	4.67283
Human	ENSG00000052126.14	PLEKHA5	NA	chr12	19129751	19376400	+	12.558	protein_coding	16.4023	12.6024	8.79123	8.20003	24.9281	30.0565	6.68955	6.13459
Human	ENSG00000052344.16	PRSS8	NA	chr16	31131432	31135727	-	2.975	protein_coding	NA	NA	0.253594	NA	NA	NA	0.105169	0.256897
Human	ENSG00000052723.12	SIKE1	NA	chr1	114769478	114780685	-	5.894	protein_coding	35.4137	33.5538	43.0513	41.5744	43.7586	37.8416	14.1203	12.4482
Human	ENSG00000052749.14	RRP12	NA	chr10	97356357	97426076	-	8.529	protein_coding	13.5847	23.7523	43.432	41.0567	10.5181	9.55503	17.058	18.0291
Human	ENSG00000052795.13	FNIP2	NA	chr4	158769025	158908050	+	10.981	protein_coding	13.2648	20.1157	33.1842	34.0247	11.9649	12.9159	10.6135	9.45155
Human	ENSG00000052802.13	MSMO1	NA	chr4	165327666	165343164	+	2.852	protein_coding	164.632	182.268	167.977	175.712	129.226	102.668	72.6791	86.8242
Human	ENSG00000052841.15	TTC17	NA	chr11	43358919	43494933	+	11.296	protein_coding	29.8108	28.1913	49.5794	48.2535	40.8664	42.5781	15.5801	15.3584
Human	ENSG00000052850.8	ALX4	NA	chr11	44260439	44310139	-	5.727	protein_coding	NA	NA	0.0439115	0.0941402	NA	NA	NA	NA
Human	ENSG00000053108.17	FSTL4	NA	chr5	133196454	133612541	-	6.711	protein_coding	0.0646619	0.251258	0.299784	0.241011	0.167093	0.93739	0.186486	0.182212
Human	ENSG00000053254.16	FOXN3	NA	chr14	89124870	89619149	-	11.154	protein_coding	31.111	27.0169	27.8897	28.4458	59.8347	68.7821	16.8584	16.6228
Human	ENSG00000053328.8	METTL24	NA	chr6	110245927	110358272	-	1.774	protein_coding	NA	0.135786	0.141759	0.151956	0.421406	0.322375	0.088184	0.0861631
Human	ENSG00000053371.12	AKR7A2	NA	chr1	19303964	19312146	-	1.781	protein_coding	66.2737	90.7543	50.6916	46.77	71.3574	98.9013	13.8783	14.0752
Human	ENSG00000053372.5	MRTO4	NA	chr1	19251804	19260128	+	2.556	protein_coding	66.3822	83.4048	77.4318	82.4743	31.7339	24.612	34.7029	32.1136
Human	ENSG00000053438.11	NNAT	NA	chr20	37521205	37523690	+	1.329	protein_coding	3.04753	4.71256	7.75826	6.89646	12.7971	26.4646	5.65015	4.37053
Human	ENSG00000053501.13	USE1	NA	chr19	17215345	17219829	+	2.431	protein_coding	15.9465	15.1605	11.8965	13.7502	21.5262	21.7607	3.92544	5.34453
Human	ENSG00000053524.12	MCF2L2	NA	chr3	183178042	183428778	-	20.568	protein_coding	0.0210981	NA	0.0489073	0.0393189	NA	0.0417075	0.0152118	0.0148632
Human	ENSG00000053702.15	NRIP2	NA	chr12	2825347	2835544	-	2.814	protein_coding	0.30842	NA	0.0893679	NA	1.99247	0.609694	NA	NA
Human	ENSG00000053747.17	LAMA3	NA	chr18	23689452	23956222	+	14.488	protein_coding	0.149761	1.08072	2.44746	2.56769	0.270897	3.17762	2.58067	2.48988
Human	ENSG00000053770.12	AP5M1	NA	chr14	57268923	57298742	+	13.019	protein_coding	13.4883	14.2284	25.8841	23.3356	15.6618	16.2093	10.7665	10.3671
Human	ENSG00000053900.11	ANAPC4	NA	chr4	25377262	25418498	+	7.444	protein_coding	15.4481	12.3613	14.5267	15.7165	14.7627	12.6763	7.81772	6.91988
Human	ENSG00000053918.18	KCNQ1	NA	chr11	2444683	2849105	+	4.42	protein_coding	NA	NA	0.113792	0.365933	0.0422836	0.0646938	0.21236	0.345822
Human	ENSG00000054116.12	TRAPPC3	NA	chr1	36136569	36156053	-	3.527	protein_coding	46.1383	50.7448	54.1893	54.0364	45.3059	41.834	26.9232	27.4763
Human	ENSG00000054118.15	THRAP3	NA	chr1	36224431	36305357	+	4.72	protein_coding	221.233	222.052	193.832	197.895	155.494	177.929	75.2031	71.1805
Human	ENSG00000054148.18	PHPT1	NA	chr9	136848723	136851027	+	1.612	protein_coding	80.0414	68.5893	30.2651	38.6295	88.5773	81.9525	17.7594	17.2576
Human	ENSG00000054179.12	ENTPD2	NA	chr9	137048106	137054061	-	2.64	protein_coding	NA	NA	1.1431	0.20422	NA	NA	1.2444	0.868485
Human	ENSG00000054219.11	LY75	NA	chr2	159803354	159904756	-	8.805	protein_coding	NA	NA	0.428418	0.0306156	NA	NA	NA	0.0520795
Human	ENSG00000054267.22	ARID4B	NA	chr1	235131633	235328219	-	11.073	protein_coding	25.839	22.7114	29.093	27.3149	32.035	32.7704	10.6383	9.55248
Human	ENSG00000054277.14	OPN3	NA	chr1	241590101	241677376	-	3.724	protein_coding	31.1127	23.7391	14.5864	15.9976	32.0188	31.5586	2.68852	3.11946
Human	ENSG00000054282.16	SDCCAG8	NA	chr1	243256033	243500091	+	5.321	protein_coding	21.0136	19.4663	14.8875	16.5664	23.6734	20.0448	7.84985	7.44015
Human	ENSG00000054356.14	PTPRN	NA	chr2	219289622	219309648	-	8.228	protein_coding	13.7828	12.3838	12.9897	15.8243	9.22201	11.0167	6.59749	7.05935
Human	ENSG00000054392.13	HHAT	NA	chr1	210328251	210676296	+	6.645	protein_coding	1.80675	3.48004	4.95772	4.98979	3.79693	7.61664	2.47194	1.93223
Human	ENSG00000054523.18	KIF1B	NA	chr1	10210569	10381603	+	17.955	protein_coding	28.7042	30.2665	39.3154	39.3208	28.1875	24.6212	17.9832	17.9542
Human	ENSG00000054598.9	FOXC1	NA	chr6	1609914	1613897	+	3.983	protein_coding	17.1051	17.5386	21.7828	21.1839	22.3352	20.2453	16.8889	17.1159
Human	ENSG00000054611.14	TBC1D22A	NA	chr22	46762616	47175699	+	5.315	protein_coding	17.7443	19.8962	22.0016	20.0847	18.1795	24.3176	8.09418	8.11
Human	ENSG00000054654.19	SYNE2	NA	chr14	63761898	64226433	+	32.377	protein_coding	4.79824	4.39703	11.581	10.7572	4.19654	5.08711	6.54222	5.72663
Human	ENSG00000054690.14	PLEKHH1	NA	chr14	67533289	67589612	+	10.828	protein_coding	0.173664	0.0889857	1.0219	0.796662	0.0172602	0.0792242	1.30028	1.55281
Human	ENSG00000054793.14	ATP9A	NA	chr20	51596513	51768390	-	8.073	protein_coding	46.4603	66.0022	46.2591	48.0839	76.0955	72.4696	17.4983	15.1282
Human	ENSG00000054796.13	SPO11	NA	chr20	57329802	57343994	+	1.823	protein_coding	NA	NA	NA	NA	NA	NA	NA	NA
Human	ENSG00000054803.4	CBLN4	NA	chr20	55997356	56005519	-	3.154	protein_coding	NA	NA	0.079734	0.0854694	NA	NA	0.0992	NA
Human	ENSG00000054938.16	CHRDL2	NA	chr11	74696428	74731426	-	3.176	protein_coding	NA	NA	3.24645	3.31022	0.117691	NA	1.52695	1.05881
Human	ENSG00000054965.11	FAM168A	NA	chr11	73400486	73598189	-	7.887	protein_coding	37.8724	35.7341	39.6018	38.5882	43.4592	55.4346	17.3556	17.0935
Human	ENSG00000054967.13	RELT	NA	chr11	73376398	73397474	+	6.187	protein_coding	2.10415	5.29502	16.6651	14.6397	1.78224	2.07978	9.20375	9.43753
Human	ENSG00000054983.17	GALC	NA	chr14	87837819	87993665	-	6.736	protein_coding	14.7956	17.4512	14.2242	17.0082	18.7282	22.329	4.55195	4.5384
Human	ENSG00000055044.11	NOP58	NA	chr2	202265735	202303661	+	3.274	protein_coding	89.2899	92.3365	100.623	94.6873	52.8028	42.6213	38.2256	36.7894
Human	ENSG00000055070.17	SZRD1	NA	chr1	16352574	16398145	+	4.742	protein_coding	123.418	151.073	130.46	125.576	112.641	114.21	43.8437	42.3554
Human	ENSG00000055118.16	KCNH2	NA	chr7	150944960	150978321	-	5.805	protein_coding	0.548195	1.12039	2.98918	2.50763	3.50928	4.82735	3.44946	3.31775
Human	ENSG00000055130.17	CUL1	NA	chr7	148697913	148801110	+	4.152	protein_coding	92.3913	88.243	106.298	106.413	80.303	76.3076	35.4548	33.722
Human	ENSG00000055147.19	FAM114A2	NA	chr5	153990147	154038936	-	6.523	protein_coding	20.8003	18.7597	17.0019	18.3488	20.056	22.006	7.17079	7.40483
Human	ENSG00000055163.20	CYFIP2	NA	chr5	157266078	157395595	+	10.498	protein_coding	4.51941	4.79566	7.28236	4.80184	5.91052	8.52556	2.36938	2.00931
Human	ENSG00000055208.19	TAB2	NA	chr6	149218640	149411613	+	5.922	protein_coding	63.0671	54.3027	79.1134	79.8879	67.8522	67.2617	36.4019	36.5743
Human	ENSG00000055211.14	GINM1	NA	chr6	149566293	149591748	+	2.25	protein_coding	86.5321	80.0806	95.5628	92.7323	91.6193	97.7302	40.9521	43.2745
Human	ENSG00000055332.18	EIF2AK2	NA	chr2	37099209	37157065	-	10.753	protein_coding	64.7308	50.3812	38.5185	40.4118	67.5931	58.6891	9.29639	7.29227
Human	ENSG00000055483.19	USP36	NA	chr17	78787380	78841441	-	9.235	protein_coding	16.5559	26.136	29.1103	26.9425	17.7281	13.9335	15.5676	14.7971
Human	ENSG00000055609.19	KMT2C	NA	chr7	152134921	152436003	-	20.112	protein_coding	24.0865	24.5052	29.447	30.9754	32.3291	31.0231	23.2106	21.1359
Human	ENSG00000055732.13	MCOLN3	NA	chr1	85018081	85048500	-	6.624	protein_coding	0.0655112	0.218192	1.48064	2.0755	0.253931	0.604356	2.12552	1.93836
Human	ENSG00000055813.6	CCDC85A	NA	chr2	56183989	56386172	+	4.114	protein_coding	0.421922	0.526971	0.122256	0.0655252	0.363429	0.278023	0.342233	0.222927
Human	ENSG00000055917.16	PUM2	NA	chr2	20248690	20352234	-	6.969	protein_coding	80.4296	78.8085	86.1004	86.8397	78.2812	79.0672	35.243	35.2469
Human	ENSG00000055950.16	MRPL43	NA	chr10	100969457	100987515	-	3.573	protein_coding	39.7551	37.417	27.872	28.8206	34.6796	31.5318	12.6096	13.1335
Human	ENSG00000055955.17	ITIH4	NA	chr3	52812961	52830688	-	4.659	protein_coding	0.0310472	0.051703	0.0539775	0.0578602	0.080229	0.184125	0.0335777	0.0328082
Human	ENSG00000055957.11	ITIH1	NA	chr3	52777594	52792068	+	4.541	protein_coding	NA	0.106093	NA	0.0593637	NA	NA	NA	0.0673215
Human	ENSG00000056050.7	HPF1	NA	chr4	169729469	169757944	-	1.422	protein_coding	52.2851	38.7922	40.4987	46.8241	36.2747	35.1903	22.5527	25.4756
Human	ENSG00000056097.16	ZFR	NA	chr5	32354349	32444740	-	6.771	protein_coding	107.584	99.399	99.3519	100.965	102.707	108.534	38.4454	38.3319
Human	ENSG00000056277.16	ZNF280C	NA	chrX	130202706	130268899	-	4.638	protein_coding	13.9097	14.854	15.8328	14.4143	13.9425	13.502	12.7836	12.194
Human	ENSG00000056291.17	NPFFR2	NA	chr4	72031803	72148067	+	2.359	protein_coding	NA	NA	0.106605	0.114273	NA	0.121215	0.0663156	0.129592
Human	ENSG00000056487.16	PHF21B	NA	chr22	44881161	45010005	-	6.007	protein_coding	0.0722401	0.0401006	0.962888	0.852645	0.0933378	0.0476022	2.63031	1.90844
Human	ENSG00000056558.11	TRAF1	NA	chr9	120902392	120929173	-	4.476	protein_coding	4.07188	2.20649	19.5522	6.20326	5.76213	7.66613	1.78247	1.57088
Human	ENSG00000056586.16	RC3H2	NA	chr9	122844555	122905359	-	11.563	protein_coding	32.9629	35.9983	44.3893	42.8264	43.4948	41.2487	17.7503	16.7223
Human	ENSG00000056736.10	IL17RB	NA	chr3	53846567	53865794	+	3.044	protein_coding	NA	0.316537	2.31323	0.708464	0.0613973	0.0939378	0.87367	0.853649
Human	ENSG00000056972.20	TRAF3IP2	NA	chr6	111555380	111606906	-	7.871	protein_coding	8.94981	9.30362	7.63613	6.81547	8.85672	9.77254	2.84217	3.37905
Human	ENSG00000056998.20	GYG2	NA	chrX	2828821	2882820	+	3.621	protein_coding	15.0201	15.8993	8.88969	7.81688	20.4391	28.034	6.30765	8.18933
Human	ENSG00000057019.16	DCBLD2	NA	chr3	98795940	98901695	-	11.28	protein_coding	294.555	424.388	127.859	121.546	191.897	115.393	23.0774	22.5079
Human	ENSG00000057149.16	SERPINB3	NA	chr18	63655196	63661893	-	1.707	protein_coding	NA	NA	NA	NA	NA	NA	NA	NA
Human	ENSG00000057252.13	SOAT1	NA	chr1	179293713	179358680	+	7.005	protein_coding	65.8921	91.7114	101.777	102.979	56.5349	56.2505	33.5879	35.153
Human	ENSG00000057294.15	PKP2	NA	chr12	32790754	32896777	-	6.97	protein_coding	0.103765	0.10368	0.216483	0.580138	0.053628	NA	2.02001	2.14916
Human	ENSG00000057468.7	MSH4	NA	chr1	75796881	75913242	+	3.27	protein_coding	0.265411	0.29466	0.615244	0.412187	0.57154	0.349782	0.621926	0.654418
Human	ENSG00000057593.14	F7	NA	chr13	113105787	113120685	+	3.799	protein_coding	0.076151	NA	0.19859	0.283833	0.442759	0.301076	0.0823577	0.160941
Human	ENSG00000057608.17	GDI2	NA	chr10	5765222	5842132	-	3.918	protein_coding	349.476	339.992	289.608	288.629	276.667	257.118	79.5368	80.4841
Human	ENSG00000057657.17	PRDM1	NA	chr6	105993462	106109939	+	6.75	protein_coding	6.94314	3.74709	7.04147	5.43135	9.41389	8.51486	6.04895	6.31794
Human	ENSG00000057663.16	ATG5	NA	chr6	106045422	106325791	-	5.655	protein_coding	28.367	24.8765	33.3529	34.1313	24.0598	19.771	9.68231	10.0551
Human	ENSG00000057704.13	TMCC3	NA	chr12	94567121	94650557	-	6.512	protein_coding	0.777443	0.998752	3.74596	2.77353	0.229599	0.219554	2.30622	1.94822
Human	ENSG00000057757.10	PITHD1	NA	chr1	23778417	23788232	+	2.173	protein_coding	54.3847	69.7267	56.2447	64.2603	40.9394	42.8986	29.6607	25.9562
Human	ENSG00000057935.14	MTA3	NA	chr2	42494568	42756947	+	10.58	protein_coding	13.1934	8.19644	12.6216	13.3257	17.9474	19.7028	4.70202	4.82543
Human	ENSG00000058056.9	USP13	NA	chr3	179653039	179789401	+	8.155	protein_coding	27.3689	26.7912	18.3484	15.8999	18.9071	13.7801	2.55136	2.49289
Human	ENSG00000058063.16	ATP11B	NA	chr3	182793502	182921629	+	9.187	protein_coding	34.9853	34.0862	48.2323	44.4834	38.0215	37.3502	36.2872	35.8882
Human	ENSG00000058085.15	LAMC2	NA	chr1	183186237	183245127	+	6.77	protein_coding	0.320492	0.426974	1.22583	0.99546	0.220849	0.211187	1.10916	1.19664
Human	ENSG00000058091.17	CDK14	NA	chr7	90466423	91210590	+	7.017	protein_coding	31.1066	27.2226	23.0802	22.7427	32.6804	27.9549	9.43045	9.88962
Human	ENSG00000058262.10	SEC61A1	NA	chr3	128051640	128071683	+	4.64	protein_coding	616.752	685.586	572.716	576.207	481.855	449.565	223.363	220.814
Human	ENSG00000058272.19	PPP1R12A	NA	chr12	79773562	79935460	-	11.864	protein_coding	71.5075	55.3482	50.6396	47.602	62.5394	55.5311	22.1129	20.7429
Human	ENSG00000058335.16	RASGRF1	NA	chr15	78959905	79090780	-	9.977	protein_coding	0.275466	0.91747	0.529328	0.35125	0.505776	0.343927	0.0783995	0.153206
Human	ENSG00000058404.20	CAMK2B	NA	chr7	44217149	44334577	-	8.159	protein_coding	0.0177287	NA	0.739741	0.429516	0.0687192	0.0350468	0.536864	0.599499
Human	ENSG00000058453.17	CROCC	NA	chr1	16740272	16972964	+	8.875	protein_coding	4.1887	4.28842	4.27872	4.89024	5.53836	6.54053	2.73216	2.37676
Human	ENSG00000058600.16	POLR3E	NA	chr16	22297374	22335101	+	9.486	protein_coding	10.3386	11.7573	18.4515	17.3348	9.6737	7.98818	4.60113	4.2701
Human	ENSG00000058668.15	ATP2B4	NA	chr1	203626786	203744081	+	9.495	protein_coding	275.328	295.784	109.624	100.021	214.588	183.976	33.4954	31.3917
Human	ENSG00000058673.17	ZC3H11A	NA	chr1	203795622	203854999	+	12.829	protein_coding	0.157852	0.0938827	0.137218	0.147088	0.14568	0.222891	0.0731647	0.0595734
Human	ENSG00000058729.11	RIOK2	NA	chr5	97160866	97183247	-	5.489	protein_coding	27.1694	25.7166	35.9193	34.3286	21.3826	20.942	13.3667	14.954
Human	ENSG00000058799.15	YIPF1	NA	chr1	53851718	53889798	-	2.036	protein_coding	40.2828	45.5503	49.7775	49.386	43.1434	52.667	26.5085	28.6788
Human	ENSG00000058804.12	NDC1	NA	chr1	53765477	53838463	-	4.72	protein_coding	77.0745	88.6475	39.9066	42.9485	24.0348	21.446	15.4118	17.2284
Human	ENSG00000058866.15	DGKG	NA	chr3	186105667	186362234	-	10.975	protein_coding	0.962128	1.20716	3.02465	3.21765	0.647103	0.286598	0.541655	0.710298
Human	ENSG00000059122.17	FLYWCH1	NA	chr16	2911930	2951208	+	8.425	protein_coding	13.2373	19.4423	18.1186	18.9419	16.9701	20.7375	6.42465	6.49514
Human	ENSG00000059145.19	UNKL	NA	chr16	1363204	1414751	-	7.494	protein_coding	8.55076	9.90023	4.53028	4.89213	10.7737	11.5233	2.90165	2.34563
Human	ENSG00000059377.18	TBXAS1	NA	chr7	139777050	140020325	+	6.271	protein_coding	12.4558	19.4751	5.3737	5.2444	35.7932	65.7983	1.12258	0.658115
Human	ENSG00000059378.13	PARP12	NA	chr7	140023748	140062951	-	5.51	protein_coding	7.45558	6.64508	21.1317	21.5265	8.51366	7.83629	4.14519	4.63276
Human	ENSG00000059573.9	ALDH18A1	NA	chr10	95605940	95656711	-	3.759	protein_coding	116.25	126.434	109.785	116.391	108.188	93.8702	35.1664	40.582
Human	ENSG00000059588.10	TARBP1	NA	chr1	234391312	234479179	-	7.819	protein_coding	9.12033	8.47208	9.16641	10.0671	8.86782	6.98501	2.70101	2.81505
Human	ENSG00000059691.12	GATB	NA	chr4	151670503	151761007	-	11.741	protein_coding	5.86431	6.68838	8.56762	8.67879	5.33254	5.65025	2.49161	3.04639
Human	ENSG00000059728.11	MXD1	NA	chr2	69897687	69942945	+	6.351	protein_coding	9.74802	10.62	10.6516	10.0171	10.9176	8.59956	8.81829	9.2179
Human	ENSG00000059758.8	CDK17	NA	chr12	96278260	96400480	-	6.467	protein_coding	43.6608	49.2049	34.2204	34.3893	35.8355	28.3869	17.8282	15.7888
Human	ENSG00000059769.20	DNAJC25	NA	chr9	111631333	111654351	+	2.604	protein_coding	19.6642	17.206	18.1561	22.5677	18.9477	19.2168	9.55211	11.0942
Human	ENSG00000059804.16	SLC2A3	NA	chr12	7919229	7936187	-	6.071	protein_coding	38.3363	49.4386	75.639	70.3343	43.5602	32.7348	20.4084	19.6134
Human	ENSG00000059915.17	PSD	NA	chr10	102402616	102421539	-	5.979	protein_coding	1.08868	1.16836	2.5657	2.38957	2.37563	2.67821	1.67454	1.32938
Human	ENSG00000060069.17	CTDP1	NA	chr18	79679802	79754510	+	5.3	protein_coding	17.0031	19.9979	33.3094	35.2476	16.8557	21.7427	15.4667	14.3625
Human	ENSG00000060138.13	YBX3	NA	chr12	10699088	10723323	-	8.621	protein_coding	69.1952	71.6701	67.7637	65.1647	80.4069	74.1319	38.8147	38.1025
Human	ENSG00000060140.9	STYK1	NA	chr12	10618922	10674318	-	3.44	protein_coding	0.46254	0.420147	0.950365	0.940363	0.217318	0.249372	0.909526	1.24416
Human	ENSG00000060237.18	WNK1	NA	chr12	752578	911452	+	17.28	protein_coding	48.685	54.7566	61.837	63.1026	52.142	59.7377	41.6445	36.2761
Human	ENSG00000060303.5	RPS17P5	NA	chr6	50857254	50857662	-	0.408	processed_pseudogene	NA	NA	NA	NA	NA	NA	NA	NA
Human	ENSG00000060339.14	CCAR1	NA	chr10	68721011	68792377	+	6.059	protein_coding	81.6947	78.1214	67.9858	71.319	75.2016	68.4781	24.9413	20.2072
Human	ENSG00000060491.16	OGFR	NA	chr20	62804834	62814000	+	4.702	protein_coding	25.4104	35.4001	30.8067	34.0546	28.2606	32.657	6.42123	5.88398
Human	ENSG00000060558.4	GNA15	NA	chr19	3136032	3163749	+	2.753	protein_coding	NA	0.262496	0.730784	0.195838	0.0678872	NA	0.0568247	NA
Human	ENSG00000060566.14	CREB3L3	NA	chr19	4153630	4173054	+	2.648	protein_coding	NA	NA	0.569821	0.610809	NA	NA	0.177234	0.173172
Human	ENSG00000060642.11	PIGV	NA	chr1	26787053	26800659	+	5.872	protein_coding	7.26692	7.50712	5.18209	4.36124	6.843	11.2002	4.0495	3.09768
Human	ENSG00000060656.20	PTPRU	NA	chr1	29236515	29326813	+	6.682	protein_coding	6.5592	8.07514	9.18309	9.48056	10.7124	14.0791	10.3481	10.1567
Human	ENSG00000060688.13	SNRNP40	NA	chr1	31259567	31296788	-	3.887	protein_coding	45.5493	51.4366	61.0749	57.4927	28.849	28.6167	21.3307	20.8025
Human	ENSG00000060709.15	RIMBP2	NA	chr12	130396136	130716281	-	9.655	protein_coding	NA	NA	0.208374	0.0558406	NA	0.0888493	0.0486085	0.0316631
Human	ENSG00000060718.22	COL11A1	NA	chr1	102876466	103108872	-	9.091	protein_coding	13.2699	16.5606	7.49658	7.73929	12.9516	15.9156	3.06303	3.27867
Human	ENSG00000060749.16	QSER1	NA	chr11	32892810	32993316	+	10.908	protein_coding	37.9789	37.4091	29.5101	30.3971	37.1114	36.0186	17.5685	16.0869
Human	ENSG00000060762.19	MPC1	NA	chr6	166364918	166383013	-	1.546	protein_coding	33.0278	32.7204	28.3038	29.8167	27.4417	19.6057	18.5176	17.8955
Human	ENSG00000060971.19	ACAA1	NA	chr3	38103128	38137242	-	7.106	protein_coding	15.2465	17.2883	12.528	14.9087	17.4637	21.8102	6.73658	6.56069
Human	ENSG00000060982.15	BCAT1	NA	chr12	24810023	24949101	-	11.415	protein_coding	201.811	148.012	58.4476	59.511	135.385	62.3998	18.3916	23.2862
Human	ENSG00000061273.18	HDAC7	NA	chr12	47782721	47833132	-	9.928	protein_coding	29.5912	39.0394	29.6367	30.0036	33.2824	37.3851	13.6458	12.5017
Human	ENSG00000061337.15	LZTS1	NA	chr8	20246164	20303963	-	5.706	protein_coding	11.2048	24.0631	10.7538	12.614	17.163	20.1957	5.09946	6.10771
Human	ENSG00000061455.11	PRDM6	NA	chr5	123089240	123194266	+	9.23	protein_coding	0.125373	0.234882	0.408691	0.321265	0.384721	0.805484	0.93219	0.66242
Human	ENSG00000061492.12	WNT8A	NA	chr5	138083989	138092365	+	1.991	protein_coding	NA	NA	0.126309	NA	NA	NA	NA	NA
Human	ENSG00000061656.10	SPAG4	NA	chr20	35615828	35621094	+	2.348	protein_coding	1.10889	1.64146	1.17815	2.41098	1.35315	2.80101	2.86493	1.88788
Human	ENSG00000061676.15	NCKAP1	NA	chr2	182909114	183038858	-	22.52	protein_coding	62.4328	62.8417	68.0294	64.6993	59.6283	52.0215	16.7484	15.7401
Human	ENSG00000061794.13	MRPS35	NA	chr12	27710821	27756295	+	1.93	protein_coding	100.355	84.996	113.753	119.281	76.1131	69.1902	25.2085	29.7787
Human	ENSG00000061918.14	GUCY1B1	NA	chr4	155758991	155807811	+	3.944	protein_coding	7.0784	4.21425	10.2658	8.88544	29.5693	49.5187	7.06035	6.97607
Human	ENSG00000061936.10	SFSWAP	NA	chr12	131711080	131799738	+	10.158	protein_coding	18.0989	17.311	18.3944	17.7803	19.0426	16.7773	8.03907	7.31313
Human	ENSG00000061938.20	TNK2	NA	chr3	195863363	195911945	-	12.245	protein_coding	6.82785	9.63931	11.4394	11.91	7.8451	10.8587	6.79667	5.92939
Human	ENSG00000061987.16	MON2	NA	chr12	62466816	62600476	+	16.014	protein_coding	22.5635	19.1336	19.3942	19.9308	24.9868	21.6951	11.6249	11.5303
Human	ENSG00000062038.14	CDH3	NA	chr16	68636188	68722616	+	6.076	protein_coding	0.0238066	NA	0.0827785	0.0443665	NA	NA	0.411951	0.176098
Human	ENSG00000062096.15	ARSF	NA	chrX	3041470	3112727	+	2.205	protein_coding	NA	NA	NA	NA	NA	NA	NA	0.0693213
Human	ENSG00000062194.16	GPBP1	NA	chr5	57173947	57264679	+	6.472	protein_coding	52.9023	42.7651	62.0154	59.9786	49.0047	45.861	26.3954	25.9322
Human	ENSG00000062282.15	DGAT2	NA	chr11	75759511	75801535	+	7.904	protein_coding	0.25621	0.426668	2.4499	1.90991	0.236454	0.759727	1.22712	1.08297
Human	ENSG00000062370.17	ZNF112	NA	chr19	44326554	44367217	-	3.848	protein_coding	8.72103	8.26318	8.82275	9.45739	9.47095	11.964	3.94348	3.89284
Human	ENSG00000062485.19	CS	NA	chr12	56271698	56300391	-	6.401	protein_coding	99.6565	107.854	76.3362	74.752	76.8187	67.723	27.0303	24.2856
Human	ENSG00000062524.16	LTK	NA	chr15	41503636	41513887	-	3.491	protein_coding	1.82313	1.38003	2.73741	4.09259	2.40911	1.63819	4.92931	4.072
Human	ENSG00000062582.14	MRPS24	NA	chr7	43866557	43869893	-	2.607	protein_coding	1.72003	0.831591	1.73635	1.03403	1.43378	0.877474	0.600071	0.410423
Human	ENSG00000062598.18	ELMO2	NA	chr20	46366049	46432985	-	6.597	protein_coding	29.8419	37.2445	51.1578	50.2201	32.7496	38.707	16.3861	16.1264
Human	ENSG00000062650.19	WAPL	NA	chr10	86435255	86521792	-	7.205	protein_coding	54.0651	55.0306	64.0134	63.4922	49.5702	42.9019	22.9067	22.7848
Human	ENSG00000062716.13	VMP1	NA	chr17	59707191	59842255	+	6.854	protein_coding	150.347	119.81	61.5311	60.3722	196.901	133.086	29.238	29.1702
Human	ENSG00000062725.10	APPBP2	NA	chr17	60443157	60526242	-	9.89	protein_coding	38.8606	27.3278	39.9725	36.1971	50.9469	43.2823	19.4559	20.4938
Human	ENSG00000062822.15	POLD1	NA	chr19	50384203	50418018	+	4.934	protein_coding	15.6551	23.2878	21.8657	23.1654	6.02271	7.24429	6.46806	7.03237
Human	ENSG00000063015.20	SEZ6	NA	chr17	28954900	29006440	-	4.962	protein_coding	NA	NA	NA	NA	0.0376649	NA	NA	0.0308048
Human	ENSG00000063046.18	EIF4B	NA	chr12	53006281	53042215	+	6.028	protein_coding	272.26	248.197	187.693	178.879	397.722	439.451	63.2968	67.932
Human	ENSG00000063127.16	SLC6A16	NA	chr19	49289637	49325215	-	3.589	protein_coding	2.90184	2.88605	2.87287	3.90573	10.7272	9.40142	1.91788	2.12947
Human	ENSG00000063169.11	BICRA	NA	chr19	47608195	47703277	+	7.688	protein_coding	7.90225	9.02376	9.81326	9.74774	7.87636	9.37286	6.9388	5.58686
Human	ENSG00000063176.16	SPHK2	NA	chr19	48619290	48630717	+	6.009	protein_coding	7.79933	9.82138	11.5508	12.6957	7.34013	9.37452	7.44573	7.8856
Human	ENSG00000063177.13	RPL18	NA	chr19	48615327	48619184	-	3.857	protein_coding	305.799	311.332	245.157	225.05	332.406	322.645	90.9752	89.8811
Human	ENSG00000063180.9	CA11	NA	chr19	48637945	48646187	-	1.946	protein_coding	2.30427	1.73298	6.59072	5.81807	8.4515	12.1961	8.28014	8.09039
Human	ENSG00000063241.8	ISOC2	NA	chr19	55452984	55462343	-	4.408	protein_coding	19.1968	24.0447	30.18	30.4551	16.2811	17.0608	12.0665	12.1021
Human	ENSG00000063244.13	U2AF2	NA	chr19	55654145	55674716	+	4.116	protein_coding	142.154	168.783	140.526	131.249	101.983	102.819	59.9757	56.4102
Human	ENSG00000063245.15	EPN1	NA	chr19	55675225	55709858	+	17.616	protein_coding	30.0366	40.1064	24.0689	24.576	26.3853	31.6853	14.3597	13.6402
Human	ENSG00000063322.15	MED29	NA	chr19	39391302	39400641	+	3.839	protein_coding	40.6554	42.7304	47.427	43.9571	40.2607	51.2455	33.1296	31.0564
Human	ENSG00000063438.19	AHRR	NA	chr5	321758	438291	+	9.435	protein_coding	1.74774	1.60845	0.85293	0.742855	1.78277	2.30333	0.281871	0.194408
Human	ENSG00000063515.3	GSC2	NA	chr22	19146992	19150292	-	2.625	protein_coding	NA	NA	0.287407	0.102694	NA	0.108932	0.655551	0.698758
Human	ENSG00000063587.15	ZNF275	NA	chrX	153334146	153360110	+	8.147	protein_coding	14.1151	15.2271	17.0391	15.9155	15.0717	12.8811	10.3115	9.38096
Human	ENSG00000063601.17	MTMR1	NA	chrX	150692970	150765108	+	6.328	protein_coding	27.3617	26.7607	20.3871	20.8738	23.6275	19.9277	12.7316	13.3095
Human	ENSG00000063660.9	GPC1	NA	chr2	240435662	240468076	+	6.522	protein_coding	217.86	307.513	143.979	151.69	139.669	182.695	37.8263	37.0532
Human	ENSG00000063761.16	ADCK1	NA	chr14	77800108	77935014	+	5.293	protein_coding	2.84214	4.23243	5.939	5.04203	3.63688	3.94372	2.45312	2.85896
Human	ENSG00000063854.13	HAGH	NA	chr16	1795619	1827157	-	5.839	protein_coding	7.55572	11.4275	23.3866	24.838	7.0097	7.78653	15.1643	16.0995
Human	ENSG00000063978.16	RNF4	NA	chr4	2462219	2625320	+	7.141	protein_coding	36.4407	54.9504	71.8769	67.8362	32.6102	38.0808	22.63	22.4539
Human	ENSG00000064012.22	CASP8	NA	chr2	201233442	201287711	+	7.243	protein_coding	12.0025	9.07931	10.6939	10.1605	10.4245	13.3834	2.05186	2.49023
Human	ENSG00000064042.18	LIMCH1	NA	chr4	41359606	41700044	+	10.862	protein_coding	0.279656	0.0887072	0.717724	0.645262	1.03237	1.84278	0.590497	0.534748
Human	ENSG00000064102.15	INTS13	NA	chr12	26905180	26938326	-	3.059	protein_coding	53.0079	47.6414	60.7534	54.3724	38.4906	33.9322	24.1894	24.4845
Human	ENSG00000064115.11	TM7SF3	NA	chr12	26971578	27014434	-	5.504	protein_coding	43.7047	48.9296	36.7353	36.7329	36.8082	38.289	12.1081	13.0248
Human	ENSG00000064195.7	DLX3	NA	chr17	49990004	49995224	-	2.715	protein_coding	NA	NA	0.741013	0.297868	NA	NA	0.69144	0.394097
Human	ENSG00000064199.7	SPA17	NA	chr11	124673843	124697518	+	5.159	protein_coding	9.53297	7.84426	3.85094	4.38921	5.65136	5.98609	2.12264	2.25177
Human	ENSG00000064201.16	TSPAN32	NA	chr11	2301996	2318204	+	3.797	protein_coding	0.0761911	NA	0.0662315	NA	0.0984427	0.376543	NA	NA
Human	ENSG00000064205.10	CCN5	NA	chr20	44714843	44728509	+	4.981	protein_coding	0.0290401	NA	0.151464	0.162359	0.412734	0.746297	0.31407	0.153436
Human	ENSG00000064218.5	DMRT3	NA	chr9	976654	991732	+	2.697	protein_coding	NA	0.267947	0.18649	0.199904	NA	0.106024	0.0580046	NA
Human	ENSG00000064225.12	ST3GAL6	NA	chr3	98732235	98821201	+	6.288	protein_coding	1.38024	1.41742	4.71927	4.32993	2.46695	1.77352	1.61713	1.21544
Human	ENSG00000064270.13	ATP2C2	NA	chr16	84368526	84464187	+	7.352	protein_coding	NA	NA	NA	0.0366663	NA	NA	NA	0.0207907
Human	ENSG00000064300.9	NGFR	NA	chr17	49495292	49515008	+	4.141	protein_coding	0.0349309	NA	4.00815	2.14823	0.18053	0.207158	2.34223	2.91606
Human	ENSG00000064309.14	CDON	NA	chr11	125955795	126063335	-	10.6	protein_coding	0.614075	0.659023	5.12452	4.95908	0.617101	0.836259	2.4794	2.84077
Human	ENSG00000064313.12	TAF2	NA	chr8	119730773	119832841	-	6.526	protein_coding	36.5279	35.2874	46.7433	46.8836	32.304	32.731	17.2356	16.5361
Human	ENSG00000064393.16	HIPK2	NA	chr7	139561569	139777998	-	15.622	protein_coding	103.899	129.709	52.4308	51.6294	273.102	364.124	24.1737	21.477
Human	ENSG00000064419.13	TNPO3	NA	chr7	128954179	129055173	-	4.676	protein_coding	87.3584	95.0452	97.4516	93.8539	63.3104	69.1017	33.188	32.2967
Human	ENSG00000064489.23	BORCS8-MEF2B	NA	chr19	19145568	19192158	-	1.929	protein_coding	NA	NA	NA	NA	0.0968862	NA	0.243295	NA
Human	ENSG00000064490.14	RFXANK	NA	chr19	19192228	19201869	+	2.503	protein_coding	34.9053	42.0561	43.9062	51.2647	39.7979	46.4963	16.2501	17.1601
Human	ENSG00000064545.15	TMEM161A	NA	chr19	19119168	19138513	-	3.281	protein_coding	11.3744	20.2634	16.9391	18.5684	11.9621	21.4395	10.4419	9.78336
Human	ENSG00000064547.14	LPAR2	NA	chr19	19623654	19628930	-	2.975	protein_coding	1.70175	1.29551	3.80392	3.71509	4.27185	5.19029	3.83866	3.28828
Human	ENSG00000064601.20	CTSA	NA	chr20	45890143	45898824	+	8.508	protein_coding	67.547	118.828	100.823	97.271	108.802	155.51	52.6794	52.2806
Human	ENSG00000064607.17	SUGP2	NA	chr19	18990887	19034023	-	8.468	protein_coding	42.7899	54.2189	39.0229	40.5247	44.9136	41.9735	17.0146	15.9568
Human	ENSG00000064651.14	SLC12A2	NA	chr5	128083765	128189677	+	10.653	protein_coding	22.4584	20.3959	26.581	25.8614	16.9999	14.7899	8.82563	8.04945
Human	ENSG00000064652.11	SNX24	NA	chr5	122843438	123029354	+	3.474	protein_coding	14.823	12.1344	17.0115	16.6057	11.6741	11.3589	7.15996	7.69987
Human	ENSG00000064655.19	EYA2	NA	chr20	46894623	47188844	+	3.618	protein_coding	0.239882	0.0665794	0.903608	0.447049	1.08479	0.632276	0.345911	0.675969
Human	ENSG00000064666.15	CNN2	NA	chr19	1026585	1039068	+	3.64	protein_coding	419.084	407.981	96.0326	99.3856	502.661	508.498	76.672	74.3691
Human	ENSG00000064687.13	ABCA7	NA	chr19	1039996	1065572	+	9.591	protein_coding	0.739004	0.879048	2.98914	3.00741	2.51374	4.50192	5.49679	4.31897
Human	ENSG00000064692.20	SNCAIP	NA	chr5	122311353	122464219	+	7.266	protein_coding	10.8696	7.2935	2.14586	2.59702	22.9694	19.7557	1.55017	1.64087
Human	ENSG00000064703.12	DDX20	NA	chr1	111755244	111768000	+	5.585	protein_coding	24.993	31.7441	34.7166	32.6284	18.9069	21.1964	12.8568	12.9727
Human	ENSG00000064726.10	BTBD1	NA	chr15	83016422	83067252	-	4.066	protein_coding	118.252	109.245	117.143	116.619	126.404	123.212	38.5132	37.969
Human	ENSG00000064763.11	FAR2	NA	chr12	29149102	29340980	+	5.411	protein_coding	6.20191	3.51688	8.69099	6.97466	4.76646	3.22357	5.9557	5.31075
Human	ENSG00000064787.13	BCAS1	NA	chr20	53936776	54070594	-	8.186	protein_coding	NA	0.0588527	0.0614418	0.0658614	NA	NA	0.0191105	0.0186725
Human	ENSG00000064835.11	POU1F1	NA	chr3	87259403	87276584	-	1.566	protein_coding	NA	NA	NA	NA	NA	NA	NA	NA
Human	ENSG00000064886.14	CHI3L2	NA	chr1	111200770	111243440	+	3.295	protein_coding	0.0438995	0.511742	7.78485	0.163624	1.30457	2.51668	0.094955	0.092779
Human	ENSG00000064932.16	SBNO2	NA	chr19	1107636	1174268	-	6.61	protein_coding	26.0193	46.2819	40.8229	42.2504	37.9442	61.3855	18.3892	18.1528
Human	ENSG00000064933.18	PMS1	NA	chr2	189784084	189877629	+	5.454	protein_coding	23.3655	21.7299	17.7983	18.8314	19.6694	18.1928	8.23209	7.79121
Human	ENSG00000064961.19	HMG20B	NA	chr19	3572776	3579088	+	3.857	protein_coding	47.9287	43.218	28.9493	33.7575	46.8082	61.682	10.221	10.1849
Human	ENSG00000064989.13	CALCRL	NA	chr2	187341963	187448460	-	7.309	protein_coding	1.84052	0.59323	1.4795	0.700758	3.17072	2.34735	1.88351	1.88217
Human	ENSG00000064995.18	TAF11	NA	chr6	34877461	34888071	-	1.989	protein_coding	37.3803	30.2771	38.1837	35.9156	38.713	30.7655	21.5506	19.5966
Human	ENSG00000064999.15	ANKS1A	NA	chr6	34889254	35091406	+	8.498	protein_coding	11.6768	10.9982	16.0394	15.7339	14.3392	17.1945	11.5792	10.2706
Human	ENSG00000065000.19	AP3D1	NA	chr19	2100987	2164468	-	8.613	protein_coding	87.7499	125.322	118.689	121.499	89.7687	93.224	32.4755	32.7429
Human	ENSG00000065029.15	ZNF76	NA	chr6	35258908	35295985	+	6.782	protein_coding	6.88905	7.88504	10.4197	11.4077	8.7081	9.95037	4.63641	3.80894
Human	ENSG00000065054.14	SLC9A3R2	NA	chr16	2025355	2039026	+	3.516	protein_coding	50.9726	71.1828	40.9122	42.3217	57.0355	73.5199	12.1022	11.564
Human	ENSG00000065057.9	NTHL1	NA	chr16	2039814	2047866	-	2.43	protein_coding	11.7862	13.9772	9.62459	6.54513	7.84491	8.82552	3.60516	3.83706
Human	ENSG00000065060.17	UHRF1BP1	NA	chr6	34792014	34883138	+	9.908	protein_coding	5.12432	3.74406	9.87345	9.2233	4.65913	5.22369	4.43674	4.39677
Human	ENSG00000065135.12	GNAI3	NA	chr1	109548614	109600195	+	9.044	protein_coding	79.9375	70.582	66.9578	67.3032	60.7135	56.0258	25.4965	25.5713
Human	ENSG00000065150.21	IPO5	NA	chr13	97953657	98024296	+	9.664	protein_coding	134.366	122.237	106.926	101.703	82.5781	65.421	32.0356	32.5351
Human	ENSG00000065154.12	OAT	NA	chr10	124397302	124418976	-	3.388	protein_coding	143.453	137.435	151.349	157.064	130.02	107.863	54.4395	60.5458
Human	ENSG00000065183.16	WDR3	NA	chr1	117929719	117966543	+	10.276	protein_coding	21.0019	22.8554	26.1858	28.8301	16.2049	14.6925	11.0219	11.0074
Human	ENSG00000065243.20	PKN2	NA	chr1	88684221	88836255	+	6.897	protein_coding	63.5054	60.5965	69.2785	77.1542	59.0732	58.0019	30.893	28.2126
Human	ENSG00000065268.11	WDR18	NA	chr19	984331	998438	+	2.283	protein_coding	35.6712	50.9624	64.2197	65.8872	25.705	33.1914	17.9531	19.885
Human	ENSG00000065308.5	TRAM2	NA	chr6	52497407	52577060	-	7.047	protein_coding	175.705	172.964	76.3329	85.802	138.652	111.709	26.4394	23.903
Human	ENSG00000065320.9	NTN1	NA	chr17	9021509	9244000	+	6.415	protein_coding	0.383325	0.262851	2.15611	2.01705	1.74803	1.02522	1.02423	1.54879
Human	ENSG00000065325.13	GLP2R	NA	chr17	9822205	9892099	+	5.696	protein_coding	NA	0.0422901	0.0441505	0.0946526	0.295302	0.351409	0.109858	0.0268352
Human	ENSG00000065328.17	MCM10	NA	chr10	13161557	13211110	+	5.456	protein_coding	20.5202	30.8169	25.9501	30.386	4.96693	5.13614	4.44427	4.73465
Human	ENSG00000065357.20	DGKA	NA	chr12	55927318	55954027	+	10.098	protein_coding	12.2618	11.3787	9.08998	9.90401	14.2696	13.479	3.90399	3.75398
Human	ENSG00000065361.16	ERBB3	NA	chr12	56076798	56103505	+	8.837	protein_coding	0.245528	0.136293	2.24816	1.79978	0.169192	0.291221	3.77067	4.20317
Human	ENSG00000065371.17	ROPN1	NA	chr3	123968520	123992178	-	4.518	protein_coding	0.0320161	0.0533166	0.055662	0.0596659	NA	NA	NA	NA
Human	ENSG00000065413.20	ANKRD44	NA	chr2	196967016	197311173	-	12.826	protein_coding	3.41717	3.34301	5.43118	5.21234	4.38601	4.43657	2.25644	1.90679
Human	ENSG00000065427.15	KARS1	NA	chr16	75627473	75648643	-	4.051	protein_coding	134.294	131.473	142.843	133.155	111.509	107.715	56.5742	56.0702
Human	ENSG00000065457.10	ADAT1	NA	chr16	75596980	75623300	-	4.486	protein_coding	23.9899	23.4655	20.5176	19.9504	20.1225	23.5845	8.75302	6.47395
Human	ENSG00000065485.20	PDIA5	NA	chr3	123067024	123225227	+	4.067	protein_coding	23.7584	26.0608	19.6016	20.4813	32.0297	34.8733	7.61613	5.86308
Human	ENSG00000065491.8	TBC1D22B	NA	chr6	37257771	37332970	+	3.462	protein_coding	13.8716	14.89	21.211	18.4541	20.1901	22.0531	13.8273	13.0248
Human	ENSG00000065518.8	NDUFB4	NA	chr3	120596327	120602507	+	1.877	protein_coding	110.201	86.7543	79.7183	86.1707	113.709	99.0226	41.5058	45.5221
Human	ENSG00000065526.12	SPEN	NA	chr1	15836094	15940456	+	14.336	protein_coding	22.339	22.8013	31.8211	33.1886	21.6278	19.6868	15.55	15.3323
Human	ENSG00000065534.19	MYLK	NA	chr3	123610048	123884332	-	22.167	protein_coding	199.397	234.353	32.3215	33.9532	307.164	465.11	3.26046	3.15816
Human	ENSG00000065548.18	ZC3H15	NA	chr2	186486252	186509361	+	3.026	protein_coding	130.499	110.651	138.539	132.647	102.711	91.1892	58.4188	60.6665
Human	ENSG00000065559.15	MAP2K4	NA	chr17	12020828	12143830	+	5.709	protein_coding	35.6491	35.1896	40.8343	41.3162	36.5996	34.1593	19.4007	20.2145
Human	ENSG00000065600.13	PACC1	NA	chr1	212363927	212414901	-	2.917	protein_coding	14.5789	15.9378	28.1914	26.9848	17.299	14.6061	14.1047	13.5194
Human	ENSG00000065609.14	SNAP91	NA	chr6	83552879	83709691	-	6.651	protein_coding	NA	0.0362178	0.264677	0.121593	NA	NA	0.658589	0.758407
Human	ENSG00000065613.15	SLK	NA	chr10	103967139	104029233	+	8.107	protein_coding	53.456	59.5748	80.0012	82.2977	49.1958	50.9322	34.5604	33.693
Human	ENSG00000065615.14	CYB5R4	NA	chr6	83859655	83967423	+	9.621	protein_coding	11.3662	13.42	15.5787	15.2143	12.9763	12.9287	6.94306	6.78395
Human	ENSG00000065618.21	COL17A1	NA	chr10	104031285	104085880	-	6.989	protein_coding	0.103483	0.103399	0.719648	0.57856	0.0267411	NA	0.134301	0.196835
Human	ENSG00000065621.15	GSTO2	NA	chr10	104268872	104304950	+	9.926	protein_coding	0.888936	1.67449	1.67215	1.27643	0.922605	1.06589	0.898347	0.692968
Human	ENSG00000065665.21	SEC61A2	NA	chr10	12129636	12169961	+	3.916	protein_coding	13.4823	10.7647	12.6511	12.1844	11.645	8.68939	10.826	9.446
Human	ENSG00000065675.15	PRKCQ	NA	chr10	6427142	6580301	-	3.295	protein_coding	0.0877989	0.073106	1.45012	0.40906	0.226881	0.43391	0.712163	0.695843
Human	ENSG00000065717.15	TLE2	NA	chr19	2997638	3047635	-	4.15	protein_coding	0.522827	0.174133	2.42391	2.33844	0.855657	0.757931	7.61459	6.37196
Human	ENSG00000065802.12	ASB1	NA	chr2	238426741	238452250	+	7.407	protein_coding	25.3677	28.5536	20.5409	19.3252	24.475	22.8927	10.3067	10.4626
Human	ENSG00000065809.13	FAM107B	NA	chr10	14518556	14774897	-	7.019	protein_coding	34.9102	42.1093	38.6591	33.9508	30.1415	22.7323	15.2672	17.5741
Human	ENSG00000065833.9	ME1	NA	chr6	83210401	83431051	-	3.338	protein_coding	130.565	117.628	82.6467	89.157	105.037	99.456	50.0528	53.3018
Human	ENSG00000065882.16	TBC1D1	NA	chr4	37891083	38139175	+	9.035	protein_coding	35.83	33.7531	27.1661	30.0749	25.1742	23.9898	21.4702	20.3692
Human	ENSG00000065883.16	CDK13	NA	chr7	39950120	40099580	+	24.618	protein_coding	14.2134	14.3349	13.8826	14.3118	16.55	16.308	5.45863	5.07897
Human	ENSG00000065911.13	MTHFD2	NA	chr2	74186171	74217565	+	11.443	protein_coding	65.7575	35.8916	34.4158	36.2317	33.5144	14.5435	19.536	24.1643
Human	ENSG00000065923.10	SLC9A7	NA	chrX	46599250	46759118	-	9.98	protein_coding	31.1328	27.1538	6.32483	6.67174	19.2324	10.4866	2.0848	1.85323
Human	ENSG00000065970.9	FOXJ2	NA	chr12	8032715	8055517	+	6.297	protein_coding	25.4519	31.1386	26.2384	27.4408	22.1411	24.0673	16.4711	14.7829
Human	ENSG00000065978.19	YBX1	NA	chr1	42682417	42703805	+	3.395	protein_coding	812.802	897.125	758.888	777.745	570.369	666.732	402.593	381.976
Human	ENSG00000065989.16	PDE4A	NA	chr19	10416772	10469630	+	6.762	protein_coding	10.9952	11.5775	22.0167	22.9227	16.3345	18.8178	18.9938	19.101
Human	ENSG00000066027.12	PPP2R5A	NA	chr1	212285409	212361853	+	3.942	protein_coding	34.566	33.7311	49.3776	45.1336	51.0614	61.8753	29.6447	32.0674
Human	ENSG00000066032.18	CTNNA2	NA	chr2	79185230	80648861	+	7.535	protein_coding	NA	NA	0.166875	0.178879	NA	NA	0.166093	0.0405716
Human	ENSG00000066044.15	ELAVL1	NA	chr19	7958572	8005659	-	6.962	protein_coding	60.6478	63.0064	68.6317	66.6763	50.0655	47.1102	33.7504	31.1986
Human	ENSG00000066056.14	TIE1	NA	chr1	43300981	43323108	+	6.705	protein_coding	0.107866	0.17963	0.300052	0.321635	0.195116	0.0852936	0.58329	0.478736
Human	ENSG00000066084.13	DIP2B	NA	chr12	50504984	50748657	+	10.351	protein_coding	22.6245	28.275	34.4508	32.8141	26.2167	27.3488	13.2998	12.0204
Human	ENSG00000066117.15	SMARCD1	NA	chr12	50085199	50100707	+	4.903	protein_coding	39.9753	50.0634	54.933	53.5512	43.7216	49.3394	20.0374	21.9787
Human	ENSG00000066135.13	KDM4A	NA	chr1	43650148	43705518	+	5.184	protein_coding	21.8201	14.2653	21.4419	21.9442	24.984	23.0567	9.41527	10.5264
Human	ENSG00000066136.20	NFYC	NA	chr1	40691647	40771603	+	5.99	protein_coding	20.2846	19.5442	18.0109	17.7314	14.9452	17.1377	8.74906	8.70167
Human	ENSG00000066185.13	ZMYND12	NA	chr1	42430328	42456253	-	2.181	protein_coding	0.0663222	0.220893	0.230611	0.247199	0.257075	0.917757	0.0717278	0.0700841
Human	ENSG00000066230.12	SLC9A3	NA	chr5	470455	524449	-	5.754	protein_coding	0.125694	0.0418638	0.48076	0.0936985	0.0649612	NA	0.108751	0.212518
Human	ENSG00000066248.15	NGEF	NA	chr2	232878700	233013256	-	4.647	protein_coding	0.186764	0.15551	4.4917	3.77062	0.0402181	0.0615336	4.37637	3.94715
Human	ENSG00000066279.18	ASPM	NA	chr1	197084126	197146694	-	10.888	protein_coding	95.135	101.438	21.5727	25.3775	13.3544	9.69088	7.37077	6.57011
Human	ENSG00000066294.15	CD84	NA	chr1	160541094	160579516	-	9.255	protein_coding	NA	0.052055	0.461932	NA	NA	NA	NA	NA
Human	ENSG00000066322.15	ELOVL1	NA	chr1	43363397	43368074	-	2.506	protein_coding	114.98	170.33	169.193	154.901	82.5583	88.7736	62.5504	57.6403
Human	ENSG00000066336.12	SPI1	NA	chr11	47354859	47378547	-	2.04	protein_coding	NA	NA	1.84913	NA	0.0916144	0.14017	0.153371	0.299713
Human	ENSG00000066379.15	POLR1H	NA	chr6	30058898	30064909	+	3.672	protein_coding	7.60273	8.92164	9.51957	8.66267	7.73633	8.4102	6.68868	6.45215
Human	ENSG00000066382.16	MPPED2	NA	chr11	30384492	30586872	-	8.197	protein_coding	0.0529396	0.0587738	0.276117	0.065773	0.182402	0.174422	0.152679	0.205122
Human	ENSG00000066405.13	CLDN18	NA	chr3	137998734	138033655	+	3.715	protein_coding	NA	NA	NA	NA	0.0503078	NA	NA	NA
Human	ENSG00000066422.5	ZBTB11	NA	chr3	101648888	101677132	-	7.053	protein_coding	30.4351	29.6793	33.3383	33.5578	25.3325	22.42	18.9421	17.0126
Human	ENSG00000066427.24	ATXN3	NA	chr14	92044495	92106621	-	9.661	protein_coding	9.91176	5.61008	5.49245	4.7156	15.0699	16.5453	5.06834	4.31932
Human	ENSG00000066455.13	GOLGA5	NA	chr14	92794304	92839947	+	3.205	protein_coding	84.0362	73.9564	87.018	84.2776	94.5255	80.297	41.1474	41.3014
Human	ENSG00000066468.23	FGFR2	NA	chr10	121478331	121598458	-	7.58	protein_coding	NA	NA	0.265415	0.462324	NA	NA	0.722341	0.443638
Human	ENSG00000066557.6	LRRC40	NA	chr1	70144804	70205579	-	2.843	protein_coding	60.2406	53.0403	62.7155	58.1241	36.8791	35.2027	16.1776	16.0219
Human	ENSG00000066583.12	ISOC1	NA	chr5	129094748	129114028	+	1.942	protein_coding	44.2437	42.4214	53.7408	52.8869	58.0313	60.9588	16.7555	19.8347
Human	ENSG00000066629.18	EML1	NA	chr14	99737692	99942060	+	8.93	protein_coding	30.7763	32.1269	17.2066	18.5952	33.9254	30.2277	3.83651	3.5603
Human	ENSG00000066651.20	TRMT11	NA	chr6	125986478	126203817	+	5.722	protein_coding	7.71022	4.96755	12.0862	11.6836	8.3942	6.94628	5.27658	4.75496
Human	ENSG00000066654.14	THUMPD1	NA	chr16	20702815	20742084	-	6.501	protein_coding	36.1121	34.3485	39.0316	43.871	32.3132	31.5813	11.2137	9.9457
Human	ENSG00000066697.15	MSANTD3	NA	chr9	100427142	100451734	+	3.289	protein_coding	99.9215	108.468	44.9592	42.292	86.9404	61.206	12.2715	12.548
Human	ENSG00000066735.14	KIF26A	NA	chr14	104138722	104180894	+	6.756	protein_coding	0.0428208	0.0713097	2.15896	2.27435	NA	0.0846497	5.14052	5.49784
Human	ENSG00000066739.12	ATG2B	NA	chr14	96279194	96363341	-	14.256	protein_coding	17.0056	16.2888	21.4683	22.0482	22.4571	23.167	10.6882	10.3253
Human	ENSG00000066777.9	ARFGEF1	NA	chr8	67173510	67343781	-	11.059	protein_coding	42.5353	40.3398	37.7483	39.318	47.6402	50.7821	21.6148	20.5942
Human	ENSG00000066813.14	ACSM2B	NA	chr16	20536225	20576427	-	8.158	protein_coding	NA	NA	NA	NA	NA	NA	NA	NA
Human	ENSG00000066827.16	ZFAT	NA	chr8	134477787	134713049	-	8.9	protein_coding	5.4609	6.27923	8.0813	7.51163	5.6908	6.81131	4.13068	3.38338
Human	ENSG00000066855.16	MTFR1	NA	chr8	65644733	65771261	+	4.629	protein_coding	32.2483	28.1006	22.8175	25.2741	25.2744	20.0144	12.2339	12.1847
Human	ENSG00000066923.17	STAG3	NA	chr7	100177562	100221488	+	8.583	protein_coding	0.202235	0.224522	0.644598	0.75378	0.152424	0.0333155	0.984233	0.837016
Human	ENSG00000066926.12	FECH	NA	chr18	57544376	57586702	-	8.784	protein_coding	13.8325	12.8888	13.7421	14.3317	15.1489	15.1698	9.95549	10.319
Human	ENSG00000066933.16	MYO9A	NA	chr15	71822290	72118577	-	20.32	protein_coding	14.9561	13.9291	12.8463	14.1551	12.5086	12.7213	8.26845	7.62763
Human	ENSG00000067048.17	DDX3Y	NA	chrY	12904107	12920478	+	5.72	protein_coding	50.0707	56.8942	143.459	151.61	56.1987	49.6907	53.5774	53.9797
Human	ENSG00000067057.18	PFKP	NA	chr10	3066332	3137718	+	7.728	protein_coding	81.4959	97.0644	91.9299	91.9149	37.5335	35.0773	32.1055	33.1697
Human	ENSG00000067064.11	IDI1	NA	chr10	1039151	1049170	-	4.345	protein_coding	67.5804	80.0545	76.2836	78.1103	56.1326	49.8844	19.0822	21.2482
Human	ENSG00000067066.17	SP100	NA	chr2	230415941	230545606	+	14.134	protein_coding	23.5487	22.3773	41.0654	37.5156	22.7171	24.156	6.08753	5.79662
Human	ENSG00000067082.15	KLF6	NA	chr10	3775995	3785281	-	6.139	protein_coding	124.998	176.455	109.58	96.1215	99.642	111.416	43.9067	38.4437
Human	ENSG00000067113.17	PLPP1	NA	chr5	55424853	55534969	-	1.935	protein_coding	41.5632	28.7567	49.6464	56.0038	63.4568	107.433	20.6159	21.4864
Human	ENSG00000067141.17	NEO1	NA	chr15	73051709	73305205	+	8.137	protein_coding	93.0964	94.169	54.6725	53.5696	127.612	167.203	33.7409	31.6339
Human	ENSG00000067167.8	TRAM1	NA	chr8	70573217	70608416	-	4.131	protein_coding	347.458	293.015	288.616	288.299	444.816	517.002	73.6559	70.636
Human	ENSG00000067177.15	PHKA1	NA	chrX	72578813	72714319	-	6.35	protein_coding	7.22105	9.14222	16.673	15.4526	5.85698	4.77328	4.06493	4.40507
Human	ENSG00000067182.8	TNFRSF1A	NA	chr12	6328756	6342114	-	4.005	protein_coding	136.884	144.11	132.742	135.829	174.201	199.484	31.0924	31.7157
Human	ENSG00000067191.16	CACNB1	NA	chr17	39173452	39197703	-	7.097	protein_coding	3.95405	3.56388	6.98067	7.4828	3.89745	3.06213	3.086	2.64914
Human	ENSG00000067208.14	EVI5	NA	chr1	92508695	92792404	-	8.276	protein_coding	29.8176	26.6614	25.8896	25.0483	42.9295	39.2157	9.60255	9.6226
Human	ENSG00000067221.14	STOML1	NA	chr15	73978925	73994622	-	10.458	protein_coding	3.7898	5.68927	3.67916	3.91803	3.18101	4.64821	3.5153	3.43474
Human	ENSG00000067225.18	PKM	NA	chr15	72199028	72231822	-	8.571	protein_coding	905.055	1071.23	611.641	604.403	579.847	576.531	170.474	169.35
Human	ENSG00000067248.10	DHX29	NA	chr5	55256054	55307694	-	4.896	protein_coding	93.6849	93.9232	71.8077	76.5325	80.5062	77.1519	26.1689	26.5995
Human	ENSG00000067334.14	DNTTIP2	NA	chr1	93866283	93879918	-	7.518	protein_coding	36.6721	39.5066	47.9681	47.0798	29.2099	28.1459	16.7717	15.696
Human	ENSG00000067365.15	METTL22	NA	chr16	8621682	8649654	+	8.254	protein_coding	10.1117	8.98866	6.97712	7.96889	10.8232	11.6055	4.39711	4.53708
Human	ENSG00000067369.14	TP53BP1	NA	chr15	43403060	43510728	-	12.976	protein_coding	40.9333	36.7007	40.6603	40.7597	51.1019	53.1743	16.7458	16.1382
Human	ENSG00000067445.21	TRO	NA	chrX	54920461	54931431	+	6.716	protein_coding	17.5319	11.6568	13.1058	11.3994	38.2636	29.6335	2.79521	3.25462
Human	ENSG00000067533.6	RRP15	NA	chr1	218285292	218337983	+	7.877	protein_coding	17.1331	16.6665	25.5089	26.6935	12.3852	7.91372	9.31441	8.59643
Human	ENSG00000067560.13	RHOA	NA	chr3	49359138	49412998	-	4.805	protein_coding	509.386	480.265	435.238	416.502	373.009	347.599	137.197	136.98
Human	ENSG00000067596.12	DHX8	NA	chr17	43483864	43610338	+	10.439	protein_coding	25.6208	27.2982	33.8231	34.1902	23.0417	25.283	15.6603	15.2722
Human	ENSG00000067601.8	PMS2P4	NA	chr7	67287540	67302419	-	0.844	transcribed_unprocessed_pseudogene	8.74062	3.99571	2.38371	1.91638	7.30744	5.08199	2.22424	1.08664
Human	ENSG00000067606.17	PRKCZ	NA	chr1	2050410	2185395	+	7.695	protein_coding	0.639124	0.375648	0.58826	1.05096	0.995793	0.966162	2.62255	2.7015
Human	ENSG00000067646.12	ZFY	NA	chrY	2935280	2982506	+	5.557	protein_coding	24.7285	20.5903	31.5879	28.4754	24.955	21.0974	10.5005	10.0124
Human	ENSG00000067704.10	IARS2	NA	chr1	220094131	220148041	+	4.135	protein_coding	127.998	122.452	120.662	123.931	104.362	108.293	35.6763	36.0416
Human	ENSG00000067715.14	SYT1	NA	chr12	78863992	79452008	+	6.389	protein_coding	13.1993	8.74709	9.0138	7.7635	9.79955	7.02671	2.93827	2.36852
Human	ENSG00000067798.16	NAV3	NA	chr12	77324640	78213010	+	13.278	protein_coding	43.2595	60.1394	22.7466	21.0329	22.4362	13.0935	3.00435	3.10818
Human	ENSG00000067829.19	IDH3G	NA	chrX	153785765	153794523	-	2.717	protein_coding	51.3218	61.2628	46.1866	46.5324	50.8334	53.0427	16.6399	16.2586
Human	ENSG00000067836.13	ROGDI	NA	chr16	4796967	4802880	-	3.613	protein_coding	3.32296	2.06682	2.43616	2.83523	3.05195	2.69089	1.55876	2.03071
Human	ENSG00000067840.12	PDZD4	NA	chrX	153802165	153830565	-	4.341	protein_coding	0.266572	0.221962	3.18624	3.41543	0.473584	0.526969	1.51357	1.76058
Human	ENSG00000067842.17	ATP2B3	NA	chrX	153517675	153582939	+	7.534	protein_coding	NA	NA	0.0333795	0.0715611	NA	NA	0.249172	0.243462
Human	ENSG00000067900.8	ROCK1	NA	chr18	20946905	21111813	-	11.075	protein_coding	57.4154	60.8355	56.7905	56.8837	57.5446	57.3959	22.982	22.3449
Human	ENSG00000067955.15	CBFB	NA	chr16	67028983	67101058	+	4.652	protein_coding	65.9501	76.9463	71.0872	65.1327	57.9321	54.829	21.3203	18.3674
Human	ENSG00000067992.16	PDK3	NA	chrX	24465269	24550466	+	13.506	protein_coding	0.706858	0.927438	4.02191	3.91203	0.830268	1.14328	1.67952	1.45995
Human	ENSG00000068001.14	HYAL2	NA	chr3	50317789	50322782	-	4.421	protein_coding	18.715	29.7496	28.783	25.9144	20.4184	29.429	8.77555	9.57711
Human	ENSG00000068024.17	HDAC4	NA	chr2	239048167	239401654	-	13.377	protein_coding	5.2228	5.51025	7.27541	6.91207	8.62026	9.53369	3.20431	2.83379
Human	ENSG00000068028.17	RASSF1	NA	chr3	50329781	50340980	-	3.683	protein_coding	19.4017	33.2254	22.7378	22.6899	13.8026	14.6739	16.9478	16.3935
Human	ENSG00000068078.20	FGFR3	NA	chr4	1793292	1808872	+	4.848	protein_coding	1.01445	1.14281	5.29106	5.89408	0.539709	0.884736	2.71057	2.14398
Human	ENSG00000068079.8	IFI35	NA	chr17	43006739	43014456	+	1.958	protein_coding	14.9968	12.4256	61.0079	59.4762	16.8949	27.1635	2.7964	1.79552
Human	ENSG00000068097.15	HEATR6	NA	chr17	60041007	60078922	-	7.045	protein_coding	19.5466	17.9509	11.4585	12.2828	17.5884	19.4825	4.84082	3.75353
Human	ENSG00000068120.15	COASY	NA	chr17	42561466	42566277	+	4.032	protein_coding	43.5884	53.1116	62.995	64.6515	35.8305	44.3246	28.207	27.1815
Human	ENSG00000068137.15	PLEKHH3	NA	chr17	42667913	42676994	-	4.803	protein_coding	8.28199	12.3878	21.2055	22.1134	12.7242	12.3237	9.41301	9.70649
Human	ENSG00000068305.17	MEF2A	NA	chr15	99565416	99716466	+	6.925	protein_coding	33.4833	39.6198	61.9896	57.3786	50.9268	53.8034	21.3253	19.3798
Human	ENSG00000068308.14	OTUD5	NA	chrX	48922023	48958386	-	3.596	protein_coding	42.92	48.1635	42.2399	41.68	58.729	69.0216	25.319	25.6314
Human	ENSG00000068323.17	TFE3	NA	chrX	49028725	49043410	-	4.207	protein_coding	93.0744	98.4265	69.4607	62.9874	89.1598	92.5741	45.961	43.2727
Human	ENSG00000068354.16	TBC1D25	NA	chrX	48539713	48562609	+	3.966	protein_coding	9.30041	12.6941	14.5841	12.3026	9.51903	9.80554	6.31118	6.47488
Human	ENSG00000068366.20	ACSL4	NA	chrX	109624243	109733403	-	6.546	protein_coding	136.208	144.288	81.5988	88.292	286.165	306.347	22.7034	21.7862
Human	ENSG00000068383.19	INPP5A	NA	chr10	132537786	132783480	+	3.739	protein_coding	33.0769	39.428	38.8757	43.9071	31.2905	30.5142	15.2715	16.9247
Human	ENSG00000068394.11	GPKOW	NA	chrX	49113406	49123735	-	1.658	protein_coding	37.8634	39.3725	45.0482	42.4354	31.2241	34.8379	24.7207	21.8494
Human	ENSG00000068400.13	GRIPAP1	NA	chrX	48973719	49002264	-	6.841	protein_coding	15.0548	14.0143	24.0416	22.7762	16.7469	17.5974	14.704	14.9033
Human	ENSG00000068438.15	FTSJ1	NA	chrX	48476020	48486364	+	2.872	protein_coding	51.4732	52.0015	44.3945	45.7106	34.8148	28.6743	21.7336	21.5017
Human	ENSG00000068489.13	PRR11	NA	chr17	59155731	59206709	+	6.743	protein_coding	81.9026	74.448	8.50329	10.0744	14.4958	10.3472	3.85122	3.3776
Human	ENSG00000068615.19	REEP1	NA	chr2	86213992	86338083	-	5.846	protein_coding	0.0494864	0.041205	1.67769	1.19891	NA	0.0489132	0.588718	1.01972
Human	ENSG00000068650.18	ATP11A	NA	chr13	112690328	112887168	+	13.733	protein_coding	9.19525	11.3312	19.8687	20.9249	13.2825	12.3265	4.77301	4.22954
Human	ENSG00000068654.16	POLR1A	NA	chr2	86020215	86106155	-	13.519	protein_coding	27.006	34.7455	33.7627	32.2432	21.8151	21.8495	11.0047	9.8141
Human	ENSG00000068697.7	LAPTM4A	NA	chr2	20032649	20051628	-	1.546	protein_coding	633.423	476.783	492.389	445.506	927.456	873.747	181.634	181.427
Human	ENSG00000068724.17	TTC7A	NA	chr2	46916156	47076137	+	7.18	protein_coding	9.54924	12.1449	20.4197	20.0864	10.8544	12.9034	10.2404	10.1335
Human	ENSG00000068745.15	IP6K2	NA	chr3	48688002	48740353	-	5.624	protein_coding	34.7219	26.3842	33.4473	38.4895	48.9499	48.9119	19.7773	18.0739
Human	ENSG00000068781.21	STON1-GTF2A1L	NA	chr2	48529924	48776517	+	4.294	protein_coding	0.0336862	0.0560979	NA	0.0627784	0.130573	0.0665922	0.0364319	0.035597
Human	ENSG00000068784.13	SRBD1	NA	chr2	45388679	45612165	-	5.045	protein_coding	16.4002	14.9449	16.0011	18.9154	15.0774	15.7568	5.42651	5.21126
Human	ENSG00000068796.19	KIF2A	NA	chr5	62306161	62391025	+	13.05	protein_coding	32.7316	28.0201	30.5824	30.2621	28.1128	22.7881	11.6879	11.6543
Human	ENSG00000068831.19	RASGRP2	NA	chr11	64726910	64745456	-	6.084	protein_coding	0.0475505	NA	0.620023	0.398773	0.153594	0.0939996	0.745679	0.97983
Human	ENSG00000068878.15	PSME4	NA	chr2	53864068	53970993	-	10.392	protein_coding	66.019	62.7477	59.2646	56.3421	59.726	51.3174	39.5462	36.6395
[truncated: 117,555 more rows]

## Sheet: Log2FC (Inf-Uninf)
										Log2FC (Infected/Uninfected), pseudozero=0.0001
[truncated: 118,613 more rows]
