# Supplementary material for: Interferon induced circRNAs escape herpesvirus host shutoff and suppress lytic infection
Source: bioRxiv. 2023 Sep 7:2023.09.07.556698. Preprint. [Version 1] doi: 10.1101/2023.09.07.556698 (PMC10602050; doi:10.1101/2023.09.07.556698)
Supplement: Supplement 5 [file media-5.xlsx]

## Sheet: GenePlotter
	Gene Symbol	GAPDH	<-- type your gene of interest here, and graph/table will autopopulate
															ERCC normalized counts
														GAPDH	R1	R2	R3	R4
													LEC	Uninfected	4953.01	6617.5
														24 hpi	10171.4	8832.55
														72 hpi	10275.7	9109.64
													iSLK-BAC16	Uninduced	10464.5	14331.8	36475.1	27016.4
														24 hpi	6558.44	3893.64	3368.14	24557.3
														72 hpi	2874.85	2410.89	3368.14	24557.3
															Log2FC (Infected/Uninfected or Induced/Uninduced)
														GAPDH	R1	R2	R3	R4
													LEC	24 hpi	1.03814	0.416543
														72 hpi	1.05286	0.461108
													iSLK-BAC16	24 hpi	-0.674077	-1.88003	-0.394652	-0.579566
														72 hpi	-1.86394	-2.57158	-3.43689	-0.137685

## Sheet: CircPlotter
	circbase ID	hsa_circ_0001400	<-- type your circRNA of interest here, and graph/table will autopopulate
	colinear gene	RELL1
															ERCC normalized counts
														hsa_circ_0001400	R1	R2	R3	R4
													LEC	Uninfected	24.983	32.8515
														24 hpi	45.7512	42.3749
														72 hpi	49.0715	67.6378
													iSLK-BAC16	Uninduced	8.4528	22.5086	38.5621	6.13126
														24 hpi	10.8526	1.73554	6.06851	100.881
														72 hpi	13.2816	13.6515	6.06851	100.881
															Log2FC (Infected/Uninfected or Induced/Uninduced)
														hsa_circ_0001400	R1	R2	R3	R4
													LEC	24 hpi	0.872862	0.36725
														72 hpi	0.973939	1.04187
													iSLK-BAC16	24 hpi	0.360537	-3.69702	-18.5568	2.7596
														72 hpi	0.65193	-0.72142	-2.66777	4.04032

## Sheet: Summary data
sample	STAR 2-pass mapping stats					STAR Mapped Reads
	Number of input reads	Uniquely mapped reads number	Number of reads mapped to multiple loci	Number of reads mapped to too many loci	Number of chimeric reads	hg38	ERCC	NC_009333.1
LEC_Uninfected_R1	75144237	68361196	5524048	45586	589029	73337168	846339	7
LEC_Uninfected_R2	70657202	63658884	6019186	40681	499634	69082186	860091	13
LEC_Infected_1d_R1	75597939	67911073	6412078	50369	611742	72960455	790845	879335
LEC_Infected_1d_R2	79843256	71735100	6959766	48889	529917	77696925	1002157	271293
LEC_Infected_3d_R1	75920775	68572621	5418299	85436	573477	54631754	637507	19001240
LEC_Infected_3d_R2	71816879	64559439	5583673	70986	596787	56687014	770708	12968807
iSLKBAC16_Uninduced_R1	26106469	24014957	1176723	24643	452024	25024400	362034	3312
iSLKBAC16_Uninduced_R2	26064605	23805312	1072289	20783	629742	24881232	268335	3700
iSLKBAC16_Uninduced_R3	20439923	18957379	1014222	15653	213901	19957037	76666	2088
iSLKBAC16_Uninduced_R4	19191185	17657306	1032006	15647	230359	18663774	88591	3626
iSLKBAC16_Induced_1d_R1	27762514	25603602	1007943	39010	539954	20714757	371038	5762429
iSLKBAC16_Induced_1d_R2	27282210	25548311	776794	46860	419559	13631012	382346	12493669
iSLKBAC16_Induced_1d_R3	17431652	15257613	1747719	22156	159470	15999298	61119	998767
iSLKBAC16_Induced_1d_R4	24261758	22210218	1510382	35975	192780	22656740	95774	1069018
iSLKBAC16_Induced_3d_R1	25869688	23563608	787500	51415	451277	11387667	338146	12827555
iSLKBAC16_Induced_3d_R2	24521138	22561833	718486	50664	433709	6483831	248291	16749620
iSLKBAC16_Induced_3d_R3	19709952	17314135	1022608	43155	131425	4025541	78853	14266806
iSLKBAC16_Induced_3d_R4	21471117	18793122	1210003	57333	143224	8341658	23742	11700263

## Sheet: Raw counts
										Raw Gene or BSJ counts
Species	Gene_ID	Gene_name	circRNA annotation	Chromosome	Start	Stop	Strand	Size_(kb)	Gene_type	LEC_Uninfected_R1	LEC_Uninfected_R2	LEC_Infected_1d_R1	LEC_Infected_1d_R2	LEC_Infected_3d_R1	LEC_Infected_3d_R2	iSLKBAC16_Uninduced_R1	iSLKBAC16_Uninduced_R2	iSLKBAC16_Uninduced_R3	iSLKBAC16_Uninduced_R4	iSLKBAC16_Induced_1d_R1	iSLKBAC16_Induced_1d_R2	iSLKBAC16_Induced_1d_R3	iSLKBAC16_Induced_1d_R4	iSLKBAC16_Induced_3d_R1	iSLKBAC16_Induced_3d_R2	iSLKBAC16_Induced_3d_R3	iSLKBAC16_Induced_3d_R4
ERCC	ERCC_00002	ERCC_00002	NA	ERCC	0	1061	+	1.061	spike-in	165237	172895	158710	200826	125329	160343	72160	53582	15151	17207	75615	76570	12168	19192	67021	50070	16229	4810
ERCC	ERCC_00003	ERCC_00003	NA	ERCC	0	1023	+	1.023	spike-in	9169	7762	7549	8990	5565	5999	4243	3200	951	1105	4192	4504	650	1038	3850	2959	821	220
ERCC	ERCC_00004	ERCC_00004	NA	ERCC	0	523	+	0.523	spike-in	29271	24368	23884	28633	18232	18995	12716	9220	2528	3044	12457	13098	2038	2841	11712	8604	2304	716
ERCC	ERCC_00009	ERCC_00009	NA	ERCC	0	984	+	0.984	spike-in	7148	7193	6673	8321	5422	6687	3029	2306	586	753	3246	3417	524	877	2837	2110	695	183
ERCC	ERCC_00012	ERCC_00012	NA	ERCC	0	994	+	0.994	spike-in	1	2	1	3	4	2	1	NA	NA	NA	NA	NA	NA	2	NA	NA	1	NA
ERCC	ERCC_00013	ERCC_00013	NA	ERCC	0	808	+	0.808	spike-in	4	12	4	9	1	9	7	2	1	NA	3	2	NA	1	3	1	NA	1
ERCC	ERCC_00014	ERCC_00014	NA	ERCC	0	1957	+	1.957	spike-in	65	69	58	79	50	32	28	21	8	8	23	28	6	5	27	11	9	NA
ERCC	ERCC_00016	ERCC_00016	NA	ERCC	0	844	+	0.844	spike-in	4	3	3	4	NA	NA	NA	1	NA	NA	1	NA	NA	NA	1	1	NA	NA
ERCC	ERCC_00017	ERCC_00017	NA	ERCC	0	1136	+	1.136	spike-in	NA	2	1	3	2	NA	2	NA	NA	1	NA	1	NA	NA	1	1	NA	NA
ERCC	ERCC_00019	ERCC_00019	NA	ERCC	0	644	+	0.644	spike-in	131	141	149	200	108	145	54	34	13	18	61	55	8	18	44	29	15	3
ERCC	ERCC_00022	ERCC_00022	NA	ERCC	0	751	+	0.751	spike-in	1338	1394	1320	1623	1131	1310	631	452	136	140	595	641	107	184	567	432	157	41
ERCC	ERCC_00024	ERCC_00024	NA	ERCC	0	536	+	0.536	spike-in	NA	1	NA	1	1	1	1	1	NA	NA	2	NA	NA	NA	1	NA	NA	NA
ERCC	ERCC_00025	ERCC_00025	NA	ERCC	0	1994	+	1.994	spike-in	1082	1239	970	1377	845	1028	480	378	100	116	516	495	94	141	450	316	104	45
ERCC	ERCC_00028	ERCC_00028	NA	ERCC	0	1130	+	1.13	spike-in	33	36	32	44	13	40	4	6	NA	4	10	13	2	2	9	9	3	NA
ERCC	ERCC_00031	ERCC_00031	NA	ERCC	0	1138	+	1.138	spike-in	16	24	12	28	11	13	5	3	NA	1	5	7	3	3	5	2	2	4
ERCC	ERCC_00033	ERCC_00033	NA	ERCC	0	2022	+	2.022	spike-in	42	21	38	31	23	30	23	14	NA	2	15	14	5	6	10	12	1	1
ERCC	ERCC_00034	ERCC_00034	NA	ERCC	0	1019	+	1.019	spike-in	152	147	131	195	143	149	72	47	12	24	75	59	15	9	73	34	8	3
ERCC	ERCC_00035	ERCC_00035	NA	ERCC	0	1130	+	1.13	spike-in	1072	1280	1129	1354	857	1130	457	335	91	82	361	427	76	133	426	300	85	23
ERCC	ERCC_00039	ERCC_00039	NA	ERCC	0	740	+	0.74	spike-in	11	20	20	34	21	33	6	7	NA	5	18	8	4	4	7	16	2	1
ERCC	ERCC_00040	ERCC_00040	NA	ERCC	0	744	+	0.744	spike-in	9	7	8	8	2	5	1	2	NA	2	3	3	NA	NA	4	2	NA	NA
ERCC	ERCC_00041	ERCC_00041	NA	ERCC	0	1122	+	1.122	spike-in	3	6	2	3	3	8	3	1	NA	NA	1	1	1	NA	3	NA	NA	NA
ERCC	ERCC_00042	ERCC_00042	NA	ERCC	0	1023	+	1.023	spike-in	4476	4180	4154	4739	3063	3628	2228	1584	513	533	2105	2159	369	510	1830	1381	457	145
ERCC	ERCC_00043	ERCC_00043	NA	ERCC	0	1023	+	1.023	spike-in	7766	7042	6416	8280	4941	5869	3553	2596	791	824	3566	3683	440	765	3237	2348	625	163
ERCC	ERCC_00044	ERCC_00044	NA	ERCC	0	1156	+	1.156	spike-in	1444	1659	1423	1887	1080	1430	639	490	138	162	713	706	107	179	606	450	161	30
ERCC	ERCC_00046	ERCC_00046	NA	ERCC	0	522	+	0.522	spike-in	22452	20168	19051	22504	15241	16627	10954	7657	2293	2702	10334	10378	1881	2853	9114	6842	2155	689
ERCC	ERCC_00048	ERCC_00048	NA	ERCC	0	992	+	0.992	spike-in	NA	NA	1	NA	NA	1	NA	1	NA	NA	NA	NA	NA	NA	NA	NA	NA	NA
ERCC	ERCC_00051	ERCC_00051	NA	ERCC	0	274	+	0.274	spike-in	97	81	93	93	112	94	50	30	11	8	45	57	7	7	35	35	9	4
ERCC	ERCC_00053	ERCC_00053	NA	ERCC	0	1023	+	1.023	spike-in	304	205	182	246	126	196	157	109	26	28	148	147	21	27	122	99	21	2
ERCC	ERCC_00054	ERCC_00054	NA	ERCC	0	274	+	0.274	spike-in	30	14	19	21	24	18	9	12	2	2	14	11	2	3	9	11	6	1
ERCC	ERCC_00057	ERCC_00057	NA	ERCC	0	1021	+	1.021	spike-in	NA	NA	NA	NA	NA	NA	NA	NA	NA	NA	NA	NA	NA	NA	NA	NA	NA	NA
ERCC	ERCC_00058	ERCC_00058	NA	ERCC	0	1136	+	1.136	spike-in	29	28	29	35	17	9	11	6	3	1	7	7	3	2	9	5	7	NA
ERCC	ERCC_00059	ERCC_00059	NA	ERCC	0	525	+	0.525	spike-in	73	117	70	104	59	87	47	23	7	6	25	42	4	16	39	25	10	4
ERCC	ERCC_00060	ERCC_00060	NA	ERCC	0	523	+	0.523	spike-in	2402	1479	1556	1803	1070	1075	979	723	224	256	980	909	139	208	959	650	190	67
ERCC	ERCC_00061	ERCC_00061	NA	ERCC	0	1136	+	1.136	spike-in	1	1	NA	1	NA	NA	1	1	NA	NA	NA	NA	NA	NA	1	NA	NA	NA
ERCC	ERCC_00062	ERCC_00062	NA	ERCC	0	1023	+	1.023	spike-in	507	410	356	458	278	331	228	180	47	54	278	257	32	48	225	126	41	13
ERCC	ERCC_00067	ERCC_00067	NA	ERCC	0	644	+	0.644	spike-in	17	18	15	25	14	10	6	5	NA	1	6	7	3	NA	4	4	2	1
ERCC	ERCC_00069	ERCC_00069	NA	ERCC	0	1137	+	1.137	spike-in	22	36	23	37	19	15	9	5	1	4	14	15	NA	1	12	5	4	1
ERCC	ERCC_00071	ERCC_00071	NA	ERCC	0	642	+	0.642	spike-in	401	460	421	477	325	371	152	128	32	45	181	169	37	37	146	95	42	7
ERCC	ERCC_00073	ERCC_00073	NA	ERCC	0	603	+	0.603	spike-in	7	8	4	2	5	11	5	NA	3	NA	2	1	2	NA	2	3	2	1
ERCC	ERCC_00074	ERCC_00074	NA	ERCC	0	522	+	0.522	spike-in	98102	95754	87417	112068	72258	79778	45034	32108	9535	11483	43885	46133	7163	10989	41270	30313	8884	2728
ERCC	ERCC_00075	ERCC_00075	NA	ERCC	0	1023	+	1.023	spike-in	NA	NA	NA	NA	2	NA	NA	NA	NA	NA	NA	NA	NA	NA	NA	NA	NA	NA
ERCC	ERCC_00076	ERCC_00076	NA	ERCC	0	642	+	0.642	spike-in	1234	1256	1143	1577	973	1215	455	327	96	145	495	487	79	119	425	309	102	44
ERCC	ERCC_00077	ERCC_00077	NA	ERCC	0	273	+	0.273	spike-in	7	7	8	8	6	4	3	NA	4	1	4	7	1	NA	2	4	1	NA
ERCC	ERCC_00078	ERCC_00078	NA	ERCC	0	993	+	0.993	spike-in	347	405	361	394	265	359	116	104	37	44	128	133	17	44	154	78	30	12
ERCC	ERCC_00079	ERCC_00079	NA	ERCC	0	644	+	0.644	spike-in	398	406	338	423	311	354	138	115	30	42	156	145	21	42	139	96	31	9
ERCC	ERCC_00081	ERCC_00081	NA	ERCC	0	534	+	0.534	spike-in	3	2	NA	1	1	2	NA	NA	NA	NA	1	1	NA	NA	NA	NA	1	NA
ERCC	ERCC_00083	ERCC_00083	NA	ERCC	0	1022	+	1.022	spike-in	NA	1	NA	2	NA	NA	NA	NA	NA	2	NA	NA	1	NA	1	NA	NA	NA
ERCC	ERCC_00084	ERCC_00084	NA	ERCC	0	994	+	0.994	spike-in	352	345	317	384	262	324	150	93	13	34	159	115	21	43	112	79	34	5
ERCC	ERCC_00085	ERCC_00085	NA	ERCC	0	844	+	0.844	spike-in	39	37	55	51	33	50	21	15	1	4	12	17	8	3	9	12	4	2
ERCC	ERCC_00086	ERCC_00086	NA	ERCC	0	1020	+	1.02	spike-in	8	6	2	5	2	NA	2	1	NA	NA	2	NA	NA	NA	NA	NA	NA	NA
ERCC	ERCC_00092	ERCC_00092	NA	ERCC	0	1124	+	1.124	spike-in	2583	2729	2288	3089	1893	2519	992	734	223	238	1026	1021	140	262	912	674	205	66
ERCC	ERCC_00095	ERCC_00095	NA	ERCC	0	521	+	0.521	spike-in	722	733	676	785	578	696	300	211	57	92	278	338	59	66	325	225	51	14
ERCC	ERCC_00096	ERCC_00096	NA	ERCC	0	1107	+	1.107	spike-in	176524	186020	169476	218563	136304	169268	74379	57055	15725	18224	77597	79417	12928	20312	71017	52156	17106	5089
ERCC	ERCC_00097	ERCC_00097	NA	ERCC	0	523	+	0.523	spike-in	5	1	NA	1	NA	1	3	NA	NA	NA	1	1	NA	NA	1	NA	NA	NA
ERCC	ERCC_00098	ERCC_00098	NA	ERCC	0	1143	+	1.143	spike-in	NA	3	1	NA	NA	NA	NA	NA	NA	NA	NA	NA	NA	NA	NA	NA	NA	NA
ERCC	ERCC_00099	ERCC_00099	NA	ERCC	0	1350	+	1.35	spike-in	191	196	191	247	147	184	99	56	21	26	87	98	8	25	79	53	12	7
ERCC	ERCC_00104	ERCC_00104	NA	ERCC	0	2022	+	2.022	spike-in	5	4	6	4	2	4	1	1	NA	1	NA	3	1	1	2	1	NA	NA
ERCC	ERCC_00108	ERCC_00108	NA	ERCC	0	1022	+	1.022	spike-in	4603	4906	4235	5614	3521	4483	1926	1509	423	476	2070	2103	326	531	1793	1364	462	144
ERCC	ERCC_00109	ERCC_00109	NA	ERCC	0	536	+	0.536	spike-in	9	1	1	6	12	7	NA	3	NA	NA	2	2	NA	NA	3	1	3	NA
ERCC	ERCC_00111	ERCC_00111	NA	ERCC	0	994	+	0.994	spike-in	4882	5166	4880	6090	3805	4613	2066	1443	475	512	2115	2137	354	603	1969	1433	465	147
ERCC	ERCC_00112	ERCC_00112	NA	ERCC	0	1136	+	1.136	spike-in	1596	1546	1422	1810	1221	1342	671	527	158	131	682	696	140	183	596	458	142	41
ERCC	ERCC_00113	ERCC_00113	NA	ERCC	0	840	+	0.84	spike-in	33202	34975	32593	41265	25781	31065	13229	10353	2871	3425	14082	14264	2160	3718	12817	9473	3098	943
ERCC	ERCC_00116	ERCC_00116	NA	ERCC	0	1991	+	1.991	spike-in	6836	6907	6468	8123	5208	6657	2862	2120	586	654	2799	3022	435	741	2605	1886	615	178
ERCC	ERCC_00117	ERCC_00117	NA	ERCC	0	1136	+	1.136	spike-in	3	NA	1	NA	NA	2	NA	NA	NA	NA	NA	1	NA	NA	2	1	NA	1
ERCC	ERCC_00120	ERCC_00120	NA	ERCC	0	536	+	0.536	spike-in	2	3	2	6	2	4	NA	1	NA	NA	NA	2	NA	NA	NA	2	NA	NA
ERCC	ERCC_00123	ERCC_00123	NA	ERCC	0	1022	+	1.022	spike-in	2	3	6	3	1	4	2	1	NA	NA	1	1	NA	NA	1	2	NA	NA
ERCC	ERCC_00126	ERCC_00126	NA	ERCC	0	1118	+	1.118	spike-in	74	78	73	84	51	69	26	25	7	8	28	24	4	7	27	18	2	2
ERCC	ERCC_00130	ERCC_00130	NA	ERCC	0	1059	+	1.059	spike-in	218319	223684	205531	260837	169057	203066	89811	65463	19249	21785	92358	96341	15921	24629	84294	60679	19821	5976
ERCC	ERCC_00131	ERCC_00131	NA	ERCC	0	771	+	0.771	spike-in	925	932	802	1016	725	803	343	278	98	80	303	363	68	82	332	212	70	33
ERCC	ERCC_00134	ERCC_00134	NA	ERCC	0	274	+	0.274	spike-in	1	NA	2	3	2	2	1	1	NA	NA	1	NA	NA	NA	NA	1	NA	NA
ERCC	ERCC_00136	ERCC_00136	NA	ERCC	0	1033	+	1.033	spike-in	11736	11641	10709	13353	8758	10756	5375	3821	1006	1233	5291	5448	713	1267	4683	3440	1027	299
ERCC	ERCC_00137	ERCC_00137	NA	ERCC	0	537	+	0.537	spike-in	NA	2	3	NA	2	7	NA	NA	1	NA	3	1	NA	NA	NA	NA	NA	NA
ERCC	ERCC_00138	ERCC_00138	NA	ERCC	0	1024	+	1.024	spike-in	3	8	NA	2	8	2	2	NA	1	NA	6	NA	NA	NA	1	1	1	NA
ERCC	ERCC_00142	ERCC_00142	NA	ERCC	0	493	+	0.493	spike-in	NA	NA	1	1	3	NA	1	NA	NA	NA	NA	NA	NA	NA	NA	NA	NA	NA
ERCC	ERCC_00143	ERCC_00143	NA	ERCC	0	784	+	0.784	spike-in	25	39	39	39	26	35	14	3	2	2	16	18	NA	4	14	6	2	1
ERCC	ERCC_00144	ERCC_00144	NA	ERCC	0	538	+	0.538	spike-in	104	99	84	110	78	104	40	29	3	10	40	37	3	8	45	22	13	1
ERCC	ERCC_00145	ERCC_00145	NA	ERCC	0	1042	+	1.042	spike-in	6962	7155	6679	8158	5452	6583	2913	2099	610	726	2922	3100	470	705	2669	1935	678	229
ERCC	ERCC_00147	ERCC_00147	NA	ERCC	0	1023	+	1.023	spike-in	6	13	5	7	4	4	1	2	NA	1	1	3	NA	1	1	2	NA	NA
ERCC	ERCC_00148	ERCC_00148	NA	ERCC	0	494	+	0.494	spike-in	46	44	43	52	58	40	21	7	5	4	19	24	5	9	16	18	4	4
ERCC	ERCC_00150	ERCC_00150	NA	ERCC	0	743	+	0.743	spike-in	30	30	22	28	26	29	11	13	4	2	17	19	1	4	15	8	7	2
ERCC	ERCC_00154	ERCC_00154	NA	ERCC	0	537	+	0.537	spike-in	21	33	15	23	20	26	6	7	5	2	8	10	2	2	10	11	3	NA
ERCC	ERCC_00156	ERCC_00156	NA	ERCC	0	494	+	0.494	spike-in	4	1	NA	NA	1	5	NA	NA	NA	NA	NA	NA	NA	NA	1	NA	NA	NA
ERCC	ERCC_00157	ERCC_00157	NA	ERCC	0	1019	+	1.019	spike-in	177	98	157	145	113	125	59	44	11	7	49	54	10	16	59	39	15	6
ERCC	ERCC_00158	ERCC_00158	NA	ERCC	0	1027	+	1.027	spike-in	6	7	3	8	2	6	9	2	1	1	6	8	NA	3	5	1	1	NA
ERCC	ERCC_00160	ERCC_00160	NA	ERCC	0	743	+	0.743	spike-in	117	139	107	209	95	109	58	50	16	13	50	54	6	12	48	32	12	6
ERCC	ERCC_00162	ERCC_00162	NA	ERCC	0	523	+	0.523	spike-in	298	229	205	249	173	185	113	75	33	34	103	125	24	24	112	93	18	11
ERCC	ERCC_00163	ERCC_00163	NA	ERCC	0	543	+	0.543	spike-in	61	76	74	72	56	83	37	27	9	4	38	27	3	9	25	22	8	2
ERCC	ERCC_00164	ERCC_00164	NA	ERCC	0	1022	+	1.022	spike-in	2	3	4	2	1	4	2	1	1	NA	NA	NA	NA	1	1	3	NA	NA
ERCC	ERCC_00165	ERCC_00165	NA	ERCC	0	872	+	0.872	spike-in	432	438	479	436	322	443	186	143	38	51	195	209	33	49	169	142	35	12
ERCC	ERCC_00168	ERCC_00168	NA	ERCC	0	1024	+	1.024	spike-in	9	2	1	4	3	4	NA	3	1	2	1	4	NA	1	3	1	NA	NA
ERCC	ERCC_00170	ERCC_00170	NA	ERCC	0	1023	+	1.023	spike-in	194	123	132	168	102	152	76	62	21	16	91	81	9	33	52	56	8	4
ERCC	ERCC_00171	ERCC_00171	NA	ERCC	0	505	+	0.505	spike-in	18221	18960	17107	22066	14060	17281	6338	4689	1562	1842	6677	6886	1178	1908	6172	4262	1679	516
KSHV	HHV8_gs01	PAN	NA	NC_009333.1	28819	29895	+	1.076	lncRNA	5	1	233759	75032	7193375	4528543	220	234	9	13	3252690	7247644	493220	502127	7074455	9401492	6059851	4800702
KSHV	HHV8GK18_gp01	K1	NA	NC_009333.1	4	1083	+	1.079	protein_coding	NA	NA	55	17	1591	1117	32	50	32	18	391	732	132	165	707	628	1409	1359
KSHV	HHV8GK18_gp02	ORF4	NA	NC_009333.1	1052	17026	+	15.974	protein_coding	NA	1	1049	253	20771	17289	80	113	77	58	1807	2225	859	641	19145	9848	33778	25976
KSHV	HHV8GK18_gp03	ORF6	NA	NC_009333.1	3179	17026	+	13.847	protein_coding	1	NA	17478	3149	118942	98487	1	12	9	5	58913	114122	14617	12224	52647	40953	62872	85356
KSHV	HHV8GK18_gp04	ORF7	NA	NC_009333.1	6594	17026	+	10.432	protein_coding	NA	NA	2507	422	22521	17980	2	4	5	3	8095	16502	2389	2110	10021	9100	14015	17539
KSHV	HHV8GK18_gp05	ORF8	NA	NC_009333.1	8665	17026	+	8.361	protein_coding	NA	NA	2878	561	71734	57987	2	8	4	1	5121	11142	2708	2267	24249	15979	65115	56892
KSHV	HHV8GK18_gp06	ORF9	NA	NC_009333.1	11329	17026	+	5.697	protein_coding	NA	NA	4108	825	85473	70406	7	8	1	4	5804	12283	2931	2432	24979	19214	61620	56422
KSHV	HHV8GK18_gp07	ORF10	NA	NC_009333.1	14485	17026	+	2.541	protein_coding	NA	NA	2026	426	28142	22855	3	3	3	3	4184	7080	1727	1642	8959	7021	18780	19159
KSHV	HHV8GK18_gp08	ORF11	NA	NC_009333.1	15756	17026	+	1.27	protein_coding	NA	NA	12599	4313	75950	55663	20	10	9	3	7313	13271	2638	2449	14425	11504	23800	24728
KSHV	HHV8GK18_gp09	ORF2	NA	NC_009333.1	17166	18519	-	1.353	protein_coding	NA	NA	1117	353	13076	10280	5	4	NA	4	3012	4698	814	1187	3177	2253	5610	4423
KSHV	HHV8GK18_gp10	K2	NA	NC_009333.1	17166	17841	-	0.675	protein_coding	NA	NA	6834	2381	26315	19049	62	52	11	15	23092	37836	10011	10918	15532	12152	8430	13721
KSHV	HHV8GK18_gp11	K3	NA	NC_009333.1	18573	19542	-	0.969	protein_coding	NA	NA	5285	1110	61969	52117	22	25	10	14	13153	20250	2748	2606	13596	10392	12834	15136
KSHV	HHV8GK18_gp12	ORF70	NA	NC_009333.1	19822	21036	-	1.214	protein_coding	NA	NA	5886	1292	54163	43973	4	5	1	2	13343	25428	1983	2060	9452	8749	7660	11299
KSHV	HHV8GK18_gp13	K4	NA	NC_009333.1	21275	21764	-	0.489	protein_coding	NA	NA	14165	3002	168778	143571	83	140	30	33	16783	16686	9980	10654	55533	29449	99927	64796
KSHV	HHV8GK18_gp14	K4.2	NA	NC_009333.1	21907	23078	-	1.171	protein_coding	NA	NA	1634	292	68762	55337	4	8	NA	3	2732	3004	938	1228	15912	5317	40290	25339
KSHV	HHV8GK18_gp15	K4.1	NA	NC_009333.1	21907	22461	-	0.554	protein_coding	NA	NA	1697	272	67431	54575	7	17	3	2	3026	2788	1381	1709	18894	7269	38906	21788
KSHV	HHV8GK18_gp16	K5	NA	NC_009333.1	25865	26635	-	0.77	protein_coding	NA	NA	23114	8557	61791	56810	95	91	22	21	9307	8815	3666	4405	10243	6238	6737	9079
KSHV	HHV8GK18_gp17	K6	NA	NC_009333.1	27067	27576	-	0.509	protein_coding	NA	NA	506	93	5111	4794	NA	1	NA	1	1626	2768	483	482	2599	2098	1492	2234
KSHV	HHV8GK18_gp18	K7	NA	NC_009333.1	28774	29876	+	1.102	protein_coding	NA	NA	62	32	4020	2636	NA	1	1	NA	682	1132	62	78	2010	5871	1677	1294
KSHV	HHV8GK18_gp19	ORF16	NA	NC_009333.1	30242	30834	+	0.592	protein_coding	NA	NA	917	239	12708	9571	4	5	1	2	2576	3592	637	778	6832	16890	10789	7694
KSHV	HHV8GK18_gp20	ORF17	NA	NC_009333.1	30857	32524	-	1.667	protein_coding	NA	NA	339	61	9852	8521	NA	NA	NA	NA	117	155	147	67	4725	2383	15217	12077
KSHV	HHV8GK18_gp21	ORF17.5	NA	NC_009333.1	30857	31786	-	0.929	protein_coding	NA	NA	NA	NA	NA	NA	NA	NA	NA	NA	NA	NA	NA	NA	NA	NA	NA	NA
KSHV	HHV8GK18_gp22	ORF18	NA	NC_009333.1	32523	33535	+	1.012	protein_coding	NA	NA	560	126	7381	5727	3	NA	1	2	1004	1743	348	465	3291	13926	4892	5229
KSHV	HHV8GK18_gp23	ORF20	NA	NC_009333.1	32967	35483	-	2.516	protein_coding	NA	NA	32	9	910	740	NA	NA	NA	1	22	55	7	17	318	366	823	824
KSHV	HHV8GK18_gp24	ORF19	NA	NC_009333.1	32967	34942	-	1.975	protein_coding	NA	NA	134	30	5439	4288	2	1	NA	NA	116	178	106	55	2542	1751	7486	6847
KSHV	HHV8GK18_gp25	ORF21	NA	NC_009333.1	35482	39416	+	3.934	protein_coding	NA	NA	1280	235	24023	19190	6	7	NA	3	1357	2517	579	661	8781	22311	20645	19064
KSHV	HHV8GK18_gp26	ORF22	NA	NC_009333.1	37212	39416	+	2.204	protein_coding	NA	NA	2441	462	48326	37085	16	12	4	8	2353	4853	866	944	18078	36642	38852	31360
KSHV	HHV8GK18_gp27	ORF24	NA	NC_009333.1	39397	42877	-	3.48	protein_coding	NA	NA	531	110	12679	10168	6	NA	3	3	242	356	103	76	4130	3224	7332	6344
KSHV	HHV8GK18_gp28	ORF23	NA	NC_009333.1	39397	40615	-	1.218	protein_coding	NA	NA	354	92	10403	8344	3	1	1	3	215	299	101	60	3825	2526	7379	5306
KSHV	HHV8GK18_gp29	ORF25	NA	NC_009333.1	42876	48846	+	5.97	protein_coding	NA	NA	3945	751	128654	97095	15	10	NA	3	3892	6620	1419	1400	40060	48311	140324	101368
KSHV	HHV8GK18_gp30	ORF26	NA	NC_009333.1	47032	48846	+	1.814	protein_coding	NA	NA	1703	297	57302	41664	3	3	NA	NA	1001	1565	356	338	13267	10688	51012	32751
KSHV	HHV8GK18_gp31	ORF27	NA	NC_009333.1	47973	48846	+	0.873	protein_coding	NA	NA	3014	547	89669	67696	5	4	NA	1	1668	2391	543	424	23884	16278	71638	42426
KSHV	HHV8GK18_gp32	ORF28	NA	NC_009333.1	49091	49399	+	0.308	protein_coding	NA	NA	431	100	9617	7350	1	1	NA	1	262	481	146	154	3563	3343	12263	8978
KSHV	HHV8GK18_gp33	ORF29	NA	NC_009333.1	49461	54775	-	5.314	protein_coding	NA	NA	405	102	10153	7433	4	NA	6	7	276	335	97	121	2706	1868	5180	4652
KSHV	HHV8GK18_gp34	ORF30	NA	NC_009333.1	50723	54176	+	3.453	protein_coding	NA	NA	794	117	5846	4430	3	NA	NA	NA	232	444	112	76	2092	2472	5496	5108
KSHV	HHV8GK18_gp35	ORF31	NA	NC_009333.1	50953	54176	+	3.223	protein_coding	NA	NA	1093	223	8890	7014	2	1	1	NA	321	661	186	148	3378	3988	9145	8115
KSHV	HHV8GK18_gp36	ORF32	NA	NC_009333.1	51504	54176	+	2.672	protein_coding	NA	NA	3123	511	27821	21980	2	NA	NA	2	1137	2049	528	536	9543	9900	27515	24154
KSHV	HHV8GK18_gp37	ORF33	NA	NC_009333.1	52861	54176	+	1.315	protein_coding	NA	NA	4232	679	61528	46660	1	NA	NA	NA	1414	2447	594	481	21199	13993	59913	38904
KSHV	HHV8GK18_gp38	ORF34	NA	NC_009333.1	54635	58974	+	4.339	protein_coding	NA	NA	864	203	15966	11755	4	2	NA	1	1015	1479	376	450	5376	7082	9701	8516
KSHV	HHV8GK18_gp39	ORF35	NA	NC_009333.1	55635	58974	+	3.339	protein_coding	NA	NA	NA	NA	NA	NA	NA	NA	NA	NA	NA	NA	NA	NA	NA	NA	NA	NA
KSHV	HHV8GK18_gp40	ORF36	NA	NC_009333.1	56075	58974	+	2.899	protein_coding	NA	NA	NA	NA	NA	NA	NA	NA	NA	NA	NA	NA	NA	NA	NA	NA	NA	NA
KSHV	HHV8GK18_gp41	ORF37	NA	NC_009333.1	57372	58974	+	1.602	protein_coding	NA	NA	NA	NA	NA	NA	NA	NA	NA	NA	NA	NA	NA	NA	NA	NA	NA	NA
KSHV	HHV8GK18_gp42	ORF38	NA	NC_009333.1	58787	58974	+	0.187	protein_coding	NA	NA	NA	NA	NA	NA	NA	NA	NA	NA	NA	NA	NA	NA	NA	NA	NA	NA
KSHV	HHV8GK18_gp43	ORF39	NA	NC_009333.1	59000	60274	-	1.274	protein_coding	NA	NA	916	210	28612	21322	1	5	1	NA	1040	1074	378	286	12476	5859	30520	23871
KSHV	HHV8GK18_gp44	ORF40	NA	NC_009333.1	60407	62644	+	2.237	protein_coding	NA	NA	732	144	10308	8158	5	4	1	2	901	1678	271	247	4160	7589	6741	6809
KSHV	HHV8GK18_gp45	ORF43	NA	NC_009333.1	62534	65052	-	2.518	protein_coding	NA	NA	447	80	12573	9391	4	1	6	15	271	445	155	95	3804	3377	7538	6357
KSHV	HHV8GK18_gp46	ORF42	NA	NC_009333.1	62534	63371	-	0.837	protein_coding	NA	NA	575	105	14421	10279	NA	1	3	1	146	184	79	45	2851	1747	6115	4489
KSHV	HHV8GK18_gp47	ORF44	NA	NC_009333.1	64991	67399	+	2.408	protein_coding	NA	NA	1302	276	12753	9247	7	5	NA	2	475	1082	181	198	4403	7711	7802	7037
KSHV	HHV8GK18_gp48	ORF48	NA	NC_009333.1	67444	71480	-	4.036	protein_coding	NA	NA	816	149	18561	14223	2	3	3	11	473	702	266	254	5388	4129	11357	10018
KSHV	HHV8GK18_gp49	ORF47	NA	NC_009333.1	67444	70014	-	2.57	protein_coding	NA	NA	697	149	12024	8354	NA	NA	NA	3	947	1515	388	421	4891	3171	8824	8089
KSHV	HHV8GK18_gp50	ORF46	NA	NC_009333.1	67444	69503	-	2.059	protein_coding	NA	NA	2070	335	33297	25634	2	2	NA	NA	1587	2254	638	614	11659	6112	26279	19409
KSHV	HHV8GK18_gp51	ORF45	NA	NC_009333.1	67444	68675	-	1.231	protein_coding	NA	NA	5280	1094	120858	95987	1	3	3	9	4110	5634	1831	1746	34458	16128	87066	57969
KSHV	HHV8GK18_gp52	ORF50	NA	NC_009333.1	71695	76818	+	5.123	protein_coding	NA	NA	1156	241	21336	17167	112	168	118	153	6230	9299	6238	8427	6773	8970	11004	14163
KSHV	HHV8GK18_gp53	ORF49	NA	NC_009333.1	71728	72637	-	0.909	protein_coding	NA	NA	628	98	15024	11507	2	3	6	10	475	754	264	214	4694	3219	9286	8237
KSHV	HHV8GK18_gp54	K8	NA	NC_009333.1	74949	76818	+	1.869	protein_coding	NA	NA	11467	2454	99451	80207	16	5	2	3	3250	5295	1127	944	5540	4557	6164	6904
KSHV	HHV8GK18_gp55	K8.1	NA	NC_009333.1	76014	76818	+	0.804	protein_coding	NA	NA	12012	2713	660871	475522	4	7	NA	NA	2251	2599	1448	988	137849	49718	366925	179033
KSHV	HHV8GK18_gp56	ORF52	NA	NC_009333.1	76823	77296	-	0.473	protein_coding	NA	NA	2422	550	121196	88945	3	5	3	6	874	824	584	416	31472	12593	84388	52152
KSHV	HHV8GK18_gp57	ORF53	NA	NC_009333.1	77377	77764	-	0.387	protein_coding	NA	NA	333	54	17354	13341	NA	NA	1	4	158	228	86	80	4827	2208	10618	7001
KSHV	HHV8GK18_gp58	ORF54	NA	NC_009333.1	77835	78792	+	0.957	protein_coding	NA	NA	805	127	15142	10836	1	NA	NA	NA	394	595	250	149	5675	3822	9096	8915
KSHV	HHV8GK18_gp59	ORF55	NA	NC_009333.1	78818	79547	-	0.729	protein_coding	NA	1	803	165	25117	18188	NA	1	2	9	579	806	286	230	9330	5141	21702	17069
KSHV	HHV8GK18_gp60	ORF56	NA	NC_009333.1	79535	83713	+	4.178	protein_coding	NA	NA	551	97	10065	7648	NA	NA	NA	NA	578	1232	274	262	2539	3345	4677	4851
KSHV	HHV8GK18_gp61	ORF57	NA	NC_009333.1	82169	83713	+	1.544	protein_coding	NA	NA	14692	3539	102114	78451	49	25	1	4	35136	49535	7564	7885	26081	20048	21869	34053
KSHV	HHV8GK18_gp62	vIRF-1	NA	NC_009333.1	83887	85415	-	1.528	protein_coding	NA	NA	675	133	27054	18241	3	1	3	2	744	1509	298	358	8635	10189	21884	18200
KSHV	HHV8GK18_gp63	vIRF-4	NA	NC_009333.1	86106	89172	-	3.066	protein_coding	NA	NA	3220	516	89863	61923	12	4	4	11	2246	4084	932	1094	21483	26265	72626	65910
KSHV	HHV8GK18_gp64	vIRF-3	NA	NC_009333.1	89473	91512	-	2.039	protein_coding	NA	NA	1301	230	44468	32065	7	2	2	3	1868	4320	661	906	13214	25414	42755	42277
KSHV	HHV8GK18_gp65	vIRF-2	NA	NC_009333.1	91853	94353	-	2.5	protein_coding	NA	NA	1520	240	45624	33881	5	4	NA	5	2461	5266	739	1217	12452	26553	36747	37300
KSHV	HHV8GK18_gp66	ORF61	NA	NC_009333.1	94557	100300	-	5.743	protein_coding	NA	NA	15309	2102	143636	100934	7	7	NA	1	18105	25479	8552	7868	53634	50067	124350	140038
KSHV	HHV8GK18_gp67	ORF60	NA	NC_009333.1	94557	97893	-	3.336	protein_coding	NA	NA	6509	994	61722	43180	3	NA	1	3	10253	16867	4203	3634	23967	25197	47011	57539
KSHV	HHV8GK18_gp68	ORF58	NA	NC_009333.1	94557	95650	-	1.093	protein_coding	NA	NA	18717	3471	230009	156990	4	3	NA	2	67128	137244	12295	9519	96974	98594	178866	139953
KSHV	HHV8GK18_gp69	ORF62	NA	NC_009333.1	94577	101300	-	6.723	protein_coding	NA	NA	1406	257	31947	21416	2	1	NA	1	1092	2611	567	585	10429	14640	37760	37263
KSHV	HHV8GK18_gp70	ORF59	NA	NC_009333.1	94577	96845	-	2.268	protein_coding	NA	NA	29332	5070	354031	248233	11	2	NA	3	94822	223920	17410	16043	142478	152776	258838	228471
KSHV	HHV8GK18_gp71	ORF63	NA	NC_009333.1	101314	112013	+	10.699	protein_coding	NA	NA	346	71	12451	10920	1	1	NA	1	622	1628	533	464	3724	5092	13649	18939
KSHV	HHV8GK18_gp72	ORF64	NA	NC_009333.1	104106	112013	+	7.907	protein_coding	NA	NA	694	179	34112	29281	NA	4	14	4	993	2998	1304	978	8778	11724	47385	60032
KSHV	HHV8GK18_gp73	ORF67A	NA	NC_009333.1	111927	114911	-	2.984	protein_coding	NA	NA	262	27	7530	5086	1	NA	NA	NA	573	973	132	145	3137	10457	7261	6607
KSHV	HHV8GK18_gp74	ORF67	NA	NC_009333.1	111927	114614	-	2.687	protein_coding	NA	NA	1145	185	23383	16244	4	4	1	NA	1629	2330	606	704	11236	22435	30925	26140
KSHV	HHV8GK18_gp75	ORF66	NA	NC_009333.1	111927	113865	-	1.938	protein_coding	NA	NA	1565	263	36463	27266	6	1	2	NA	2209	3379	1122	1308	14225	33583	49978	44347
KSHV	HHV8GK18_gp76	ORF65	NA	NC_009333.1	111927	112549	-	0.622	protein_coding	NA	NA	2811	494	81277	66393	2	1	NA	NA	1502	2225	1037	964	18462	24300	87728	60993
KSHV	HHV8GK18_gp77	ORF68	NA	NC_009333.1	115108	117514	+	2.406	protein_coding	NA	NA	197	25	4196	3882	1	NA	NA	NA	965	1432	674	631	1899	1766	3758	4825
KSHV	HHV8GK18_gp78	ORF69	NA	NC_009333.1	116544	117514	+	0.97	protein_coding	NA	NA	770	124	13694	13037	2	NA	NA	NA	3943	6376	1851	1882	5823	4569	12419	12767
KSHV	HHV8GK18_gp79	K12	NA	NC_009333.1	117535	118233	-	0.698	protein_coding	NA	NA	15123	7528	256377	195661	428	634	148	198	43094	85052	8020	11077	95936	168342	177366	164744
KSHV	HHV8GK18_gp80	ORF71	NA	NC_009333.1	122337	122959	-	0.622	protein_coding	NA	NA	6629	2906	23653	13684	151	167	59	65	1342	1544	381	371	2306	1352	1822	2627
KSHV	HHV8GK18_gp81	ORF73	NA	NC_009333.1	123010	127446	-	4.436	protein_coding	NA	NA	289	172	6155	4604	259	284	69	111	479	658	171	171	1399	821	3095	2646
KSHV	HHV8GK18_gp82	ORF72	NA	NC_009333.1	123010	123815	-	0.805	protein_coding	NA	NA	13072	5573	44537	27204	297	250	64	110	2506	2889	671	684	3848	2104	2461	4102
KSHV	HHV8GK18_gp83	K14	NA	NC_009333.1	127966	130671	+	2.705	protein_coding	NA	NA	211	55	5249	4015	NA	3	NA	NA	980	2895	527	546	1322	2023	2583	3751
KSHV	HHV8GK18_gp84	ORF74	NA	NC_009333.1	129520	130671	+	1.151	protein_coding	NA	NA	343	137	7207	5377	NA	5	2	NA	1306	3975	532	511	1996	2703	3282	4063
KSHV	HHV8GK18_gp85	K15	NA	NC_009333.1	130655	136899	-	6.244	protein_coding	NA	NA	14809	10171	24091	18653	57	25	281	605	268	162	398	1076	9826	3611	25676	18471
KSHV	HHV8GK18_gp86	ORF75	NA	NC_009333.1	130655	134589	-	3.934	protein_coding	NA	NA	31571	20191	112579	99886	99	68	493	1133	950	824	1050	2711	26703	11538	87569	60469
Human	ENSG00000000003.15	TSPAN6	NA	chrX	100627107	100639991	-	4.536	protein_coding	2213	2068	2464	2598	1536	1671	1037	788	429	397	557	234	199	312	203	62	11	38
Human	ENSG00000000005.6	TNMD	NA	chrX	100584935	100599885	+	1.476	protein_coding	NA	NA	NA	NA	NA	NA	NA	NA	NA	NA	NA	NA	NA	NA	NA	NA	NA	NA
Human	ENSG00000000419.13	DPM1	NA	chr20	50934866	50958555	-	1.207	protein_coding	1269	1374	2036	2418	1258	1318	1444	1272	724	563	1259	554	335	530	648	160	32	102
Human	ENSG00000000457.14	SCYL3	NA	chr1	169849630	169894267	-	6.883	protein_coding	714	653	825	782	486	432	292	284	244	205	241	110	107	185	81	32	10	20
Human	ENSG00000000460.17	C1orf112	NA	chr1	169662006	169854080	+	5.97	protein_coding	376	474	481	681	271	277	916	807	604	522	482	242	194	298	165	56	13	30
Human	ENSG00000000938.13	FGR	NA	chr1	27612063	27635185	-	3.382	protein_coding	11	8	20	21	18	16	NA	NA	2	NA	1	2	3	NA	4	4	4	17
Human	ENSG00000000971.16	CFH	NA	chr1	196652042	196747504	+	7.98	protein_coding	267	221	398	197	2272	1210	274	92	393	338	688	208	740	953	160	73	84	288
Human	ENSG00000001036.14	FUCA2	NA	chr6	143494811	143511720	-	2.822	protein_coding	4970	6112	5992	7660	4755	5505	2151	1692	1256	1098	1152	496	522	808	400	140	49	155
Human	ENSG00000001084.13	GCLC	NA	chr6	53497340	53616970	-	8.618	protein_coding	1854	1608	1471	1633	765	692	793	570	412	383	491	183	155	233	208	66	17	62
Human	ENSG00000001167.14	NFYA	NA	chr6	41072944	41099976	+	3.811	protein_coding	973	977	961	1050	758	868	850	724	625	496	533	229	304	431	379	107	22	118
Human	ENSG00000001460.18	STPG1	NA	chr1	24356998	24416934	-	8.511	protein_coding	167	182	244	258	147	145	182	185	156	123	136	81	63	100	111	46	19	42
Human	ENSG00000001461.17	NIPAL3	NA	chr1	24415801	24472976	+	9.396	protein_coding	1403	1613	2104	2352	1006	1227	1372	946	1294	1068	458	281	371	421	302	112	33	102
Human	ENSG00000001497.18	LAS1L	NA	chrX	65438548	65534810	-	12.555	protein_coding	960	1087	1863	2405	1415	1475	2479	2220	1500	1356	1676	802	826	1378	791	219	107	249
Human	ENSG00000001561.7	ENPP4	NA	chr6	46129988	46146688	+	4.644	protein_coding	32	21	38	36	13	19	218	224	111	96	226	86	54	90	127	25	4	26
Human	ENSG00000001617.12	SEMA3F	NA	chr3	50155044	50189075	+	4.826	protein_coding	2441	3529	5771	6015	3429	4662	134	132	233	199	368	149	413	648	169	58	27	113
Human	ENSG00000001626.16	CFTR	NA	chr7	117287119	117715971	+	9.942	protein_coding	5	NA	1	1	NA	5	1	3	3	6	5	2	2	4	9	5	10	3
Human	ENSG00000001629.10	ANKIB1	NA	chr7	92245973	92401383	+	7.389	protein_coding	3276	2965	3500	4166	3507	3687	1397	1210	809	731	1172	602	526	711	616	223	47	175
Human	ENSG00000001630.17	CYP51A1	NA	chr7	92112152	92134803	-	3.529	protein_coding	473	730	726	1015	471	580	44	46	48	37	60	21	36	57	21	8	8	21
Human	ENSG00000001631.16	KRIT1	NA	chr7	92198968	92246166	-	6.204	protein_coding	318	260	309	294	190	191	77	110	63	80	52	38	23	62	26	2	3	11
Human	ENSG00000002016.18	RAD52	NA	chr12	911735	990053	-	4.503	protein_coding	502	507	531	580	343	364	250	254	208	167	128	102	100	192	22	16	7	21
Human	ENSG00000002079.14	MYH16	NA	chr7	99238828	99311130	+	6.307	transcribed_unitary_pseudogene	1	NA	7	13	51	33	4	6	1	1	5	7	2	8	7	3	2	5
Human	ENSG00000002330.14	BAD	NA	chr11	64269829	64284704	-	1.708	protein_coding	946	1291	1502	1526	842	925	378	288	314	264	325	142	191	318	149	72	55	112
Human	ENSG00000002549.12	LAP3	NA	chr4	17577191	17607972	+	3.785	protein_coding	5673	6355	11663	22737	18223	19234	2602	2069	1333	1153	1152	511	301	407	408	137	29	96
Human	ENSG00000002586.20	CD99	NA	chrX	2691186	2741309	+	4.858	protein_coding	NA	NA	NA	4	NA	NA	NA	NA	NA	NA	1	NA	NA	NA	NA	NA	NA	NA
Human	ENSG00000002586.20_PAR_Y	CD99	NA	chrY	2691186	2741309	+	4.858	protein_coding	NA	NA	NA	NA	NA	NA	NA	NA	NA	NA	NA	NA	NA	NA	NA	NA	NA	NA
Human	ENSG00000002587.10	HS3ST1	NA	chr4	11393149	11429564	-	7.435	protein_coding	89	131	75	78	236	215	16	12	18	13	20	12	12	23	18	10	1	7
Human	ENSG00000002726.21	AOC1	NA	chr7	150824626	150861504	+	3.786	protein_coding	1	NA	NA	NA	NA	NA	NA	NA	NA	NA	NA	NA	1	2	NA	NA	1	1
Human	ENSG00000002745.13	WNT16	NA	chr7	121325366	121341104	+	3.264	protein_coding	2	NA	NA	NA	6	NA	7	2	NA	1	NA	2	NA	NA	1	NA	NA	2
Human	ENSG00000002746.15	HECW1	NA	chr7	43112628	43566001	+	13.935	protein_coding	3	NA	NA	NA	NA	NA	108	102	139	158	150	83	144	203	89	33	41	69
Human	ENSG00000002822.15	MAD1L1	NA	chr7	1815792	2233243	-	7.23	protein_coding	38	31	40	34	32	39	88	82	69	70	104	117	154	297	46	33	13	95
Human	ENSG00000002834.18	LASP1	NA	chr17	38869858	38921770	+	7.061	protein_coding	8592	10089	9653	12147	6731	7649	7186	6843	4600	4125	6194	4098	3945	6240	1793	878	305	1327
Human	ENSG00000002919.15	SNX11	NA	chr17	48103356	48123601	+	4.133	protein_coding	679	771	1026	1227	711	750	386	309	258	250	298	155	143	228	181	67	27	82
Human	ENSG00000002933.9	TMEM176A	NA	chr7	150800402	150805118	+	3.477	protein_coding	NA	1	2	NA	NA	NA	NA	NA	NA	NA	NA	NA	NA	1	NA	1	2	3
Human	ENSG00000003056.8	M6PR	NA	chr12	8940360	8949761	-	3.585	protein_coding	3237	3111	4527	5166	2745	2928	2608	2383	1684	1595	1492	720	787	1184	550	220	79	226
Human	ENSG00000003096.14	KLHL13	NA	chrX	117897812	118117340	-	6.983	protein_coding	77	44	86	51	26	17	3	24	NA	1	22	12	6	1	14	9	NA	4
Human	ENSG00000003137.8	CYP26B1	NA	chr2	72129237	72148038	-	5.015	protein_coding	44	47	21	9	31	25	66	61	57	38	138	94	70	156	163	56	14	52
Human	ENSG00000003147.19	ICA1	NA	chr7	8113183	8262687	-	4.883	protein_coding	2092	2001	1836	1743	1058	1083	4	10	1	NA	4	NA	2	2	8	NA	NA	NA
Human	ENSG00000003249.15	DBNDD1	NA	chr16	90004870	90019890	-	4.462	protein_coding	752	681	747	775	491	527	31	35	15	21	159	98	136	189	52	25	8	25
Human	ENSG00000003393.15	ALS2	NA	chr2	201700266	201780956	-	10.438	protein_coding	2046	2238	2326	2447	1900	2034	1747	1450	978	820	1781	955	869	1078	853	268	70	287
Human	ENSG00000003400.15	CASP10	NA	chr2	201182897	201229406	+	7.581	protein_coding	4685	5367	5315	6728	4195	4794	158	139	91	84	204	119	102	98	89	36	13	30
Human	ENSG00000003402.20	CFLAR	NA	chr2	201116153	201176687	+	22.479	protein_coding	9861	9473	9954	13715	7801	7895	1712	1610	1103	988	790	482	370	641	448	173	63	216
Human	ENSG00000003436.16	TFPI	NA	chr2	187464229	187565760	-	11.714	protein_coding	66472	39402	23195	16275	14511	13003	612	362	633	557	389	133	138	295	253	70	22	69
Human	ENSG00000003509.16	NDUFAF7	NA	chr2	37231630	37253403	+	3.651	protein_coding	794	738	1008	1056	739	755	650	608	376	324	398	206	151	279	257	87	16	67
Human	ENSG00000003756.17	RBM5	NA	chr3	50088918	50119021	+	10.357	protein_coding	7089	6135	5944	5885	4231	4209	1419	1376	1124	1159	757	376	477	811	412	114	48	135
Human	ENSG00000003987.14	MTMR7	NA	chr8	17296793	17413528	-	6.928	protein_coding	10	NA	1	2	NA	NA	NA	NA	NA	NA	1	NA	NA	NA	1	3	1	4
Human	ENSG00000003989.18	SLC7A2	NA	chr8	17497087	17570573	+	7.905	protein_coding	58	48	181	147	122	85	10	43	NA	NA	61	74	26	46	32	24	4	13
Human	ENSG00000004059.11	ARF5	NA	chr7	127588385	127591700	+	1.825	protein_coding	1934	2144	2461	2593	1522	1689	680	443	375	321	626	265	254	380	249	93	44	124
Human	ENSG00000004139.14	SARM1	NA	chr17	28364355	28404049	+	11.105	protein_coding	182	193	207	197	127	110	5	10	4	2	16	14	7	23	21	14	9	11
Human	ENSG00000004142.12	POLDIP2	NA	chr17	28346632	28357527	-	2.67	protein_coding	1694	2160	2884	3235	1723	2066	2156	1852	1051	968	985	531	432	650	317	150	25	91
Human	ENSG00000004399.13	PLXND1	NA	chr3	129555213	129606676	-	9.557	protein_coding	14435	18721	13342	12918	10146	13303	752	1003	804	836	1795	1372	2398	3986	738	427	146	896
Human	ENSG00000004455.17	AK2	NA	chr1	33007939	33080996	-	9.625	protein_coding	4011	4095	7812	8719	4929	5301	5023	4523	3570	2980	3872	1984	2156	2875	1367	613	265	789
Human	ENSG00000004468.13	CD38	NA	chr4	15778274	15853232	+	6.857	protein_coding	165	182	289	261	185	254	NA	NA	NA	1	1	NA	NA	4	1	NA	NA	4
Human	ENSG00000004478.8	FKBP4	NA	chr12	2794969	2805423	+	5.163	protein_coding	1693	1833	3717	4786	2637	2733	5257	4774	2965	2712	2205	1125	916	1293	820	354	93	395
Human	ENSG00000004487.17	KDM1A	NA	chr1	23019442	23083689	+	5.44	protein_coding	2955	3090	3787	4209	2722	2817	2856	2727	1950	1604	3089	1705	1161	1538	1206	514	149	526
Human	ENSG00000004534.15	RBM6	NA	chr3	49940006	50100045	+	7.299	protein_coding	7794	6428	5677	4917	4504	4164	1337	1156	902	881	808	460	429	842	491	200	130	317
Human	ENSG00000004660.15	CAMKK1	NA	chr17	3860314	3894891	-	7.433	protein_coding	132	171	256	315	127	187	350	286	210	176	123	59	91	133	43	26	15	38
Human	ENSG00000004700.16	RECQL	NA	chr12	21468909	21501669	-	3.779	protein_coding	5113	5341	6241	7018	3982	4269	2479	2209	1221	1011	1376	798	392	607	688	201	40	123
Human	ENSG00000004766.17	VPS50	NA	chr7	93232339	93361123	+	9.559	protein_coding	2028	1851	1974	2207	1058	1121	587	453	267	238	325	121	105	153	110	47	10	30
Human	ENSG00000004776.13	HSPB6	NA	chr19	35754565	35758079	-	1.724	protein_coding	4	2	1	2	NA	1	1	NA	NA	NA	NA	2	NA	4	NA	NA	NA	1
Human	ENSG00000004777.18	ARHGAP33	NA	chr19	35774531	35788822	+	5.26	protein_coding	120	120	110	81	20	24	24	26	38	37	21	18	41	42	6	7	6	26
Human	ENSG00000004779.10	NDUFAB1	NA	chr16	23581013	23596316	-	1.548	protein_coding	1749	1950	3305	4012	2235	2482	742	643	339	370	411	189	128	219	180	62	13	59
Human	ENSG00000004799.8	PDK4	NA	chr7	95583498	95596516	-	4.544	protein_coding	7642	5512	862	928	494	624	16	15	10	11	68	20	17	26	55	18	3	12
Human	ENSG00000004809.14	SLC22A16	NA	chr6	110424686	110476641	-	3.907	protein_coding	2	1	NA	NA	1	1	NA	NA	NA	NA	1	5	NA	1	1	1	1	2
Human	ENSG00000004838.14	ZMYND10	NA	chr3	50341109	50345732	-	2.889	protein_coding	13	9	14	7	7	7	NA	2	1	1	5	5	5	5	4	NA	2	2
Human	ENSG00000004846.16	ABCB5	NA	chr7	20615206	20777038	+	9.257	protein_coding	10	NA	NA	1	1	NA	NA	NA	NA	NA	4	4	1	3	2	NA	4	3
Human	ENSG00000004848.8	ARX	NA	chrX	25003693	25016420	-	3.114	protein_coding	NA	NA	1	NA	NA	NA	2	NA	1	1	1	NA	7	4	NA	NA	NA	3
Human	ENSG00000004864.14	SLC25A13	NA	chr7	96120219	96322147	-	3.71	protein_coding	1727	1631	2152	2379	1435	1558	1638	1539	918	764	798	335	281	440	296	115	17	67
Human	ENSG00000004866.22	ST7	NA	chr7	116953237	117230176	+	6.526	protein_coding	615	622	552	690	494	583	309	260	261	260	168	92	94	152	72	29	15	31
Human	ENSG00000004897.12	CDC27	NA	chr17	47117702	47189422	-	6.824	protein_coding	6004	6146	7453	8286	5421	5605	4071	3347	2568	2096	2754	1240	1156	1483	985	332	60	194
Human	ENSG00000004939.15	SLC4A1	NA	chr17	44248389	44268141	-	5.125	protein_coding	7	NA	1	NA	NA	NA	NA	NA	1	NA	NA	NA	NA	1	2	1	2	3
Human	ENSG00000004948.16	CALCR	NA	chr7	93424485	93574730	-	4.222	protein_coding	2	NA	NA	NA	NA	NA	NA	NA	NA	NA	11	5	1	1	11	1	1	3
Human	ENSG00000004961.15	HCCS	NA	chrX	11111300	11123086	+	2.343	protein_coding	655	663	978	1208	693	665	900	589	533	440	550	229	173	261	215	47	18	51
Human	ENSG00000004975.12	DVL2	NA	chr17	7225341	7234517	-	5.321	protein_coding	1279	1230	1309	1488	691	705	510	513	428	341	459	200	333	464	140	59	27	79
Human	ENSG00000005001.10	PRSS22	NA	chr16	2852729	2858170	-	2.384	protein_coding	NA	NA	NA	1	NA	NA	NA	NA	NA	NA	NA	1	1	7	NA	1	NA	NA
Human	ENSG00000005007.13	UPF1	NA	chr19	18831958	18868230	+	8.573	protein_coding	2515	2968	3474	3597	2551	3018	2169	2463	1797	1785	1260	768	1056	1609	798	343	124	502
Human	ENSG00000005020.13	SKAP2	NA	chr7	26667067	26995239	-	5.361	protein_coding	2033	1778	1824	2083	1193	1338	712	619	417	346	827	561	450	580	287	143	25	100
Human	ENSG00000005022.6	SLC25A5	NA	chrX	119468421	119471396	+	1.555	protein_coding	6273	8102	11493	12554	7332	8337	9069	7771	4714	4046	5292	2698	1730	2279	1566	644	81	390
Human	ENSG00000005059.16	MCUB	NA	chr4	109560208	109688719	+	3.555	protein_coding	863	872	1653	1589	835	846	349	282	178	123	312	139	100	110	115	46	11	32
Human	ENSG00000005073.6	HOXA11	NA	chr7	27181156	27185232	-	2.669	protein_coding	17	43	80	132	76	94	57	54	30	24	56	38	16	24	17	11	5	16
Human	ENSG00000005075.15	POLR2J	NA	chr7	102473117	102478907	-	1.355	protein_coding	732	872	1394	1452	725	737	453	378	238	196	349	183	103	197	191	58	21	47
Human	ENSG00000005100.13	DHX33	NA	chr17	5440916	5468982	-	5.789	protein_coding	654	783	1063	1223	904	1107	805	876	535	553	265	193	231	292	183	81	25	115
Human	ENSG00000005102.14	MEOX1	NA	chr17	43640388	43661922	-	2.674	protein_coding	1	NA	1	2	NA	NA	NA	NA	NA	NA	6	1	17	21	10	12	9	13
Human	ENSG00000005108.16	THSD7A	NA	chr7	11370364	11832198	-	10.921	protein_coding	6511	4950	4480	3324	4201	4562	95	71	92	55	71	55	53	59	41	16	12	7
Human	ENSG00000005156.12	LIG3	NA	chr17	34980511	35009743	+	12.901	protein_coding	1604	1572	1928	2201	1466	1579	1561	1516	787	828	609	280	288	452	233	111	34	142
Human	ENSG00000005175.10	RPAP3	NA	chr12	47661248	47706030	-	5.35	protein_coding	948	994	1324	1640	959	994	1757	1582	1009	916	1201	652	459	690	336	173	35	186
Human	ENSG00000005187.12	ACSM3	NA	chr16	20610242	20797581	+	7.51	protein_coding	25	11	4	3	2	NA	9	11	10	8	50	29	22	34	21	8	1	14
Human	ENSG00000005189.20	REXO5	NA	chr16	20806428	20849665	+	4.111	protein_coding	209	261	240	331	134	194	324	225	248	181	129	54	68	107	30	12	9	12
Human	ENSG00000005194.15	CIAPIN1	NA	chr16	57428186	57447420	-	3.383	protein_coding	2207	2311	2941	3374	1816	2172	1362	1128	773	678	717	314	292	374	269	71	23	85
Human	ENSG00000005206.17	SPPL2B	NA	chr19	2328614	2355095	+	7.419	protein_coding	942	830	1222	1113	650	719	149	184	192	188	143	71	141	348	78	41	18	56
Human	ENSG00000005238.20	FAM214B	NA	chr9	35104111	35116341	-	6.375	protein_coding	956	1121	1275	1287	644	796	96	64	110	65	75	43	60	84	68	20	13	21
Human	ENSG00000005243.10	COPZ2	NA	chr17	48026166	48038030	-	1.866	protein_coding	352	439	542	614	136	180	46	22	81	37	38	16	42	45	16	5	2	17
Human	ENSG00000005249.13	PRKAR2B	NA	chr7	107044704	107161811	+	4.262	protein_coding	1754	1813	1789	2035	751	867	34	88	9	3	123	128	12	27	101	40	8	28
Human	ENSG00000005302.19	MSL3	NA	chrX	11758158	11775772	+	9.78	protein_coding	1634	1578	2147	2187	1685	1674	536	421	329	302	235	117	108	149	96	31	14	38
Human	ENSG00000005339.15	CREBBP	NA	chr16	3725053	3880713	-	15.479	protein_coding	2231	2083	1570	1640	1349	1523	1123	1517	1310	1456	566	753	868	1315	202	154	55	238
Human	ENSG00000005379.17	TSPOAP1	NA	chr17	58301227	58328795	-	11.389	protein_coding	2	NA	NA	2	3	NA	NA	NA	NA	NA	2	10	2	7	5	4	2	13
Human	ENSG00000005381.8	MPO	NA	chr17	58269854	58280935	-	3.527	protein_coding	NA	NA	NA	2	1	2	NA	NA	NA	NA	NA	2	NA	1	NA	1	NA	2
Human	ENSG00000005421.9	PON1	NA	chr7	95297675	95324532	-	2.657	protein_coding	1	NA	NA	1	NA	1	1	NA	NA	NA	4	6	10	6	5	1	2	4
Human	ENSG00000005436.14	GCFC2	NA	chr2	75651999	75710985	-	5.462	protein_coding	736	592	680	799	398	420	614	568	359	281	329	175	133	173	128	51	13	37
Human	ENSG00000005448.17	WDR54	NA	chr2	74421677	74425755	+	2.852	protein_coding	404	536	735	761	376	405	131	151	57	51	197	118	80	106	71	29	5	16
Human	ENSG00000005469.12	CROT	NA	chr7	87345663	87399794	+	4.995	protein_coding	245	249	382	402	278	261	156	149	106	60	105	47	30	42	33	16	2	7
Human	ENSG00000005471.19	ABCB4	NA	chr7	87401695	87480435	-	7.728	protein_coding	17	8	25	11	45	54	NA	NA	3	1	26	23	17	45	15	16	3	15
Human	ENSG00000005483.21	KMT2E	NA	chr7	105014189	105115019	+	9.949	protein_coding	4083	3268	3304	3100	2707	2675	529	561	645	519	426	316	405	594	204	105	57	163
Human	ENSG00000005486.17	RHBDD2	NA	chr7	75842601	75888926	+	2.39	protein_coding	878	838	944	998	704	731	255	218	166	160	274	137	181	240	103	53	36	76
Human	ENSG00000005513.10	SOX8	NA	chr16	981769	986979	+	4.47	protein_coding	25	9	19	26	9	11	NA	NA	NA	NA	NA	2	NA	NA	NA	NA	NA	1
Human	ENSG00000005700.15	IBTK	NA	chr6	82169985	82247754	-	8.719	protein_coding	5047	4739	6322	6911	4414	4443	3091	2664	1981	1722	1934	978	713	1050	976	262	42	191
Human	ENSG00000005801.18	ZNF195	NA	chr11	3339260	3379222	-	11.711	protein_coding	1376	1111	1494	1391	1213	1025	1046	1159	774	776	617	322	384	547	218	98	31	100
Human	ENSG00000005810.18	MYCBP2	NA	chr13	77044656	77327094	-	15.987	protein_coding	19098	15148	11167	13063	11774	11786	4292	4431	3488	3245	3002	1688	1473	1970	1557	476	125	593
Human	ENSG00000005812.11	FBXL3	NA	chr13	76992597	77027195	-	7.076	protein_coding	3481	2824	2790	3030	1621	1712	1373	1165	832	683	798	360	319	412	359	112	52	107
Human	ENSG00000005844.19	ITGAL	NA	chr16	30472657	30523567	+	9.864	protein_coding	7	NA	10	7	1	7	1	NA	NA	NA	8	11	14	17	7	12	4	9
Human	ENSG00000005882.12	PDK2	NA	chr17	50094736	50112152	+	5.471	protein_coding	691	782	848	794	372	381	92	69	88	54	240	85	99	153	83	33	16	41
Human	ENSG00000005884.18	ITGA3	NA	chr17	50055967	50090481	+	9.802	protein_coding	11473	14682	14736	23126	3079	3878	8880	8868	5455	5793	2968	888	719	1308	4317	912	183	618
Human	ENSG00000005889.16	ZFX	NA	chrX	24149172	24216255	+	9.037	protein_coding	2945	2439	2440	2812	1983	1886	1848	1776	1458	1284	996	502	485	747	320	118	45	139
Human	ENSG00000005893.16	LAMP2	NA	chrX	120426147	120469365	-	9.404	protein_coding	10445	10309	9204	10435	5904	6349	2108	1702	1353	1216	2395	1293	1255	1722	1899	486	124	546
Human	ENSG00000005961.19	ITGA2B	NA	chr17	44372179	44389649	-	5.695	protein_coding	48	49	42	15	31	33	2	1	NA	4	44	25	52	89	14	8	2	18
Human	ENSG00000005981.13	ASB4	NA	chr7	95478443	95540233	+	4.606	protein_coding	2	4	5	2	12	9	NA	NA	1	2	4	1	2	2	1	NA	NA	3
Human	ENSG00000006007.12	GDE1	NA	chr16	19501692	19522123	-	4.39	protein_coding	1812	2260	2600	3085	1416	1553	1465	1185	680	554	1090	540	453	541	656	240	49	183
Human	ENSG00000006015.18	REX1BD	NA	chr19	18588684	18592337	+	3.371	protein_coding	697	930	1384	1683	713	916	216	263	196	215	195	110	176	267	95	41	28	63
Human	ENSG00000006016.11	CRLF1	NA	chr19	18572219	18607741	-	2.967	protein_coding	NA	2	4	15	1	NA	5	5	2	1	10	6	7	15	6	2	4	7
Human	ENSG00000006025.12	OSBPL7	NA	chr17	47807371	47821834	-	6.572	protein_coding	685	635	874	896	523	480	256	251	226	222	140	65	122	192	81	23	6	45
Human	ENSG00000006042.12	TMEM98	NA	chr17	32927909	32945106	+	5.187	protein_coding	493	553	460	524	139	200	1	NA	NA	NA	NA	NA	NA	NA	NA	NA	NA	NA
Human	ENSG00000006047.13	YBX2	NA	chr17	7288262	7294639	-	4.631	protein_coding	7	4	7	7	NA	NA	NA	NA	NA	NA	NA	1	9	1	1	NA	1	6
Human	ENSG00000006059.4	KRT33A	NA	chr17	41346091	41350828	-	1.303	protein_coding	NA	NA	NA	NA	NA	NA	NA	NA	NA	NA	NA	1	NA	NA	2	NA	1	2
Human	ENSG00000006062.17	MAP3K14	NA	chr17	45263118	45317029	-	5.668	protein_coding	298	289	417	456	196	221	810	955	732	746	405	242	259	469	202	93	22	83
Human	ENSG00000006071.15	ABCC8	NA	chr11	17392497	17476879	-	12.588	protein_coding	7	3	NA	3	NA	2	NA	NA	NA	NA	1	NA	NA	1	NA	1	1	NA
Human	ENSG00000006116.4	CACNG3	NA	chr16	24256334	24362412	+	1.917	protein_coding	NA	NA	NA	NA	NA	NA	NA	NA	NA	NA	NA	NA	NA	NA	NA	NA	NA	NA
Human	ENSG00000006118.15	TMEM132A	NA	chr11	60924459	60937159	+	7.274	protein_coding	3661	3436	2823	2780	2379	2653	380	492	255	312	350	270	348	583	320	135	26	219
Human	ENSG00000006125.18	AP2B1	NA	chr17	35578045	35726413	+	7.591	protein_coding	10020	10873	9209	11006	7695	8502	5368	4926	3072	2943	3990	2488	1752	2208	1774	729	134	604
Human	ENSG00000006128.12	TAC1	NA	chr7	97732083	97740472	+	1.712	protein_coding	1	NA	1	2	12	2	NA	NA	NA	NA	NA	NA	NA	NA	NA	NA	NA	NA
Human	ENSG00000006194.10	ZNF263	NA	chr16	3263799	3301401	+	6.403	protein_coding	1408	1479	1595	1576	1202	1256	826	745	543	465	674	278	287	474	353	116	59	144
Human	ENSG00000006210.7	CX3CL1	NA	chr16	57372476	57385044	+	5.96	protein_coding	83	106	6	27	19	23	20	17	53	62	61	44	119	194	52	35	37	111
Human	ENSG00000006282.21	SPATA20	NA	chr17	50543057	50555852	+	5.337	protein_coding	1649	2108	2306	2262	980	1138	521	617	472	352	415	212	267	492	191	68	18	64
Human	ENSG00000006283.18	CACNA1G	NA	chr17	50560714	50627474	+	10.062	protein_coding	6	NA	5	1	NA	2	3	NA	66	81	10	7	54	162	9	4	20	55
Human	ENSG00000006327.14	TNFRSF12A	NA	chr16	3018444	3022383	+	1.801	protein_coding	671	981	676	1697	275	171	2841	2553	2303	2133	260	52	116	221	179	33	9	56
Human	ENSG00000006377.11	DLX6	NA	chr7	97005552	97011040	+	3.445	protein_coding	NA	NA	NA	NA	1	NA	NA	NA	NA	NA	NA	NA	NA	NA	NA	NA	NA	1
Human	ENSG00000006432.15	MAP3K9	NA	chr14	70722525	70809534	-	12.386	protein_coding	11	6	8	11	4	3	621	594	737	693	519	325	526	850	207	107	62	225
Human	ENSG00000006451.8	RALA	NA	chr7	39623564	39708120	+	3.579	protein_coding	6625	6146	5735	8183	4303	4303	2333	1716	868	719	1490	564	406	533	1006	213	32	178
Human	ENSG00000006453.14	BAIAP2L1	NA	chr7	98291649	98401090	-	4.821	protein_coding	39	30	88	52	34	55	548	554	477	359	487	319	329	459	255	106	28	108
Human	ENSG00000006459.11	KDM7A	NA	chr7	140084745	140176983	-	9.378	protein_coding	1651	1180	879	918	762	722	636	456	291	308	441	215	163	261	435	128	47	167
Human	ENSG00000006468.14	ETV1	NA	chr7	13891228	13991425	-	9.615	protein_coding	103	54	846	816	713	710	84	82	62	67	171	92	87	100	84	32	9	32
Human	ENSG00000006530.18	AGK	NA	chr7	141551277	141655244	+	10.697	protein_coding	1074	1123	1635	1924	1092	1263	1953	1373	1233	1127	1040	432	463	705	492	176	61	272
Human	ENSG00000006534.16	ALDH3B1	NA	chr11	68008577	68029282	+	6.626	protein_coding	17	16	22	44	6	7	156	139	129	164	147	65	85	171	59	23	5	18
Human	ENSG00000006555.11	TTC22	NA	chr1	54779711	54801323	-	6.111	protein_coding	4	NA	NA	NA	NA	NA	NA	NA	NA	NA	NA	NA	NA	NA	NA	NA	NA	4
Human	ENSG00000006576.16	PHTF2	NA	chr7	77798791	77957503	+	8.646	protein_coding	977	1088	1251	1324	772	868	878	746	598	523	733	417	391	510	224	104	22	111
Human	ENSG00000006606.9	CCL26	NA	chr7	75769532	75789896	-	0.703	protein_coding	NA	NA	NA	5	28	31	NA	NA	NA	NA	8	3	25	25	15	15	8	17
Human	ENSG00000006607.14	FARP2	NA	chr2	241356284	241494841	+	14.371	protein_coding	1870	1681	2020	2319	1272	1460	2118	2230	1064	978	1725	1175	714	916	1155	435	96	307
Human	ENSG00000006611.17	USH1C	NA	chr11	17493894	17544416	-	4.904	protein_coding	NA	NA	4	4	NA	NA	NA	NA	NA	NA	4	1	4	1	1	7	1	8
Human	ENSG00000006625.18	GGCT	NA	chr7	30496620	30504841	-	1.594	protein_coding	450	582	1060	1097	519	524	598	435	276	204	271	128	79	114	79	29	2	12
Human	ENSG00000006634.8	DBF4	NA	chr7	87876215	87909553	+	4.595	protein_coding	488	673	1005	1348	698	783	1037	891	554	460	605	270	204	262	271	62	11	62
Human	ENSG00000006638.13	TBXA2R	NA	chr19	3594506	3606875	-	2.827	protein_coding	118	131	186	173	166	242	3	3	9	5	18	24	25	58	11	2	NA	17
Human	ENSG00000006652.15	IFRD1	NA	chr7	112422886	112481017	+	7.902	protein_coding	615	402	373	385	368	276	485	351	311	308	316	181	176	210	264	122	75	149
Human	ENSG00000006659.13	LGALS14	NA	chr19	39704480	39709444	+	0.904	protein_coding	4	NA	1	2	1	NA	NA	NA	NA	NA	NA	NA	NA	NA	1	2	NA	1
Human	ENSG00000006695.12	COX10	NA	chr17	14069489	14231736	+	6.756	protein_coding	450	535	756	866	440	508	404	339	279	228	172	103	103	151	79	36	11	34
Human	ENSG00000006704.11	GTF2IRD1	NA	chr7	74453789	74602605	+	6.499	protein_coding	413	401	465	491	270	278	318	369	278	327	346	228	307	560	168	85	23	110
Human	ENSG00000006712.15	PAF1	NA	chr19	39385628	39391154	-	2.85	protein_coding	1723	2091	2758	3103	1808	2047	1519	1006	886	693	877	371	339	595	326	96	69	148
Human	ENSG00000006715.16	VPS41	NA	chr7	38722973	38932394	-	7.752	protein_coding	4842	4825	4710	5004	3003	3184	2412	1647	1334	1008	1744	838	801	1152	745	287	81	263
Human	ENSG00000006740.17	ARHGAP44	NA	chr17	12789497	12991643	+	9.322	protein_coding	13	6	11	7	8	9	NA	NA	NA	NA	1	NA	NA	NA	NA	NA	NA	2
Human	ENSG00000006744.19	ELAC2	NA	chr17	12991611	13018065	-	7.002	protein_coding	3174	3754	5160	6081	3715	4344	1675	1604	1158	966	707	277	381	608	316	103	36	100
Human	ENSG00000006747.15	SCIN	NA	chr7	12570576	12660182	+	11.626	protein_coding	13	8	13	24	5	3	865	625	552	419	1136	924	831	1287	344	157	80	300
Human	ENSG00000006756.16	ARSD	NA	chrX	2903971	2929349	-	7.026	protein_coding	1768	1757	1551	1318	538	702	304	202	210	168	145	73	115	128	52	19	9	20
Human	ENSG00000006757.12	PNPLA4	NA	chrX	7898246	7927739	-	3.411	protein_coding	302	315	354	375	158	215	44	55	31	35	30	16	20	20	11	1	1	3
Human	ENSG00000006788.14	MYH13	NA	chr17	10300864	10373130	-	6.12	protein_coding	2	NA	2	NA	2	1	NA	NA	NA	NA	NA	1	NA	NA	2	2	1	4
Human	ENSG00000006831.10	ADIPOR2	NA	chr12	1688573	1788674	+	5.831	protein_coding	6361	6855	5825	6834	4414	4787	1930	1884	1497	1129	1949	1237	1046	1337	1003	434	138	569
Human	ENSG00000006837.12	CDKL3	NA	chr5	134286349	134371047	-	3.149	protein_coding	28	20	13	14	11	11	13	12	10	10	19	13	16	14	12	2	6	NA
Human	ENSG00000007001.13	UPP2	NA	chr2	157876701	158136154	+	2.957	protein_coding	NA	NA	3	NA	NA	NA	NA	NA	1	NA	NA	1	NA	NA	NA	NA	NA	3
Human	ENSG00000007038.11	PRSS21	NA	chr16	2817179	2826304	+	1.967	protein_coding	4	1	5	12	3	4	NA	NA	NA	NA	8	4	5	13	4	7	4	8
Human	ENSG00000007047.15	MARK4	NA	chr19	45079287	45305284	+	6.656	protein_coding	1130	976	1002	789	512	611	198	199	235	206	268	168	265	447	175	80	32	117
Human	ENSG00000007062.12	PROM1	NA	chr4	15963075	16084378	-	7.457	protein_coding	12	3	1	NA	NA	6	1	1	1	NA	NA	3	NA	1	2	NA	4	1
Human	ENSG00000007080.11	CCDC124	NA	chr19	17933014	17943991	+	1.661	protein_coding	723	916	1540	1691	832	1068	472	463	315	380	390	243	180	416	175	107	50	145
Human	ENSG00000007129.18	CEACAM21	NA	chr19	41549517	41586844	+	1.977	protein_coding	266	286	277	274	225	216	NA	NA	NA	NA	NA	NA	NA	NA	NA	1	1	NA
Human	ENSG00000007168.14	PAFAH1B1	NA	chr17	2593209	2685615	+	13.771	protein_coding	6733	6998	7691	8694	5586	5419	2690	2415	1904	1512	2176	1067	1259	1612	884	296	83	326
Human	ENSG00000007171.18	NOS2	NA	chr17	27756765	27800529	-	4.399	protein_coding	108	231	149	114	395	478	NA	NA	NA	NA	NA	1	NA	NA	NA	NA	4	NA
Human	ENSG00000007174.18	DNAH9	NA	chr17	11598469	11969748	+	16.941	protein_coding	7	2	2	2	NA	NA	NA	NA	NA	NA	NA	NA	NA	NA	4	2	NA	4
Human	ENSG00000007202.15	KIAA0100	NA	chr17	28614445	28645454	-	9.232	protein_coding	13138	14502	16085	17183	10932	13006	8554	7148	4452	4602	5308	2523	2149	3034	1909	587	74	571
Human	ENSG00000007216.15	SLC13A2	NA	chr17	28473292	28497781	+	3.226	protein_coding	NA	NA	1	NA	NA	NA	NA	NA	NA	NA	2	1	NA	NA	NA	NA	NA	NA
Human	ENSG00000007237.19	GAS7	NA	chr17	9910605	10198606	-	10.158	protein_coding	40	38	290	206	98	149	NA	NA	NA	NA	NA	NA	1	3	4	6	7	10
Human	ENSG00000007255.10	TRAPPC6A	NA	chr19	45162927	45178237	-	0.933	protein_coding	644	708	718	668	262	292	29	13	19	9	40	20	25	36	32	9	10	15
Human	ENSG00000007264.15	MATK	NA	chr19	3777969	3802129	-	4.138	protein_coding	4	9	97	109	29	30	4	5	3	3	6	6	7	28	6	2	7	6
Human	ENSG00000007306.15	CEACAM7	NA	chr19	41673302	41706976	-	2.653	protein_coding	NA	NA	NA	1	NA	NA	NA	NA	NA	NA	1	1	NA	NA	3	NA	2	NA
Human	ENSG00000007312.13	CD79B	NA	chr17	63928739	63932336	-	2.062	protein_coding	2	3	23	33	17	14	NA	NA	NA	NA	27	8	12	11	7	1	5	11
Human	ENSG00000007314.12	SCN4A	NA	chr17	63938553	63972918	-	8.243	protein_coding	2	5	2	10	4	4	1	1	NA	3	13	10	8	20	9	6	2	17
Human	ENSG00000007341.19	ST7L	NA	chr1	112523513	112620825	-	8.108	protein_coding	737	644	828	975	589	570	464	378	375	333	223	120	163	249	47	30	18	29
Human	ENSG00000007350.17	TKTL1	NA	chrX	154295794	154330350	+	3.526	protein_coding	1	NA	3	8	6	7	3	1	4	7	14	15	18	13	5	7	2	9
Human	ENSG00000007372.24	PAX6	NA	chr11	31784778	31817961	-	20.639	protein_coding	13	NA	2	1	1	3	84	61	42	37	97	40	37	55	84	21	14	23
Human	ENSG00000007376.8	RPUSD1	NA	chr16	784973	788397	-	2.769	protein_coding	811	994	1534	1669	843	1002	597	549	320	336	379	170	149	313	226	72	15	52
Human	ENSG00000007384.15	RHBDF1	NA	chr16	58058	76355	-	4.914	protein_coding	1756	1814	1223	1357	796	870	202	191	235	176	192	87	157	322	96	30	17	57
Human	ENSG00000007392.17	LUC7L	NA	chr16	188968	229463	-	6.176	protein_coding	2602	2065	2244	2101	1694	1606	810	887	553	516	495	336	282	512	236	101	17	105
Human	ENSG00000007402.12	CACNA2D2	NA	chr3	50362612	50504244	-	6.508	protein_coding	5	4	1	6	2	NA	NA	NA	NA	NA	NA	NA	2	2	NA	NA	1	3
Human	ENSG00000007516.14	BAIAP3	NA	chr16	1333637	1349441	+	6.109	protein_coding	20	24	13	14	4	19	NA	NA	NA	NA	3	5	5	7	5	1	2	6
Human	ENSG00000007520.4	TSR3	NA	chr16	1349239	1351878	-	1.21	protein_coding	1178	1545	1917	2216	945	1079	653	633	278	290	355	183	138	208	149	44	8	39
Human	ENSG00000007541.17	PIGQ	NA	chr16	566994	584109	+	7.856	protein_coding	829	928	1205	1115	529	580	264	267	206	198	230	112	200	333	171	60	17	90
Human	ENSG00000007545.16	CRAMP1	NA	chr16	1612336	1677908	+	8.596	protein_coding	727	583	606	539	497	495	206	268	187	180	85	62	113	153	70	36	10	40
Human	ENSG00000007866.22	TEAD3	NA	chr6	35473596	35497079	-	3.049	protein_coding	5	6	21	6	1	3	171	128	155	175	217	99	207	296	66	44	12	56
Human	ENSG00000007908.16	SELE	NA	chr1	169722639	169764705	-	4.586	protein_coding	202	136	1934	674	251	182	5	3	9	18	5	NA	1	3	5	6	2	5
Human	ENSG00000007923.16	DNAJC11	NA	chr1	6634167	6701924	-	5.083	protein_coding	1638	1777	3024	3519	2141	2435	1389	1382	1130	1061	623	463	491	713	210	107	45	151
Human	ENSG00000007933.13	FMO3	NA	chr1	171090900	171117819	+	3.439	protein_coding	7	1	1	NA	4	2	NA	NA	NA	NA	7	9	2	3	11	13	4	18
Human	ENSG00000007944.15	MYLIP	NA	chr6	16129085	16148248	+	3.072	protein_coding	1352	1390	1437	1351	1151	1224	203	166	197	157	351	248	161	215	379	176	91	250
Human	ENSG00000007952.18	NOX1	NA	chrX	100843323	100874359	-	2.543	protein_coding	2	4	11	23	NA	NA	NA	NA	NA	NA	NA	NA	NA	NA	NA	NA	NA	NA
Human	ENSG00000007968.7	E2F2	NA	chr1	23506437	23531233	-	5.462	protein_coding	106	255	258	355	51	72	53	66	59	33	95	73	79	167	44	28	19	29
Human	ENSG00000008018.9	PSMB1	NA	chr6	170535119	170553307	-	2.219	protein_coding	5521	6212	9232	11116	5661	5702	2616	2148	1542	1172	2060	886	741	886	857	286	68	215
Human	ENSG00000008056.14	SYN1	NA	chrX	47571900	47619857	-	3.733	protein_coding	2	NA	13	8	8	13	NA	NA	NA	2	3	2	10	5	1	1	2	1
Human	ENSG00000008083.14	JARID2	NA	chr6	15246068	15522042	+	6.244	protein_coding	2069	2318	1884	1976	1633	1716	464	491	302	283	797	569	667	965	586	294	107	491
Human	ENSG00000008086.13	CDKL5	NA	chrX	18425582	18653629	+	19.056	protein_coding	1349	1127	625	724	502	556	552	424	382	362	992	723	662	970	410	175	74	252
Human	ENSG00000008118.10	CAMK1G	NA	chr1	209583713	209613939	+	3.328	protein_coding	3	NA	NA	NA	NA	2	1	1	4	NA	1	NA	NA	3	NA	NA	NA	NA
Human	ENSG00000008128.23	CDK11A	NA	chr1	1702378	1724357	-	5.085	protein_coding	38	44	76	65	61	50	5	16	6	20	3	8	4	17	7	4	3	4
Human	ENSG00000008130.15	NADK	NA	chr1	1751231	1780457	-	5.57	protein_coding	1937	2049	3010	3519	1733	1978	553	553	426	377	364	193	240	411	104	49	18	61
Human	ENSG00000008196.13	TFAP2B	NA	chr6	50818722	50847619	+	6.155	protein_coding	4	NA	NA	NA	NA	NA	NA	NA	NA	NA	NA	NA	NA	NA	3	NA	NA	3
Human	ENSG00000008197.5	TFAP2D	NA	chr6	50713525	50773033	+	2.203	protein_coding	NA	1	NA	NA	NA	NA	NA	NA	NA	NA	NA	NA	NA	NA	1	NA	2	2
Human	ENSG00000008226.20	DLEC1	NA	chr3	38039204	38124025	+	8.338	protein_coding	7	2	7	2	1	3	1	NA	1	NA	11	3	27	30	NA	3	2	5
Human	ENSG00000008256.16	CYTH3	NA	chr7	6161775	6272644	-	5.808	protein_coding	694	813	628	683	318	354	1014	925	725	586	3298	2027	2249	3391	1058	577	200	1068
Human	ENSG00000008277.14	ADAM22	NA	chr7	87934142	88202889	+	12.199	protein_coding	32	18	40	39	25	25	100	68	64	50	205	137	175	225	109	66	25	66
Human	ENSG00000008282.9	SYPL1	NA	chr7	106090504	106112576	-	2.783	protein_coding	4656	3880	4954	4553	3325	3161	1267	1161	815	682	942	320	351	447	397	101	24	84
Human	ENSG00000008283.16	CYB561	NA	chr17	63432303	63446354	-	5.296	protein_coding	1241	1116	938	868	946	1087	787	777	540	517	566	244	323	538	214	68	18	79
Human	ENSG00000008294.21	SPAG9	NA	chr17	50962173	51120868	-	11.966	protein_coding	11712	10482	9929	11042	8232	8255	3672	3243	2273	2090	3431	2079	1902	2685	2647	890	368	1087
Human	ENSG00000008300.17	CELSR3	NA	chr3	48636462	48662886	-	13.85	protein_coding	119	139	155	200	104	86	90	100	123	156	39	38	83	169	17	10	6	19
Human	ENSG00000008311.15	AASS	NA	chr7	122073548	122144255	-	6.664	protein_coding	3252	2869	3612	3661	2108	1997	633	533	268	234	748	487	201	341	422	120	32	101
Human	ENSG00000008323.15	PLEKHG6	NA	chr12	6310435	6328506	+	4.26	protein_coding	2	1	1	1	1	NA	NA	2	6	9	15	11	32	45	7	6	2	4
Human	ENSG00000008324.12	SS18L2	NA	chr3	42581839	42596934	+	3.118	protein_coding	431	473	829	821	576	580	298	223	128	129	234	93	80	90	89	39	13	28
Human	ENSG00000008382.16	MPND	NA	chr19	4343526	4360086	+	2.049	protein_coding	305	338	354	397	156	139	102	107	64	73	150	98	39	119	76	40	19	37
Human	ENSG00000008394.13	MGST1	NA	chr12	16347141	16609259	+	7.441	protein_coding	1108	1322	1704	2273	750	961	1251	812	931	708	648	297	457	592	146	112	21	134
Human	ENSG00000008405.12	CRY1	NA	chr12	106991363	107093549	-	4.782	protein_coding	1093	998	832	1102	739	745	1689	1392	1252	1045	1195	609	518	737	401	187	91	212
Human	ENSG00000008438.5	PGLYRP1	NA	chr19	46019152	46023053	-	0.708	protein_coding	NA	NA	NA	NA	NA	NA	NA	NA	NA	NA	1	NA	NA	1	NA	NA	NA	NA
Human	ENSG00000008441.18	NFIX	NA	chr19	12995474	13098796	+	6.435	protein_coding	115	127	149	194	100	79	221	225	233	220	70	64	95	173	38	37	11	61
Human	ENSG00000008513.16	ST3GAL1	NA	chr8	133454847	133571940	-	8.852	protein_coding	7782	7961	7141	8270	3573	3623	39	92	37	74	27	26	31	85	17	21	6	33
Human	ENSG00000008516.17	MMP25	NA	chr16	3046560	3060726	+	4.246	protein_coding	5	2	5	2	14	13	1	NA	NA	NA	1	1	3	2	5	2	1	3
Human	ENSG00000008517.18	IL32	NA	chr16	3065296	3082192	+	3.209	protein_coding	453	588	643	1163	686	616	392	239	338	346	112	68	66	123	25	34	27	34
Human	ENSG00000008710.20	PKD1	NA	chr16	2088707	2135898	-	18.534	protein_coding	1894	1978	1821	1987	1235	1427	387	572	495	575	465	417	807	1620	283	214	136	654
Human	ENSG00000008735.14	MAPK8IP2	NA	chr22	50600792	50613981	+	5.793	protein_coding	9	14	15	35	NA	8	2	NA	NA	2	5	2	8	11	6	2	2	5
Human	ENSG00000008838.20	MED24	NA	chr17	40019096	40061215	-	6.962	protein_coding	1921	2081	2891	3102	1829	2233	924	855	535	578	355	270	205	350	151	79	33	85
Human	ENSG00000008853.17	RHOBTB2	NA	chr8	22987416	23020199	+	6.611	protein_coding	1074	1264	1141	1320	713	784	218	218	116	125	164	92	86	159	77	32	5	56
Human	ENSG00000008869.12	HEATR5B	NA	chr2	36968382	37084372	-	8.238	protein_coding	3350	3033	3516	3458	2409	2594	1016	903	622	589	665	318	323	517	262	86	26	115
Human	ENSG00000008952.17	SEC62	NA	chr3	169966634	169998373	+	7.928	protein_coding	5651	5204	5214	5531	3679	3762	3103	2777	1971	1622	2337	1302	882	1349	991	365	102	337
Human	ENSG00000008988.11	RPS20	NA	chr8	56067253	56074510	-	6.765	protein_coding	25765	28843	31748	30981	20735	21708	13612	11606	6761	5834	10305	6171	2983	3903	5265	4516	1617	2085
Human	ENSG00000009307.16	CSDE1	NA	chr1	114716912	114758676	-	5.778	protein_coding	26277	27114	31216	30742	22306	23620	17843	15301	10274	8809	10712	6034	3758	5081	3175	1779	474	1170
Human	ENSG00000009335.18	UBE3C	NA	chr7	157138915	157269370	+	9.215	protein_coding	5988	6073	7582	8599	5776	6329	8428	5757	4927	4387	6775	2686	2819	4081	3042	878	214	1034
Human	ENSG00000009413.16	REV3L	NA	chr6	111299027	111483715	-	12.425	protein_coding	3718	3292	3661	3905	3171	3197	986	1077	955	830	730	572	620	867	383	172	95	275
Human	ENSG00000009694.13	TENM1	NA	chrX	124375902	124963817	-	12.896	protein_coding	3	NA	2	NA	1	NA	42	26	28	34	122	110	76	125	74	28	22	37
Human	ENSG00000009709.12	PAX7	NA	chr1	18630845	18748866	+	6.473	protein_coding	4	NA	NA	1	NA	NA	NA	NA	NA	NA	NA	NA	NA	NA	NA	2	NA	1
Human	ENSG00000009724.17	MASP2	NA	chr1	11026522	11047239	-	4.257	protein_coding	4	2	1	NA	1	NA	1	1	1	NA	1	2	1	1	NA	1	NA	NA
Human	ENSG00000009765.15	IYD	NA	chr6	150368891	150405969	+	10.362	protein_coding	9	NA	1	NA	NA	NA	NA	NA	NA	NA	NA	NA	NA	NA	NA	NA	2	2
Human	ENSG00000009780.16	FAM76A	NA	chr1	27725960	27763116	+	4.046	protein_coding	402	392	414	538	226	257	144	133	65	67	92	43	52	69	31	9	2	14
Human	ENSG00000009790.15	TRAF3IP3	NA	chr1	209756031	209782320	+	7.75	protein_coding	7	2	1	NA	NA	NA	NA	NA	1	NA	NA	NA	NA	NA	1	NA	1	1
Human	ENSG00000009830.12	POMT2	NA	chr14	77274955	77320883	-	10.007	protein_coding	733	721	875	950	628	767	490	403	300	300	350	188	217	329	179	58	21	85
Human	ENSG00000009844.16	VTA1	NA	chr6	142147161	142224685	+	7.258	protein_coding	1338	1280	1943	2545	1520	1458	1568	1382	912	718	1313	681	382	519	594	180	40	129
Human	ENSG00000009950.16	MLXIPL	NA	chr7	73593193	73624543	-	4.815	protein_coding	3	3	1	NA	NA	NA	NA	NA	2	NA	9	4	3	7	3	NA	NA	2
Human	ENSG00000009954.11	BAZ1B	NA	chr7	73440405	73522293	-	7.06	protein_coding	5425	5846	6185	7561	4418	4768	4265	4072	2896	2471	2667	1685	1147	1755	1232	430	148	360
Human	ENSG00000010017.13	RANBP9	NA	chr6	13621497	13711835	-	3.618	protein_coding	2079	1885	1921	1916	1337	1477	831	789	629	554	610	430	367	494	273	149	68	155
Human	ENSG00000010030.14	ETV7	NA	chr6	36354090	36387800	-	2.374	protein_coding	4	1	65	156	140	165	7	2	6	8	20	9	70	39	15	5	4	14
Human	ENSG00000010072.16	SPRTN	NA	chr1	231337103	231355023	+	5.906	protein_coding	790	766	931	1075	738	738	831	671	474	384	558	229	205	294	270	88	37	79
Human	ENSG00000010165.20	EEF1AKNMT	NA	chr1	171781659	171814023	+	3.831	protein_coding	974	1142	1700	1899	1213	1621	1703	1673	1039	865	839	379	391	589	310	100	31	105
Human	ENSG00000010219.13	DYRK4	NA	chr12	4562203	4615302	+	7.054	protein_coding	623	512	704	657	788	877	225	175	129	102	121	69	53	95	44	22	12	25
Human	ENSG00000010244.19	ZNF207	NA	chr17	32350131	32381885	+	15.818	protein_coding	6692	5452	7098	7571	5287	5472	4753	5223	3280	3075	3880	1943	1749	2598	1851	624	220	681
Human	ENSG00000010256.11	UQCRC1	NA	chr3	48599001	48610976	-	3.204	protein_coding	3893	5110	7512	8745	4682	5010	2761	2529	1508	1421	2329	1136	961	1434	1040	293	81	289
Human	ENSG00000010270.14	STARD3NL	NA	chr7	38178244	38230670	+	4.324	protein_coding	3400	3265	3615	4118	2756	2832	2002	1337	1036	845	1588	719	561	736	664	195	55	226
Human	ENSG00000010278.15	CD9	NA	chr12	6199714	6238271	+	5.829	protein_coding	6933	7215	13269	14634	4963	5803	1	NA	NA	NA	5	14	13	23	24	15	14	41
Human	ENSG00000010282.15	HHATL	NA	chr3	42692662	42702824	-	2.888	protein_coding	3	1	NA	2	NA	NA	NA	NA	NA	NA	NA	NA	NA	NA	NA	NA	NA	NA
Human	ENSG00000010292.13	NCAPD2	NA	chr12	6493355	6531955	+	6.47	protein_coding	1962	2802	3603	4164	2036	2596	5003	4785	3944	3184	4043	2813	1980	2851	970	489	96	442
Human	ENSG00000010295.20	IFFO1	NA	chr12	6538960	6556073	-	4.945	protein_coding	1667	1627	1626	1617	955	1004	293	376	254	228	237	120	174	328	114	57	21	86
Human	ENSG00000010310.9	GIPR	NA	chr19	45668220	45683722	+	5.069	protein_coding	4	3	1	2	4	NA	4	4	9	4	58	29	63	151	37	17	12	45
Human	ENSG00000010318.21	PHF7	NA	chr3	52410659	52423641	+	3.364	protein_coding	160	209	177	187	100	120	27	11	17	12	13	7	10	13	9	5	3	7
Human	ENSG00000010319.7	SEMA3G	NA	chr3	52433034	52445103	-	5.047	protein_coding	3213	2229	1492	709	837	898	3	5	2	7	75	43	78	135	25	8	10	22
Human	ENSG00000010322.16	NISCH	NA	chr3	52455117	52493068	+	9.062	protein_coding	6368	6234	4536	4373	2041	2138	725	650	652	604	575	304	539	947	234	109	59	207
Human	ENSG00000010327.10	STAB1	NA	chr3	52495337	52524495	+	10.588	protein_coding	27248	25809	25368	21462	20909	24568	NA	NA	2	NA	5	4	5	22	6	1	3	5
Human	ENSG00000010361.14	FUZ	NA	chr19	49806865	49817376	-	2.953	protein_coding	304	320	428	480	242	269	18	20	22	11	33	11	12	22	9	3	3	2
Human	ENSG00000010379.16	SLC6A13	NA	chr12	220620	262873	-	4.243	protein_coding	7	2	3	NA	9	7	9	5	5	12	18	14	19	33	22	11	6	23
Human	ENSG00000010404.18	IDS	NA	chrX	149476987	149521096	-	9.294	protein_coding	279	327	211	245	164	205	64	78	112	82	115	88	175	218	75	45	14	81
Human	ENSG00000010438.17	PRSS3	NA	chr9	33750678	33799231	+	1.425	protein_coding	5	NA	3	9	1	4	NA	NA	NA	NA	NA	NA	NA	NA	NA	NA	NA	NA
Human	ENSG00000010539.12	ZNF200	NA	chr16	3222324	3236221	-	7.498	protein_coding	490	492	734	781	596	641	358	320	245	234	258	136	131	217	114	53	8	49
Human	ENSG00000010610.10	CD4	NA	chr12	6786857	6820799	+	4.557	protein_coding	4	NA	NA	NA	2	NA	NA	NA	NA	NA	2	2	NA	7	NA	NA	NA	2
Human	ENSG00000010626.15	LRRC23	NA	chr12	6873568	6914241	+	3.052	protein_coding	74	71	125	146	31	51	57	49	25	24	56	37	36	53	21	18	7	21
Human	ENSG00000010671.16	BTK	NA	chrX	101349446	101390796	-	4.575	protein_coding	5	1	NA	4	3	1	NA	1	1	2	7	8	1	1	7	6	3	6
Human	ENSG00000010704.18	HFE	NA	chr6	26087280	26098343	+	5.675	protein_coding	404	558	557	625	354	368	148	119	140	104	140	69	82	119	39	22	2	12
Human	ENSG00000010803.16	SCMH1	NA	chr1	41027199	41242154	-	4.447	protein_coding	888	757	749	788	431	452	679	676	559	527	268	138	181	288	73	32	17	56
Human	ENSG00000010810.17	FYN	NA	chr6	111660331	111873452	-	7.411	protein_coding	8688	9075	9250	9503	5187	6302	5	1	1	3	35	24	11	19	47	19	12	37
Human	ENSG00000010818.10	HIVEP2	NA	chr6	142751468	142956698	-	10.655	protein_coding	1827	1679	1948	1659	1582	1722	691	516	740	715	472	311	344	479	500	168	45	237
Human	ENSG00000010932.17	FMO1	NA	chr1	171248470	171285978	+	3.602	protein_coding	NA	NA	NA	NA	NA	NA	NA	NA	NA	NA	5	1	4	3	3	5	5	15
Human	ENSG00000011007.12	ELOA	NA	chr1	23743154	23762059	+	5.391	protein_coding	3201	3611	5628	6567	4578	5135	2351	2084	1497	1196	1457	734	600	782	561	270	178	399
Human	ENSG00000011009.11	LYPLA2	NA	chr1	23791144	23795539	+	2.021	protein_coding	1961	2101	2666	2957	1619	1787	567	493	450	336	627	275	310	485	174	71	30	88
Human	ENSG00000011021.23	CLCN6	NA	chr1	11806095	11848079	+	8.173	protein_coding	1361	1102	908	937	796	772	250	265	309	321	241	169	311	561	88	64	18	101
Human	ENSG00000011028.14	MRC2	NA	chr17	62627669	62693597	+	6.591	protein_coding	619	766	1224	1173	650	690	1570	1137	1653	1761	2760	1453	3721	6857	1617	493	205	1630
Human	ENSG00000011052.21	NME1-NME2	NA	chr17	51153589	51171744	+	1.241	protein_coding	NA	NA	NA	NA	NA	NA	NA	NA	NA	NA	NA	NA	NA	NA	NA	NA	NA	NA
Human	ENSG00000011083.9	SLC6A7	NA	chr5	150190061	150222788	+	4.277	protein_coding	4	1	NA	NA	NA	NA	1	1	2	NA	10	1	6	14	2	2	4	2
Human	ENSG00000011105.14	TSPAN9	NA	chr12	3077354	3286564	+	6.905	protein_coding	6734	7445	5883	5905	3819	4076	111	161	88	65	357	293	354	525	142	94	25	121
Human	ENSG00000011114.15	BTBD7	NA	chr14	93237549	93333092	-	11.333	protein_coding	2616	2189	1935	1786	1267	1232	849	882	703	559	441	193	277	370	180	94	22	91
Human	ENSG00000011132.12	APBA3	NA	chr19	3750771	3761692	-	5.596	protein_coding	487	527	527	625	404	448	143	119	105	94	89	52	67	82	57	21	21	37
Human	ENSG00000011143.19	MKS1	NA	chr17	58205440	58219605	-	11.285	protein_coding	489	511	781	867	354	448	418	397	237	200	196	109	103	196	60	25	3	29
Human	ENSG00000011198.10	ABHD5	NA	chr3	43690107	43734371	+	7.539	protein_coding	769	815	1542	1818	1081	1111	618	622	354	321	279	121	124	154	171	55	19	53
Human	ENSG00000011201.12	ANOS1	NA	chrX	8528873	8732137	-	7.082	protein_coding	4	2	3	6	NA	1	NA	NA	NA	NA	NA	NA	2	3	1	2	1	NA
Human	ENSG00000011243.18	AKAP8L	NA	chr19	15380049	15419141	-	5.079	protein_coding	2264	2113	2487	2448	2202	2332	1033	913	882	756	725	393	474	768	380	141	69	255
Human	ENSG00000011258.16	MBTD1	NA	chr17	51177424	51260163	-	7.184	protein_coding	1132	890	928	845	748	700	472	545	439	436	412	255	285	399	227	92	27	66
Human	ENSG00000011260.14	UTP18	NA	chr17	51260545	51297936	+	2.703	protein_coding	1069	1193	1944	2209	1443	1541	2177	2037	1147	978	1045	495	389	557	428	155	30	135
Human	ENSG00000011275.19	RNF216	NA	chr7	5620046	5781696	-	7.576	protein_coding	3536	3548	4136	4155	3269	3275	2209	1869	1521	1251	1840	1024	1126	1666	993	324	114	487
Human	ENSG00000011295.16	TTC19	NA	chr17	15999783	16045015	+	6.054	protein_coding	1950	1791	1950	2191	1040	1171	764	655	649	451	412	191	261	313	218	93	21	80
Human	ENSG00000011304.22	PTBP1	NA	chr19	797074	812327	+	7.521	protein_coding	6282	6862	9653	11352	6761	7609	6117	5685	4382	4090	3338	1790	1856	3024	1429	471	117	633
Human	ENSG00000011332.19	DPF1	NA	chr19	38211005	38229714	-	4.8	protein_coding	24	32	84	89	45	42	32	34	18	13	52	27	35	54	19	10	10	16
Human	ENSG00000011347.10	SYT7	NA	chr11	61513713	61581148	-	7.552	protein_coding	13	18	17	11	6	4	2	5	3	1	45	49	56	82	31	24	13	56
Human	ENSG00000011376.12	LARS2	NA	chr3	45388560	45554726	+	12.407	protein_coding	1439	1497	2369	2743	1956	2150	875	769	456	450	487	200	194	328	233	78	11	85
Human	ENSG00000011405.13	PIK3C2A	NA	chr11	17077729	17207983	-	9.204	protein_coding	7093	7629	14405	13251	9833	10106	3418	2991	2650	2271	2554	1408	1509	1978	1281	446	109	500
Human	ENSG00000011422.12	PLAUR	NA	chr19	43646094	43670547	-	4.457	protein_coding	293	689	1874	2220	2269	2889	1172	1250	541	541	295	110	147	202	444	119	107	230
Human	ENSG00000011426.11	ANLN	NA	chr7	36389820	36453791	+	5.997	protein_coding	1777	3556	3185	4664	1528	2086	15191	10193	9772	7839	8446	3402	2915	4053	3118	809	137	643
Human	ENSG00000011451.21	WIZ	NA	chr19	15419977	15449956	-	10.037	protein_coding	1120	1222	1478	1437	823	1041	440	663	510	607	212	164	277	471	133	75	37	117
Human	ENSG00000011454.18	RABGAP1	NA	chr9	122940832	123104866	+	7.656	protein_coding	4451	4327	3109	3175	2369	2349	835	759	538	500	554	312	317	456	183	75	32	73
Human	ENSG00000011465.18	DCN	NA	chr12	91140483	91183217	-	12.941	protein_coding	8	NA	NA	NA	1	NA	16	4	3	3	47	23	6	9	17	12	5	3
Human	ENSG00000011478.13	QPCTL	NA	chr19	45692402	45703989	+	2.825	protein_coding	249	323	558	659	248	309	176	129	164	118	229	115	144	278	118	39	11	62
Human	ENSG00000011485.15	PPP5C	NA	chr19	46347086	46392981	+	7.089	protein_coding	2712	2839	3892	4606	2271	2743	1552	1246	923	827	794	337	373	619	300	93	34	129
Human	ENSG00000011523.14	CEP68	NA	chr2	65056365	65087004	+	8.623	protein_coding	3863	3584	4034	3256	2975	3098	426	460	219	209	467	282	208	315	188	94	35	116
Human	ENSG00000011566.15	MAP4K3	NA	chr2	39249265	39437301	-	6.056	protein_coding	2090	1788	1453	1603	1315	1315	1155	1120	835	663	736	343	479	670	400	135	65	157
Human	ENSG00000011590.14	ZBTB32	NA	chr19	35704557	35717038	+	2.739	protein_coding	NA	NA	NA	NA	1	1	NA	NA	NA	NA	NA	1	2	3	NA	NA	NA	1
Human	ENSG00000011600.12	TYROBP	NA	chr19	35904400	35908295	-	0.907	protein_coding	NA	NA	NA	NA	NA	NA	NA	NA	NA	NA	5	NA	NA	4	1	NA	1	1
Human	ENSG00000011638.11	TMEM159	NA	chr16	21158376	21180616	+	2.558	protein_coding	148	209	158	150	46	50	117	86	75	71	294	142	158	190	171	52	43	100
Human	ENSG00000011677.13	GABRA3	NA	chrX	152166233	152451315	-	4.15	protein_coding	NA	NA	NA	2	NA	NA	NA	NA	NA	NA	NA	NA	NA	NA	3	1	1	2
Human	ENSG00000012048.23	BRCA1	NA	chr17	43044294	43170245	-	9.306	protein_coding	524	1011	1419	2104	793	965	2352	2096	1187	1095	1307	724	544	915	428	161	41	109
Human	ENSG00000012061.16	ERCC1	NA	chr19	45407333	45478828	-	5.575	protein_coding	2182	2369	2242	2426	951	1159	1166	892	745	725	1440	774	1014	1487	686	305	187	415
Human	ENSG00000012124.17	CD22	NA	chr19	35319260	35347361	+	6.165	protein_coding	41	49	47	62	12	2	1	2	NA	3	13	13	24	49	21	13	8	40
Human	ENSG00000012171.20	SEMA3B	NA	chr3	50267557	50277546	+	5.768	protein_coding	19	25	11	14	21	26	20	16	40	62	60	29	122	184	48	14	11	56
Human	ENSG00000012174.12	MBTPS2	NA	chrX	21839616	21885423	+	8.945	protein_coding	543	526	551	719	382	439	634	581	597	519	340	224	231	301	125	38	11	48
Human	ENSG00000012211.13	PRICKLE3	NA	chrX	49174801	49186528	-	3.656	protein_coding	207	270	313	326	208	224	125	129	128	131	146	96	149	248	52	23	11	58
Human	ENSG00000012223.13	LTF	NA	chr3	46435644	46485234	-	3.989	protein_coding	9	2	2	3	3	NA	NA	NA	1	NA	NA	NA	NA	NA	3	1	1	4
Human	ENSG00000012232.9	EXTL3	NA	chr8	28600468	28755599	+	13.046	protein_coding	3761	4037	3531	3491	3459	3734	691	735	488	463	597	367	406	680	357	153	38	151
Human	ENSG00000012504.15	NR1H4	NA	chr12	100473707	100564414	+	3.628	protein_coding	1	1	NA	NA	2	NA	1	1	NA	NA	9	14	4	17	5	6	4	5
Human	ENSG00000012660.14	ELOVL5	NA	chr6	53267397	53349179	-	3.813	protein_coding	7010	7016	8075	9451	6688	6451	2635	2184	1769	1514	3081	1325	1290	1970	2174	548	116	602
Human	ENSG00000012779.11	ALOX5	NA	chr10	45374175	45446119	+	3.73	protein_coding	2	NA	14	17	16	26	NA	NA	NA	NA	2	NA	NA	4	1	1	NA	1
Human	ENSG00000012817.16	KDM5D	NA	chrY	19703864	19744939	-	9.463	protein_coding	3227	2846	2846	2712	2427	2345	NA	NA	NA	NA	NA	NA	NA	NA	NA	NA	NA	NA
Human	ENSG00000012822.16	CALCOCO1	NA	chr12	53708516	53727745	-	8.898	protein_coding	3216	3117	3319	3434	1852	1928	194	149	200	160	277	156	288	421	222	54	18	94
Human	ENSG00000012963.15	UBR7	NA	chr14	93207240	93229215	+	3.509	protein_coding	917	1020	1339	1632	677	732	520	451	277	188	308	121	82	124	110	29	6	23
Human	ENSG00000012983.11	MAP4K5	NA	chr14	50418500	50561126	-	7.62	protein_coding	4426	3537	3070	3043	2125	2083	1197	1165	906	820	831	555	429	652	408	189	39	162
Human	ENSG00000013016.16	EHD3	NA	chr2	31234151	31269451	+	4.825	protein_coding	661	993	1270	1392	915	1335	19	2	12	14	69	35	50	69	42	16	7	17
Human	ENSG00000013275.8	PSMC4	NA	chr19	39971164	39981764	+	2.55	protein_coding	2263	2607	4532	5479	3424	3513	2744	2089	1638	1320	1803	896	750	973	773	306	87	239
Human	ENSG00000013288.9	MAN2B2	NA	chr4	6575188	6623362	+	8.884	protein_coding	2707	3184	2798	2724	1722	1986	394	300	397	367	337	158	269	437	144	60	8	87
Human	ENSG00000013293.6	SLC7A14	NA	chr3	170459547	170586075	-	10.496	protein_coding	2	2	1	5	NA	1	NA	NA	NA	NA	2	NA	NA	NA	3	1	NA	1
Human	ENSG00000013297.12	CLDN11	NA	chr3	170418867	170454733	+	4.321	protein_coding	2084	1586	4128	6137	442	463	65	36	26	31	231	51	91	122	68	16	NA	24
Human	ENSG00000013306.16	SLC25A39	NA	chr17	44319624	44324870	-	3.526	protein_coding	2143	2362	3428	3406	1660	1902	2418	2569	1126	1173	1939	890	572	954	718	249	110	251
Human	ENSG00000013364.19	MVP	NA	chr16	29820393	29848039	+	6.141	protein_coding	6500	8392	11342	12686	8075	9110	1216	1080	755	704	1184	587	558	1103	460	172	43	248
Human	ENSG00000013374.16	NUB1	NA	chr7	151341698	151378449	+	5.411	protein_coding	2220	2321	3589	4475	2407	2442	1729	1069	887	819	1596	729	686	964	715	209	72	274
Human	ENSG00000013375.16	PGM3	NA	chr6	83161149	83193936	-	7.478	protein_coding	4378	4353	4494	5638	2547	2843	1512	1110	921	849	926	401	424	606	544	150	37	220
Human	ENSG00000013392.8	RWDD2A	NA	chr6	83193356	83198935	+	3.769	protein_coding	425	481	453	470	206	230	129	67	107	71	54	31	43	44	22	3	2	13
Human	ENSG00000013441.16	CLK1	NA	chr2	200853008	200864744	-	5.17	protein_coding	5843	4462	4476	4133	3240	3158	1180	920	680	633	933	570	363	572	738	184	70	150
Human	ENSG00000013503.10	POLR3B	NA	chr12	106357747	106510198	+	4.768	protein_coding	640	706	1032	1329	784	858	698	712	483	409	403	204	215	305	128	54	12	56
Human	ENSG00000013523.11	ANGEL1	NA	chr14	76786008	76826246	-	6.525	protein_coding	988	1204	1129	1114	987	1162	293	292	201	158	171	106	157	210	56	33	7	44
Human	ENSG00000013561.18	RNF14	NA	chr5	141958327	141990292	+	4.988	protein_coding	2231	2364	2652	3228	1682	1885	984	767	609	456	466	242	215	301	180	81	10	68
Human	ENSG00000013563.14	DNASE1L1	NA	chrX	154401235	154412112	-	4.132	protein_coding	2364	2688	1874	2104	968	1283	194	150	168	147	479	178	360	432	125	60	18	79
Human	ENSG00000013573.17	DDX11	NA	chr12	31073859	31104799	+	8.367	protein_coding	1327	1394	1689	1751	876	1025	1107	1250	929	827	764	410	553	1045	247	106	41	188
Human	ENSG00000013583.10	HEBP1	NA	chr12	12974869	13000265	-	3.428	protein_coding	1619	1763	1075	1344	554	771	160	178	179	150	112	101	134	166	54	26	6	22
Human	ENSG00000013588.9	GPRC5A	NA	chr12	12891558	12917937	+	7.663	protein_coding	610	907	576	1252	117	197	993	1667	1473	1389	4686	5702	7271	8408	2483	2632	810	5313
Human	ENSG00000013619.14	MAMLD1	NA	chrX	150361421	150514178	+	5.958	protein_coding	285	293	320	350	104	133	96	96	99	124	115	93	156	226	61	29	11	69
Human	ENSG00000013725.14	CD6	NA	chr11	60971679	61020377	+	5.958	protein_coding	1	1	2	3	NA	2	2	NA	2	NA	4	2	2	2	5	5	6	6
Human	ENSG00000013810.20	TACC3	NA	chr4	1712890	1745171	+	8.186	protein_coding	1026	1647	1864	2082	904	1434	2553	2537	1736	1714	1757	1004	971	1579	576	219	34	182
Human	ENSG00000014123.10	UFL1	NA	chr6	96521594	96555276	+	4.539	protein_coding	2321	2272	2577	2867	1683	1707	775	637	464	412	352	156	113	202	98	38	4	30
Human	ENSG00000014138.9	POLA2	NA	chr11	65261919	65305589	+	5.568	protein_coding	77	110	170	189	101	133	172	160	129	127	175	77	169	240	40	31	4	30
Human	ENSG00000014164.7	ZC3H3	NA	chr8	143437658	143541447	-	3.721	protein_coding	371	382	512	509	312	362	286	364	313	298	172	163	220	369	110	45	16	117
Human	ENSG00000014216.16	CAPN1	NA	chr11	65180565	65212006	+	7.506	protein_coding	5627	6543	7835	9115	4845	6046	1293	1089	807	733	1635	865	1034	1504	419	167	43	182
Human	ENSG00000014257.16	ACP3	NA	chr3	132317368	132368298	+	4.28	protein_coding	8	NA	NA	NA	NA	1	NA	NA	NA	NA	1	2	NA	NA	2	1	3	5
Human	ENSG00000014641.21	MDH1	NA	chr2	63588608	63607197	+	4.99	protein_coding	3137	3537	5595	6879	3940	4657	3560	2916	1801	1497	3395	1830	1264	1604	1222	410	86	337
Human	ENSG00000014824.14	SLC30A9	NA	chr4	41990501	42090461	+	7.199	protein_coding	3353	3187	3837	4229	1844	2094	2777	2153	1423	1244	1639	700	592	772	611	171	29	130
Human	ENSG00000014914.21	MTMR11	NA	chr1	149928650	149936879	-	4.572	protein_coding	26	21	27	55	37	28	25	34	40	35	151	67	85	155	49	27	8	38
Human	ENSG00000014919.13	COX15	NA	chr10	99710867	99732127	-	5.215	protein_coding	995	890	1316	1473	652	735	546	481	355	267	370	193	163	213	113	58	12	58
Human	ENSG00000015133.19	CCDC88C	NA	chr14	91271322	91417844	-	12.426	protein_coding	1538	1693	1248	1708	1445	1750	157	226	70	55	153	103	158	245	87	35	16	84
Human	ENSG00000015153.15	YAF2	NA	chr12	42157103	42238349	-	10.839	protein_coding	966	713	738	854	556	584	615	657	482	464	361	243	209	365	169	69	35	70
Human	ENSG00000015171.20	ZMYND11	NA	chr10	134464	254637	+	5.325	protein_coding	3619	3370	3099	3206	1638	1670	2734	2322	1523	1300	758	349	298	461	285	107	38	68
Human	ENSG00000015285.11	WAS	NA	chrX	48676595	48691427	+	2.361	protein_coding	1	1	5	2	2	2	NA	NA	NA	2	2	2	3	3	NA	1	1	1
Human	ENSG00000015413.9	DPEP1	NA	chr16	89613307	89638456	+	2.737	protein_coding	38	46	27	48	17	33	NA	NA	1	NA	28	46	34	49	11	5	3	21
Human	ENSG00000015475.19	BID	NA	chr22	17734137	17774770	-	4.42	protein_coding	1599	2107	3337	4054	2492	2707	898	748	447	407	444	147	179	230	128	44	16	65
Human	ENSG00000015479.20	MATR3	NA	chr5	139293673	139331677	+	12.064	protein_coding	588	351	409	298	239	240	249	342	352	416	192	163	227	401	114	53	33	146
Human	ENSG00000015520.15	NPC1L1	NA	chr7	44512534	44541330	-	5.267	protein_coding	1	NA	NA	1	1	2	NA	2	NA	NA	7	12	12	12	9	6	4	15
Human	ENSG00000015532.10	XYLT2	NA	chr17	50346125	50363138	+	5.472	protein_coding	1147	1458	1818	2342	1136	1343	781	742	500	511	535	171	341	560	257	77	12	95
Human	ENSG00000015568.13	RGPD5	NA	chr2	109792757	109857705	+	14.185	protein_coding	17	10	10	12	17	10	19	20	2	2	24	5	5	5	8	7	4	2
Human	ENSG00000015592.16	STMN4	NA	chr8	27235322	27258420	-	3.294	protein_coding	2	NA	NA	1	NA	NA	NA	NA	1	NA	NA	NA	2	NA	3	1	NA	NA
Human	ENSG00000015676.18	NUDCD3	NA	chr7	44379118	44490658	-	9.893	protein_coding	3841	4183	4061	4953	2280	2646	1911	1512	1049	943	1257	480	602	941	660	165	33	161
Human	ENSG00000016082.15	ISL1	NA	chr5	51383447	51394730	+	2.817	protein_coding	1	NA	2	5	NA	NA	30	32	9	18	29	16	8	8	28	12	3	13
Human	ENSG00000016391.11	CHDH	NA	chr3	53812334	53846419	-	7.787	protein_coding	6	3	4	7	1	NA	NA	NA	NA	NA	2	3	1	3	1	3	NA	NA
Human	ENSG00000016402.13	IL20RA	NA	chr6	136999970	137045180	-	4.73	protein_coding	26	17	17	14	15	26	NA	NA	NA	NA	NA	NA	NA	NA	NA	NA	NA	1
Human	ENSG00000016490.16	CLCA1	NA	chr1	86468367	86500259	+	3.31	protein_coding	2	NA	1	NA	NA	NA	NA	NA	NA	NA	NA	4	NA	NA	NA	1	NA	2
Human	ENSG00000016602.9	CLCA4	NA	chr1	86547077	86580754	+	3.447	protein_coding	NA	1	NA	1	1	2	NA	NA	NA	NA	NA	1	NA	NA	NA	NA	2	NA
Human	ENSG00000016864.18	GLT8D1	NA	chr3	52694487	52706032	-	3.783	protein_coding	2115	2478	2449	2819	1388	1669	303	282	181	160	245	105	136	204	134	41	7	21
Human	ENSG00000017260.20	ATP2C1	NA	chr3	130850594	131016712	+	8.51	protein_coding	4456	4015	3932	4423	2879	3035	3188	2799	1877	1759	2035	1230	964	1517	1009	418	80	303
Human	ENSG00000017427.17	IGF1	NA	chr12	102395873	102481744	-	8.115	protein_coding	374	453	16	32	32	47	NA	NA	NA	NA	NA	NA	NA	NA	2	2	NA	NA
Human	ENSG00000017483.15	SLC38A5	NA	chrX	48458536	48470260	-	4.018	protein_coding	41	55	157	321	116	98	10	3	5	7	21	12	20	35	11	18	2	14
Human	ENSG00000017797.13	RALBP1	NA	chr18	9475008	9538114	+	8.041	protein_coding	4530	4985	6916	7262	4607	4863	3551	2967	2037	1665	4123	2443	1688	2420	1545	704	157	661
Human	ENSG00000018189.13	RUFY3	NA	chr4	70704203	70808619	+	9.405	protein_coding	3235	2604	2339	2293	1843	1741	474	457	332	322	410	251	267	361	234	65	39	102
Human	ENSG00000018236.15	CNTN1	NA	chr12	40692438	41072415	+	7.492	protein_coding	2	2	NA	1	NA	1	7	21	4	6	85	101	17	19	21	30	2	15
Human	ENSG00000018280.17	SLC11A1	NA	chr2	218382028	218396894	+	8.676	protein_coding	12	13	4	14	8	7	NA	NA	2	NA	8	7	5	9	2	4	2	3
Human	ENSG00000018408.15	WWTR1	NA	chr3	149517234	149736714	-	8.353	protein_coding	12494	10173	8401	8547	7108	7504	3560	3392	2960	2289	2616	1286	1153	1556	800	357	122	390
Human	ENSG00000018510.17	AGPS	NA	chr2	177392767	177559299	+	8.839	protein_coding	7540	6353	6399	7814	4393	4362	2817	2464	1923	1629	2260	1036	972	1277	807	230	58	246
Human	ENSG00000018607.7	ZNF806	NA	chr2	132304805	132326855	+	5.159	transcribed_unprocessed_pseudogene	2	NA	NA	NA	NA	1	1	NA	NA	NA	NA	NA	NA	NA	NA	NA	2	NA
Human	ENSG00000018610.15	CXorf56	NA	chrX	119538148	119565409	-	2.581	protein_coding	492	555	788	870	543	505	903	705	472	348	546	252	181	272	240	76	32	64
Human	ENSG00000018625.15	ATP1A2	NA	chr1	160115758	160143591	+	6.298	protein_coding	3	1	NA	1	NA	NA	NA	2	7	2	157	84	275	418	100	47	49	222
Human	ENSG00000018699.13	TTC27	NA	chr2	32628031	32821051	+	3.443	protein_coding	989	1044	1966	2417	1263	1356	1421	1332	763	701	590	377	554	719	240	87	14	97
Human	ENSG00000018869.17	ZNF582	NA	chr19	56375845	56393545	-	3.35	protein_coding	101	102	64	76	55	46	5	NA	1	NA	11	3	NA	NA	2	3	NA	2
Human	ENSG00000019102.12	VSIG2	NA	chr11	124747473	124752255	-	1.447	protein_coding	59	58	55	46	78	60	NA	NA	NA	1	1	1	NA	1	2	NA	NA	1
Human	ENSG00000019144.19	PHLDB1	NA	chr11	118606439	118658031	+	21.715	protein_coding	2080	2791	2476	3107	2203	2550	1667	1420	1662	1548	1538	853	1198	2295	421	220	79	466
Human	ENSG00000019169.10	MARCO	NA	chr2	118942165	118994660	+	2.079	protein_coding	NA	NA	NA	NA	NA	NA	NA	NA	NA	NA	NA	NA	NA	NA	4	1	NA	1
Human	ENSG00000019186.10	CYP24A1	NA	chr20	54153445	54173986	-	3.988	protein_coding	4	NA	NA	1	NA	NA	232	211	253	289	577	289	139	258	194	246	30	60
Human	ENSG00000019485.13	PRDM11	NA	chr11	45095805	45235110	+	13.94	protein_coding	480	493	361	457	211	284	182	152	190	209	159	97	180	278	31	21	16	57
Human	ENSG00000019505.8	SYT13	NA	chr11	45240301	45286341	-	5.445	protein_coding	21	12	3	6	2	NA	NA	NA	NA	NA	6	NA	4	5	7	2	2	NA
Human	ENSG00000019549.13	SNAI2	NA	chr8	48917597	48921740	-	3.281	protein_coding	339	318	291	181	197	202	328	275	95	78	286	144	65	125	227	55	12	51
Human	ENSG00000019582.15	CD74	NA	chr5	150400040	150412929	-	4.78	protein_coding	13	17	43	49	448	414	107	127	66	66	405	264	331	402	280	148	118	251
Human	ENSG00000019991.18	HGF	NA	chr7	81699009	81770438	-	9.753	protein_coding	101	56	239	85	59	57	28	4	14	21	21	8	7	12	8	4	3	5
Human	ENSG00000019995.6	ZRANB1	NA	chr10	124942122	124988189	+	5.993	protein_coding	2138	2015	1842	1845	1483	1398	1162	1111	866	748	936	529	390	601	614	211	102	210
Human	ENSG00000020129.16	NCDN	NA	chr1	35557472	35567274	+	4.917	protein_coding	437	534	990	965	868	961	637	595	534	514	244	117	235	340	105	34	14	81
Human	ENSG00000020181.18	ADGRA2	NA	chr8	37784190	37844896	+	7.084	protein_coding	2958	3081	2706	2181	1836	2094	4	3	2	3	274	164	343	648	102	58	9	120
Human	ENSG00000020219.9	CCT8L1P	NA	chr7	152445476	152447150	+	1.674	processed_pseudogene	1	NA	NA	NA	NA	NA	NA	NA	NA	NA	NA	NA	NA	NA	1	NA	NA	1
Human	ENSG00000020256.20	ZFP64	NA	chr20	52051662	52204308	-	6.79	protein_coding	912	835	1118	1266	733	780	747	780	590	570	648	344	449	709	236	99	31	151
Human	ENSG00000020426.11	MNAT1	NA	chr14	60734741	60969965	+	3.877	protein_coding	660	654	1019	1391	728	748	570	448	317	294	429	235	166	225	193	60	24	82
Human	ENSG00000020577.14	SAMD4A	NA	chr14	54566116	54793315	+	12.333	protein_coding	4556	4111	4044	5584	2535	2725	871	948	746	704	640	531	513	741	457	207	164	502
Human	ENSG00000020633.19	RUNX3	NA	chr1	24899510	24965121	-	4.922	protein_coding	NA	2	NA	NA	4	5	16	9	65	48	108	134	267	354	44	34	18	113
Human	ENSG00000020922.13	MRE11	NA	chr11	94415569	94493885	-	7.674	protein_coding	1347	1325	2057	2442	1180	1371	2275	1992	1343	1198	1410	661	561	867	694	201	47	163
Human	ENSG00000021300.14	PLEKHB1	NA	chr11	73646177	73662819	+	4.933	protein_coding	14	2	3	5	1	16	4	NA	NA	2	21	9	23	29	11	6	4	6
Human	ENSG00000021355.13	SERPINB1	NA	chr6	2832331	2841959	-	3.047	protein_coding	1252	1851	15477	12712	3185	3568	630	503	512	420	581	325	271	334	197	82	25	75
Human	ENSG00000021461.17	CYP3A43	NA	chr7	99828012	99866102	+	2.637	protein_coding	1	NA	NA	NA	NA	NA	NA	NA	NA	NA	NA	NA	NA	NA	NA	1	NA	1
Human	ENSG00000021488.13	SLC7A9	NA	chr19	32830508	32869767	-	2.598	protein_coding	NA	1	3	2	1	3	3	NA	3	NA	1	2	NA	NA	2	NA	NA	NA
Human	ENSG00000021574.13	SPAST	NA	chr2	32063555	32157637	+	9.481	protein_coding	1766	1288	1583	1651	1051	1025	986	905	843	679	669	346	300	444	196	91	35	60
Human	ENSG00000021645.20	NRXN3	NA	chr14	78170372	79868291	+	15.534	protein_coding	7	2	5	10	4	7	184	152	238	241	364	260	370	601	104	64	30	137
Human	ENSG00000021762.20	OSBPL5	NA	chr11	3087106	3166739	-	7.473	protein_coding	1981	2246	3016	3449	1129	1321	70	88	70	59	109	71	138	225	70	32	7	70
Human	ENSG00000021776.11	AQR	NA	chr15	34851781	34969742	-	13.431	protein_coding	4020	4291	4766	5303	3769	3860	2577	2318	1833	1713	1598	864	781	1085	698	273	105	324
Human	ENSG00000021826.17	CPS1	NA	chr2	210477681	210679107	+	11.018	protein_coding	17	2	4	6	3	NA	376	315	170	191	194	102	85	141	43	23	7	23
Human	ENSG00000021852.13	C8B	NA	chr1	56929206	56966140	-	2.732	protein_coding	2	NA	NA	NA	NA	NA	NA	NA	NA	NA	NA	1	NA	NA	NA	NA	NA	1
Human	ENSG00000022267.19	FHL1	NA	chrX	136146701	136211359	+	5.862	protein_coding	2499	2499	1303	1795	512	490	442	368	227	188	786	508	370	550	258	136	15	111
Human	ENSG00000022277.13	RTF2	NA	chr20	56468584	56519449	+	4.063	protein_coding	2695	3046	4013	4586	2364	2490	1641	1286	945	727	1241	598	527	728	563	192	42	160
Human	ENSG00000022355.18	GABRA1	NA	chr5	161847062	161899981	+	8.42	protein_coding	3	NA	NA	1	NA	NA	NA	NA	NA	NA	NA	NA	1	NA	7	5	8	5
Human	ENSG00000022556.16	NLRP2	NA	chr19	54953129	55001142	+	6.313	protein_coding	176	175	204	330	165	223	NA	NA	NA	NA	NA	NA	NA	NA	1	2	1	NA
Human	ENSG00000022567.10	SLC45A4	NA	chr8	141207165	141308305	-	8.608	protein_coding	3274	2394	1881	1094	2831	3237	316	266	214	229	450	355	451	819	299	157	37	226
Human	ENSG00000022840.16	RNF10	NA	chr12	120533479	120577588	+	5.9	protein_coding	4564	4880	5858	6317	3574	4015	1133	1302	1173	1050	1063	799	970	1247	398	248	95	325
Human	ENSG00000022976.15	ZNF839	NA	chr14	102317376	102342702	+	5.59	protein_coding	489	501	651	635	378	372	223	209	161	161	98	41	65	106	29	29	1	7
Human	ENSG00000023041.11	ZDHHC6	NA	chr10	112424427	112446917	-	3.748	protein_coding	1643	1659	2069	2283	1508	1513	1323	1034	600	509	712	307	253	359	349	83	14	44
Human	ENSG00000023171.18	GRAMD1B	NA	chr11	123358427	123627774	+	14.944	protein_coding	487	919	4858	4188	2056	2640	NA	NA	NA	NA	1	1	NA	NA	4	2	2	7
Human	ENSG00000023191.17	RNH1	NA	chr11	494511	507300	-	7.374	protein_coding	5978	7303	8398	9540	4714	5396	2452	2325	1829	1650	1117	536	640	1022	345	125	35	174
Human	ENSG00000023228.14	NDUFS1	NA	chr2	206114816	206159509	-	12.174	protein_coding	5541	5694	6625	8003	4825	5440	2687	2514	1324	1075	1823	890	611	812	663	179	30	119
Human	ENSG00000023287.13	RB1CC1	NA	chr8	52622457	52745843	-	7.613	protein_coding	3943	3549	4059	3820	2833	2944	2280	1937	1389	1194	1623	941	711	862	1134	339	82	318
Human	ENSG00000023318.8	ERP44	NA	chr9	99979184	100099000	-	4.808	protein_coding	2513	2990	3724	4014	3085	3195	833	635	510	453	776	441	337	520	540	153	46	182
Human	ENSG00000023330.15	ALAS1	NA	chr3	52198085	52214327	+	2.536	protein_coding	2285	2588	3255	4049	3647	3283	975	828	535	462	781	331	430	602	352	108	23	130
Human	ENSG00000023445.16	BIRC3	NA	chr11	102317449	102339403	+	7.518	protein_coding	202	173	95	311	358	293	1938	1191	1424	1056	228	147	152	191	152	115	76	237
Human	ENSG00000023516.9	AKAP11	NA	chr13	42272151	42323261	+	9.915	protein_coding	3534	3137	2544	2721	1695	1960	2334	2259	1718	1442	1397	971	860	1189	608	307	65	195
Human	ENSG00000023572.10	GLRX2	NA	chr1	193090865	193106114	-	6.21	protein_coding	624	464	752	939	495	469	1079	909	560	447	392	193	162	199	181	35	14	31
Human	ENSG00000023608.5	SNAPC1	NA	chr14	61762419	61796428	+	2.593	protein_coding	707	794	1356	2447	428	412	654	334	324	275	389	112	82	119	442	68	14	29
Human	ENSG00000023697.13	DERA	NA	chr12	15911301	16037381	+	2.813	protein_coding	2001	2212	2222	2694	951	1001	1360	1149	886	718	846	454	358	561	127	81	20	46
Human	ENSG00000023734.11	STRAP	NA	chr12	15882386	15903478	+	2.215	protein_coding	4927	5455	6899	8209	4215	4565	5097	4507	3352	2784	2959	1607	1153	1426	1192	564	125	434
Human	ENSG00000023839.12	ABCC2	NA	chr10	99782639	99852594	+	7.837	protein_coding	126	72	94	96	111	104	97	72	98	50	92	37	29	117	42	22	16	30
Human	ENSG00000023892.11	DEF6	NA	chr6	35297817	35321771	+	2.579	protein_coding	16	17	29	42	18	27	NA	2	3	1	6	4	10	9	2	NA	3	5
Human	ENSG00000023902.14	PLEKHO1	NA	chr1	150149182	150164720	+	6.629	protein_coding	1726	1581	2158	2033	2188	2164	202	159	147	149	246	101	95	180	144	59	27	54
Human	ENSG00000023909.10	GCLM	NA	chr1	93885198	93909456	-	5.426	protein_coding	1735	1710	2235	3057	1700	1955	1474	1406	856	716	578	243	179	216	285	120	24	67
Human	ENSG00000024048.11	UBR2	NA	chr6	42564028	42693505	+	8.874	protein_coding	4264	3976	4100	4129	2732	2915	1082	1041	652	569	669	355	387	540	391	114	37	167
Human	ENSG00000024422.12	EHD2	NA	chr19	47713421	47743134	+	3.844	protein_coding	2781	3025	2020	2750	1164	1773	378	391	642	732	348	327	856	1276	165	107	61	264
Human	ENSG00000024526.17	DEPDC1	NA	chr1	68474151	68497221	-	5.904	protein_coding	552	904	909	1221	360	485	4348	3327	2976	2313	2021	902	684	1036	456	148	29	79
Human	ENSG00000024862.18	CCDC28A	NA	chr6	138773768	138793319	+	1.247	protein_coding	462	506	847	818	442	453	162	121	91	79	115	71	39	59	64	32	5	10
Human	ENSG00000025039.15	RRAGD	NA	chr6	89364615	89412273	-	5.095	protein_coding	114	95	113	138	66	71	5	NA	NA	NA	11	1	1	2	5	2	NA	5
Human	ENSG00000025156.13	HSF2	NA	chr6	122399550	122433119	+	2.697	protein_coding	733	644	698	800	529	485	603	549	424	299	464	172	134	223	207	44	10	51
Human	ENSG00000025293.17	PHF20	NA	chr20	35771973	35950370	+	8.372	protein_coding	2178	2158	2202	2530	1513	1619	1026	842	801	666	822	518	635	793	330	172	41	194
Human	ENSG00000025423.11	HSD17B6	NA	chr12	56752160	56787790	+	2.272	protein_coding	3	3	4	6	4	2	5	2	7	4	6	2	16	16	9	6	3	8
Human	ENSG00000025434.19	NR1H3	NA	chr11	47248299	47269033	+	4.534	protein_coding	1824	1697	822	624	375	482	137	122	144	122	233	81	202	293	73	30	11	39
Human	ENSG00000025708.14	TYMP	NA	chr22	50525751	50530032	-	3.6	protein_coding	163	199	291	1062	1232	1253	1	NA	NA	2	3	2	NA	3	NA	2	2	7
Human	ENSG00000025770.19	NCAPH2	NA	chr22	50508223	50524780	+	4.459	protein_coding	921	1199	1439	1964	816	937	965	923	571	561	568	275	267	487	216	95	38	139
Human	ENSG00000025772.8	TOMM34	NA	chr20	44942129	44960397	-	1.973	protein_coding	847	921	1527	1843	1077	1151	2075	1784	1255	1011	1038	477	426	522	386	152	96	172
Human	ENSG00000025796.14	SEC63	NA	chr6	107867755	107958208	-	8.606	protein_coding	2309	2140	1910	2026	1595	1809	1043	1032	731	727	913	694	630	938	376	223	45	191
Human	ENSG00000025800.14	KPNA6	NA	chr1	32108055	32176563	+	7.457	protein_coding	3508	3692	5237	5891	3701	3973	2985	2620	2473	1940	1965	1167	1210	1478	871	375	114	373
Human	ENSG00000026025.16	VIM	NA	chr10	17228240	17237593	+	5.176	protein_coding	176946	176302	107822	117158	77537	86072	44187	37099	21814	20428	25102	15484	9254	13375	19386	6387	1619	5445
Human	ENSG00000026036.22	RTEL1-TNFRSF6B	NA	chr20	63659299	63698684	+	9.093	protein_coding	76	68	171	95	58	44	40	58	59	70	20	7	19	30	11	7	2	17
Human	ENSG00000026103.22	FAS	NA	chr10	88990530	89017059	+	5.578	protein_coding	523	647	1361	1361	854	814	1087	887	489	419	339	127	107	160	91	25	16	45
Human	ENSG00000026297.16	RNASET2	NA	chr6	166922112	166957191	-	14.943	protein_coding	184	283	372	521	219	285	111	141	121	143	334	382	466	757	156	62	50	196
Human	ENSG00000026508.20	CD44	NA	chr11	35138881	35232402	+	9.992	protein_coding	59	94	935	706	210	152	8886	8467	6729	6726	3208	1293	1012	1310	3555	939	148	711
Human	ENSG00000026559.14	KCNG1	NA	chr20	51003655	51023107	-	5.415	protein_coding	4	3	16	9	5	3	NA	NA	NA	NA	NA	NA	NA	NA	2	NA	1	NA
Human	ENSG00000026652.15	AGPAT4	NA	chr6	161129966	161274061	-	14.253	protein_coding	2121	1854	1376	1185	1111	1139	1114	1023	868	918	1068	530	867	1436	790	223	58	380
Human	ENSG00000026751.17	SLAMF7	NA	chr1	160739056	160754821	+	4.833	protein_coding	NA	NA	1	3	NA	NA	NA	NA	NA	NA	NA	NA	NA	NA	NA	NA	NA	NA
Human	ENSG00000026950.17	BTN3A1	NA	chr6	26402236	26415208	+	5.539	protein_coding	1682	1652	1777	2450	1716	1746	161	149	124	129	290	125	197	268	196	77	34	123
Human	ENSG00000027001.10	MIPEP	NA	chr13	23730188	23889400	-	3.388	protein_coding	395	442	840	939	466	572	532	468	200	229	419	245	138	195	258	96	12	33
Human	ENSG00000027075.15	PRKCH	NA	chr14	61187558	61550976	+	8.83	protein_coding	7590	7577	6960	8822	4404	5071	113	62	64	57	226	118	109	196	112	59	24	63
Human	ENSG00000027644.5	INSRR	NA	chr1	156840062	156859117	-	5.2	protein_coding	9	4	NA	NA	1	NA	NA	NA	NA	NA	1	1	NA	1	NA	1	2	1
Human	ENSG00000027697.15	IFNGR1	NA	chr6	137197484	137219449	-	3.276	protein_coding	7936	7064	4773	5787	3672	3720	478	358	263	217	572	244	259	354	305	77	21	110
Human	ENSG00000027847.14	B4GALT7	NA	chr5	177600131	177610330	+	4.878	protein_coding	982	1129	1550	1569	813	982	307	271	224	202	150	51	112	164	69	34	10	40
Human	ENSG00000027869.12	SH2D2A	NA	chr1	156806242	156816848	-	2.498	protein_coding	1	NA	1	5	2	NA	3	4	NA	1	5	3	5	3	6	4	1	1
Human	ENSG00000028116.18	VRK2	NA	chr2	57907628	58159920	+	3.531	protein_coding	1227	1120	1552	1825	1072	1123	954	757	551	436	755	413	402	493	285	112	68	160
Human	ENSG00000028137.19	TNFRSF1B	NA	chr1	12166990	12209228	+	3.778	protein_coding	1113	1372	4166	2782	1939	2228	NA	NA	NA	NA	2	NA	NA	1	1	3	NA	2
Human	ENSG00000028203.18	VEZT	NA	chr12	95217745	95302799	+	8.766	protein_coding	4607	4167	3638	3917	2676	2816	1951	1686	1243	1057	1852	1015	1061	1318	631	247	55	246
Human	ENSG00000028277.21	POU2F2	NA	chr19	42086109	42196585	-	9.072	protein_coding	16	30	6	35	20	12	24	12	18	11	22	19	26	30	13	13	10	19
Human	ENSG00000028310.18	BRD9	NA	chr5	850290	892801	-	9.549	protein_coding	1745	1856	2451	2638	1670	1901	1597	1438	765	895	659	309	356	630	312	117	55	222
Human	ENSG00000028528.15	SNX1	NA	chr15	64094122	64146090	+	9.789	protein_coding	3816	3691	4199	4475	2766	3144	1304	1228	1156	960	1308	729	795	1206	531	210	65	283
Human	ENSG00000028839.10	TBPL1	NA	chr6	133952169	133990432	+	5.039	protein_coding	916	798	886	1093	494	514	390	326	197	211	346	127	113	145	184	52	12	41
Human	ENSG00000029153.14	ARNTL2	NA	chr12	27332853	27425289	+	6.983	protein_coding	1729	1722	3112	3473	1863	1845	1685	1655	933	787	810	423	349	350	354	144	25	94
Human	ENSG00000029363.17	BCLAF1	NA	chr6	136256626	136289851	-	9.533	protein_coding	7085	6467	8592	10097	5570	5233	5548	5029	3023	2592	2298	917	781	1244	941	275	59	172
Human	ENSG00000029364.12	SLC39A9	NA	chr14	69398014	69462390	+	7.138	protein_coding	3944	4366	4962	5229	3013	3237	1583	1355	1062	870	1036	424	516	620	413	128	30	102
Human	ENSG00000029534.21	ANK1	NA	chr8	41653219	41896762	-	10.797	protein_coding	10	15	15	9	31	24	NA	NA	1	NA	1	9	6	3	7	1	7	13
Human	ENSG00000029559.7	IBSP	NA	chr4	87799553	87812435	+	1.573	protein_coding	1	NA	NA	2	20	6	NA	NA	NA	1	NA	NA	NA	NA	2	NA	NA	1
Human	ENSG00000029639.11	TFB1M	NA	chr6	155256133	155314493	-	4.111	protein_coding	570	465	518	695	290	288	249	236	139	135	149	81	54	98	75	19	7	18
Human	ENSG00000029725.17	RABEP1	NA	chr17	5282264	5386340	+	7.059	protein_coding	4205	4408	5275	5959	3504	3671	1836	1621	1319	1044	1460	708	710	889	561	194	47	170
Human	ENSG00000029993.15	HMGB3	NA	chrX	150980508	150990771	+	3.914	protein_coding	1585	1910	3016	2743	1975	2206	1700	1308	1001	804	1367	610	463	768	379	148	60	149
Human	ENSG00000030066.13	NUP160	NA	chr11	47778086	47848555	-	8.576	protein_coding	1755	1786	2535	2967	2719	2894	2518	2549	1547	1469	1366	738	676	859	786	267	62	236
Human	ENSG00000030110.13	BAK1	NA	chr6	33572546	33580293	-	2.212	protein_coding	703	817	1918	2218	1313	1421	494	408	354	319	395	125	186	249	190	66	21	91
Human	ENSG00000030304.14	MUSK	NA	chr9	110668778	110806558	+	9.176	protein_coding	1	NA	NA	NA	NA	3	NA	1	NA	NA	1	NA	1	NA	1	1	1	2
Human	ENSG00000030419.16	IKZF2	NA	chr2	212999690	213152427	-	12.24	protein_coding	48	19	32	32	6	7	90	82	157	115	144	73	111	128	30	15	3	12
Human	ENSG00000030582.18	GRN	NA	chr17	44345245	44353106	+	3.524	protein_coding	24620	28356	23275	26607	15756	19580	2085	1550	1104	1076	1987	1127	1030	2135	1416	370	101	425
Human	ENSG00000031003.10	FAM13B	NA	chr5	137937959	138051961	-	6.808	protein_coding	1953	1642	1163	1120	669	742	1295	1145	1021	840	999	606	637	904	389	196	82	181
Human	ENSG00000031081.11	ARHGAP31	NA	chr3	119294382	119420714	+	9.374	protein_coding	7969	8382	8356	8236	6976	7871	488	336	547	430	645	378	489	693	189	92	46	193
Human	ENSG00000031691.7	CENPQ	NA	chr6	49463369	49493107	+	1.741	protein_coding	209	264	365	453	209	225	275	200	123	115	225	100	64	84	142	33	5	20
Human	ENSG00000031698.13	SARS1	NA	chr1	109213917	109238182	+	3.849	protein_coding	5551	6304	8674	9845	5250	5710	2882	2169	1997	1510	2119	1164	990	1454	805	268	98	385
Human	ENSG00000031823.14	RANBP3	NA	chr19	5916138	5978142	-	7.445	protein_coding	1729	2036	2337	2621	1704	1682	1875	1728	1206	1130	1332	623	762	1262	553	173	76	238
Human	ENSG00000032219.19	ARID4A	NA	chr14	58298503	58373887	+	7.449	protein_coding	2425	2202	2139	2301	1607	1591	390	349	282	264	417	283	181	306	225	82	36	62
Human	ENSG00000032389.13	EIPR1	NA	chr2	3188924	3377830	-	5.723	protein_coding	977	1250	1674	2089	977	1151	646	558	313	322	283	175	150	233	115	47	8	31
Human	ENSG00000032444.17	PNPLA6	NA	chr19	7534003	7561764	+	7.161	protein_coding	2949	3297	3613	4076	2504	3268	808	809	776	706	743	470	708	1379	342	152	57	237
Human	ENSG00000032742.18	IFT88	NA	chr13	20567137	20691444	+	6.049	protein_coding	671	661	621	585	381	407	430	314	203	204	355	169	151	234	136	47	6	29
Human	ENSG00000033011.13	ALG1	NA	chr16	5033922	5087379	+	5.386	protein_coding	963	1254	1933	2538	1142	1435	703	667	391	427	376	163	184	311	108	27	14	43
Human	ENSG00000033030.15	ZCCHC8	NA	chr12	122471598	122501073	-	9.125	protein_coding	1253	1212	1449	1594	1009	968	1228	1280	865	822	621	399	358	612	305	120	61	144
Human	ENSG00000033050.9	ABCF2	NA	chr7	151211483	151227205	-	5.158	protein_coding	526	627	1190	1372	864	943	1144	834	667	615	502	174	172	257	205	57	32	78
Human	ENSG00000033100.16	CHPF2	NA	chr7	151232488	151238827	+	4.205	protein_coding	3599	3922	5062	5084	3343	3788	1555	1150	1290	1341	1269	538	816	1560	837	193	69	350
Human	ENSG00000033122.21	LRRC7	NA	chr1	69567921	70151945	+	30.043	protein_coding	33	13	11	44	2	1	2	2	7	9	11	11	3	12	8	6	5	7
Human	ENSG00000033170.17	FUT8	NA	chr14	65410591	65744121	+	6.976	protein_coding	324	365	729	750	314	326	440	519	296	295	369	233	223	301	178	87	18	69
Human	ENSG00000033178.13	UBA6	NA	chr4	67612651	67701155	-	11.408	protein_coding	6127	5315	7585	8420	5730	5555	3214	2855	1894	1704	2216	1221	898	1171	1549	370	101	387
Human	ENSG00000033327.13	GAB2	NA	chr11	78215292	78418348	-	6.775	protein_coding	2966	2864	1510	1637	1136	1264	652	448	474	402	349	145	258	348	160	67	59	112
Human	ENSG00000033627.17	ATP6V0A1	NA	chr17	42458843	42522582	+	10.926	protein_coding	784	811	1060	1135	1087	1116	442	472	489	477	728	563	794	1175	404	194	102	420
Human	ENSG00000033800.14	PIAS1	NA	chr15	68054308	68198603	+	10.647	protein_coding	1650	1436	1416	1586	1056	1017	703	684	638	507	588	342	398	603	316	119	45	186
Human	ENSG00000033867.16	SLC4A7	NA	chr3	27372720	27484420	-	9.616	protein_coding	2019	1699	2668	2863	3888	3763	5471	4856	3902	3815	2609	1156	1113	1876	1989	537	129	687
Human	ENSG00000034053.14	APBA2	NA	chr15	28884482	29118315	+	6.869	protein_coding	1401	1517	1721	1942	984	1179	7	5	1	1	16	13	19	32	9	6	10	18
Human	ENSG00000034152.19	MAP2K3	NA	chr17	21284671	21315232	+	3.775	protein_coding	745	868	1745	1804	1294	1430	342	389	481	381	207	142	212	255	187	94	56	244
Human	ENSG00000034239.11	EFCAB1	NA	chr8	48710788	48735311	-	5.822	protein_coding	2	1	NA	NA	NA	1	NA	NA	NA	NA	NA	NA	1	NA	NA	1	NA	NA
Human	ENSG00000034510.6	TMSB10	NA	chr2	84905655	84906671	+	0.461	protein_coding	85377	100978	107532	132122	80281	81740	18792	15616	12363	11253	21443	11138	9396	14353	11786	4592	1690	4489
Human	ENSG00000034533.12	ASTE1	NA	chr3	131013874	131027649	-	3.427	protein_coding	333	339	501	528	263	312	294	268	166	130	117	57	42	77	62	15	6	17
Human	ENSG00000034677.13	RNF19A	NA	chr8	100257059	100336218	-	5.852	protein_coding	6789	5859	4441	5416	4170	4373	1530	1261	1100	888	721	341	306	439	370	138	31	116
Human	ENSG00000034693.15	PEX3	NA	chr6	143450804	143490616	+	2.83	protein_coding	488	482	810	1017	523	521	301	250	182	147	334	164	189	232	120	38	15	42
Human	ENSG00000034713.8	GABARAPL2	NA	chr16	75566374	75577881	+	3.01	protein_coding	3905	3736	3277	3702	2852	2987	880	673	529	446	823	399	308	383	406	131	54	135
Human	ENSG00000034971.17	MYOC	NA	chr1	171635416	171652688	-	2.104	protein_coding	NA	1	3	NA	3	4	NA	NA	NA	NA	NA	NA	NA	1	NA	3	5	2
Human	ENSG00000035115.22	SH3YL1	NA	chr2	217729	266398	-	11.132	protein_coding	712	624	635	535	385	365	107	92	125	113	73	39	88	156	34	14	4	25
Human	ENSG00000035141.8	FAM136A	NA	chr2	70295974	70302090	-	3.086	protein_coding	1241	1283	2207	2687	1369	1435	1815	1746	915	870	557	254	254	352	150	86	25	74
Human	ENSG00000035403.18	VCL	NA	chr10	73995192	74121363	+	9.992	protein_coding	6693	8695	6821	10130	6094	6809	6380	5738	5595	4930	9367	6445	8144	12514	4538	1727	389	2670
Human	ENSG00000035499.13	DEPDC1B	NA	chr5	60596911	60700190	-	3.806	protein_coding	123	263	343	389	187	236	1030	731	440	429	664	276	179	225	204	41	14	33
Human	ENSG00000035664.11	DAPK2	NA	chr15	63907035	64072033	-	13.612	protein_coding	1448	1367	328	365	200	237	2	NA	NA	5	10	3	4	12	6	2	6	9
Human	ENSG00000035681.9	NSMAF	NA	chr8	58583507	58659853	-	6.17	protein_coding	1778	1797	2005	2436	1257	1258	1781	1517	996	927	421	221	149	280	204	61	20	52
Human	ENSG00000035687.10	ADSS2	NA	chr1	244408493	244451909	-	3.441	protein_coding	3874	3840	4460	6310	3117	3449	1292	1191	838	681	667	268	260	361	278	87	22	91
Human	ENSG00000035720.8	STAP1	NA	chr4	67558726	67607337	+	1.951	protein_coding	1	NA	NA	1	3	3	NA	NA	NA	NA	NA	NA	NA	NA	NA	NA	NA	NA
Human	ENSG00000035862.12	TIMP2	NA	chr17	78852976	78925387	-	5.633	protein_coding	12221	13833	8848	9958	6302	7232	1926	2049	2106	1719	4175	3142	3278	4744	3004	1268	205	1059
Human	ENSG00000035928.16	RFC1	NA	chr4	39287455	39366375	-	6.719	protein_coding	6361	5633	4611	5656	3215	3222	3152	2556	1844	1563	2641	1414	1131	1663	1122	327	63	315
Human	ENSG00000036054.13	TBC1D23	NA	chr3	100260991	100325251	+	5.176	protein_coding	2368	2009	2741	3150	1696	1741	1442	1061	933	782	880	409	439	462	496	130	38	155
Human	ENSG00000036257.13	CUL3	NA	chr2	224470149	224585397	-	11.505	protein_coding	3623	3892	4515	4804	3276	3402	2353	2835	1346	1173	1855	1099	735	1000	842	331	79	209
Human	ENSG00000036448.10	MYOM2	NA	chr8	2045045	2165552	+	7.056	protein_coding	19	23	69	53	90	88	7	4	1	6	871	1188	2916	3437	482	447	183	1288
Human	ENSG00000036473.8	OTC	NA	chrX	38352585	38421446	+	1.683	protein_coding	1	2	NA	1	NA	NA	NA	NA	NA	NA	NA	NA	NA	NA	NA	1	NA	NA
Human	ENSG00000036530.9	CYP46A1	NA	chr14	99684297	99727301	+	9.358	protein_coding	36	41	146	77	88	106	2	NA	NA	1	1	5	4	NA	3	1	2	2
Human	ENSG00000036549.13	ZZZ3	NA	chr1	77562415	77683419	-	9.008	protein_coding	4804	4304	5520	5712	2795	2520	1727	1565	1236	990	786	377	324	547	281	123	31	90
Human	ENSG00000036565.15	SLC18A1	NA	chr8	20144854	20183206	-	3.91	protein_coding	4	NA	1	NA	NA	NA	NA	NA	NA	NA	1	NA	NA	NA	NA	NA	1	NA
Human	ENSG00000036672.16	USP2	NA	chr11	119355214	119381711	-	4.523	protein_coding	4	NA	2	3	3	NA	NA	2	NA	NA	5	6	7	8	7	1	2	9
Human	ENSG00000036828.17	CASR	NA	chr3	122183667	122291629	+	12.02	protein_coding	1	NA	NA	NA	NA	NA	NA	2	1	NA	1	2	1	2	NA	NA	3	NA
Human	ENSG00000037042.9	TUBG2	NA	chr17	42659283	42667006	+	2.793	protein_coding	392	371	440	421	275	334	157	158	140	147	124	71	111	178	59	20	9	51
Human	ENSG00000037241.7	RPL26L1	NA	chr5	172958728	172969771	+	1.164	protein_coding	616	800	1290	1546	696	816	714	579	405	287	419	199	128	188	157	67	13	34
Human	ENSG00000037280.16	FLT4	NA	chr5	180601505	180649624	-	8.852	protein_coding	13730	14048	13767	12178	12100	12606	1	NA	NA	NA	85	64	201	307	37	25	27	77
Human	ENSG00000037474.15	NSUN2	NA	chr5	6599238	6633291	-	5.506	protein_coding	2754	2908	4799	5591	3479	3795	4759	4270	2299	2342	2030	901	709	1289	784	283	93	378
Human	ENSG00000037637.11	FBXO42	NA	chr1	16246839	16352480	-	9.009	protein_coding	1112	1064	1085	1185	725	803	446	476	381	345	603	355	508	793	218	104	36	159
Human	ENSG00000037749.12	MFAP3	NA	chr5	154038905	154220478	+	7.795	protein_coding	3147	3429	6866	5843	4687	5027	1114	948	785	582	797	454	347	488	434	109	24	124
Human	ENSG00000037757.14	MRI1	NA	chr19	13764521	13774282	+	3.466	protein_coding	1633	1598	1683	1803	1250	1233	309	336	257	239	2231	1421	2411	3599	519	293	45	407
Human	ENSG00000037897.17	METTL1	NA	chr12	57768470	57772119	-	1.947	protein_coding	119	150	344	475	299	358	419	412	267	258	156	64	87	99	51	14	10	41
Human	ENSG00000037965.6	HOXC8	NA	chr12	54008984	54012769	+	2.417	protein_coding	2	NA	NA	2	1	NA	3	8	9	10	2	1	10	15	9	2	4	6
Human	ENSG00000038002.9	AGA	NA	chr4	177430773	177442437	-	2.605	protein_coding	1192	1292	1027	1191	575	709	436	358	216	177	245	114	86	159	93	22	19	17
Human	ENSG00000038210.14	PI4K2B	NA	chr4	25160662	25279204	+	3.685	protein_coding	1538	1520	1434	1998	1211	1294	1123	790	566	466	605	269	187	278	185	51	10	30
Human	ENSG00000038219.13	BOD1L1	NA	chr4	13568737	13627725	-	15.862	protein_coding	4650	4549	4805	4766	3899	3993	3232	2914	2261	1877	2355	1215	1050	1642	1740	466	118	469
Human	ENSG00000038274.17	MAT2B	NA	chr5	163503113	163519354	+	5.135	protein_coding	4617	4182	5217	6219	2976	3179	1457	1227	765	620	910	481	326	430	396	128	25	87
Human	ENSG00000038295.8	TLL1	NA	chr4	165873236	166104457	+	8.105	protein_coding	1369	764	834	488	913	1088	70	56	36	40	49	40	14	31	12	11	2	8
Human	ENSG00000038358.15	EDC4	NA	chr16	67873051	67884499	+	6.14	protein_coding	1604	1992	2476	2571	1810	1962	1206	1302	961	877	635	431	455	699	306	144	62	204
Human	ENSG00000038382.20	TRIO	NA	chr5	14143341	14532128	+	17.86	protein_coding	11657	11542	11176	12982	7593	8090	8019	7436	5353	5811	7712	4767	4263	7677	4849	2098	878	3354
Human	ENSG00000038427.16	VCAN	NA	chr5	83471617	83582303	+	14.678	protein_coding	19	23	14	10	2	4	41917	29525	22648	22213	18024	9226	6564	10683	5933	2299	306	1766
Human	ENSG00000038532.16	CLEC16A	NA	chr16	10944563	11182186	+	12.523	protein_coding	1279	1219	1313	1221	977	1206	555	535	442	444	515	409	481	728	237	128	32	214
Human	ENSG00000038945.15	MSR1	NA	chr8	16107877	16567490	-	7.812	protein_coding	2672	1973	792	1057	706	847	352	293	284	264	582	316	305	398	265	140	62	196
Human	ENSG00000039068.19	CDH1	NA	chr16	68737291	68835541	+	6.103	protein_coding	5	NA	NA	NA	NA	1	3	4	14	2	64	30	72	83	25	16	2	13
Human	ENSG00000039123.16	MTREX	NA	chr5	55307988	55425579	+	6.347	protein_coding	2859	3017	4399	5361	3214	3219	3049	2699	1633	1408	1444	688	474	598	497	193	34	167
Human	ENSG00000039139.9	DNAH5	NA	chr5	13690330	13944543	-	16.475	protein_coding	13	6	24	46	9	8	122	80	51	48	62	31	19	39	45	26	3	23
Human	ENSG00000039319.17	ZFYVE16	NA	chr5	80408012	80483379	+	15.49	protein_coding	6715	5835	5753	5695	3640	3866	1429	1316	882	797	796	341	312	472	310	125	11	85
Human	ENSG00000039523.20	RIPOR1	NA	chr16	67518417	67546788	+	6.729	protein_coding	1187	1317	1121	1110	950	1251	376	592	881	1001	251	398	706	1114	125	108	57	290
Human	ENSG00000039537.14	C6	NA	chr5	41142115	41261438	-	4.857	protein_coding	5	1	NA	NA	NA	NA	NA	NA	NA	NA	NA	NA	NA	1	1	1	6	2
Human	ENSG00000039560.14	RAI14	NA	chr5	34656327	34832612	+	7.581	protein_coding	6894	7371	8136	10820	9691	9508	4927	4271	2833	2480	6601	3411	3965	5523	2394	1155	427	1846
Human	ENSG00000039600.11	SOX30	NA	chr5	157625678	157671480	-	3.489	protein_coding	3	NA	1	NA	NA	3	1	NA	NA	1	NA	NA	NA	1	NA	NA	NA	1
Human	ENSG00000039650.12	PNKP	NA	chr19	49859881	49878351	-	4.545	protein_coding	1300	1358	1260	1498	883	1049	505	502	451	382	409	188	198	408	161	58	24	116
Human	ENSG00000039987.7	BEST2	NA	chr19	12751701	12758458	+	2.646	protein_coding	NA	NA	NA	NA	1	NA	NA	NA	NA	NA	1	1	3	4	NA	2	1	2
Human	ENSG00000040199.18	PHLPP2	NA	chr16	71637834	71724701	-	12.493	protein_coding	898	817	814	921	593	712	848	769	760	637	693	430	608	833	268	122	37	180
Human	ENSG00000040275.17	SPDL1	NA	chr5	169583635	169604778	+	4.775	protein_coding	545	724	876	1161	511	607	3232	2545	1589	1315	3079	1436	2005	2226	732	260	99	391
Human	ENSG00000040341.18	STAU2	NA	chr8	73420368	73747708	-	8.964	protein_coding	2465	2319	2715	2438	1524	1701	1573	1244	966	841	975	544	465	579	319	117	15	105
Human	ENSG00000040487.13	SLC66A1	NA	chr1	19312325	19329300	+	2.686	protein_coding	480	537	638	768	295	413	366	343	339	295	143	66	109	193	57	15	14	23
Human	ENSG00000040531.16	CTNS	NA	chr17	3636458	3663103	+	4.949	protein_coding	1114	1012	1173	1141	491	526	175	179	133	125	113	77	149	185	55	25	7	25
Human	ENSG00000040608.14	RTN4R	NA	chr22	20241414	20283246	-	3.126	protein_coding	51	37	37	79	16	10	NA	2	1	3	37	20	50	65	20	5	6	42
Human	ENSG00000040633.13	PHF23	NA	chr17	7235028	7239722	-	2.733	protein_coding	1657	1868	2009	2286	1592	1710	833	703	599	457	435	138	194	348	151	59	33	53
Human	ENSG00000040731.10	CDH10	NA	chr5	24487099	24644978	-	3.66	protein_coding	2	1	12	8	37	59	21	2	8	6	36	10	8	18	15	2	NA	11
Human	ENSG00000040933.16	INPP4A	NA	chr2	98444853	98594392	+	13.189	protein_coding	1533	1342	1436	1564	1066	1244	655	716	508	454	1080	782	854	1266	360	138	30	212
Human	ENSG00000041353.10	RAB27B	NA	chr18	54717859	54895516	+	7.154	protein_coding	3	NA	NA	1	2	NA	279	225	159	139	412	158	112	178	137	55	11	33
Human	ENSG00000041357.16	PSMA4	NA	chr15	78540404	78552417	+	6.994	protein_coding	4498	5413	8583	10562	6361	6239	4061	3505	2478	2075	2905	1460	1142	1359	910	412	79	263
Human	ENSG00000041515.16	MYO16	NA	chr13	108596151	109208005	+	8.816	protein_coding	9	12	4	7	1	1	5	NA	1	3	26	15	9	14	25	9	6	11
Human	ENSG00000041802.11	LSG1	NA	chr3	194640790	194672463	-	4.801	protein_coding	2083	2081	3454	3795	2847	2840	2011	1871	1109	1016	1124	522	452	646	660	209	63	205
Human	ENSG00000041880.14	PARP3	NA	chr3	51942344	51948867	+	2.928	protein_coding	596	668	742	742	366	429	240	178	159	130	139	61	77	115	60	26	4	16
Human	ENSG00000041982.16	TNC	NA	chr9	115019574	115118257	-	9.639	protein_coding	3	NA	28	31	16	21	122	104	189	162	318	167	350	378	785	83	44	208
Human	ENSG00000041988.15	THAP3	NA	chr1	6624865	6635586	+	4.072	protein_coding	432	562	648	677	443	562	149	133	155	128	163	96	147	188	69	38	22	69
Human	ENSG00000042062.13	RIPOR3	NA	chr20	50586107	50691542	-	6.023	protein_coding	10	25	28	17	11	12	3	2	1	2	17	31	33	35	10	13	4	23
Human	ENSG00000042088.14	TDP1	NA	chr14	89954938	90044764	+	6.223	protein_coding	760	1011	1287	1579	985	1100	606	597	386	346	286	149	118	185	112	42	7	41
Human	ENSG00000042286.15	AIFM2	NA	chr10	70098222	70132934	-	5.135	protein_coding	229	367	313	599	219	285	442	401	348	306	192	95	133	237	48	23	20	49
Human	ENSG00000042304.12	C2orf83	NA	chr2	227610089	227648606	-	3.486	protein_coding	NA	NA	1	NA	NA	3	NA	NA	NA	NA	NA	1	NA	NA	1	NA	1	NA
Human	ENSG00000042317.17	SPATA7	NA	chr14	88384923	88470350	+	6.872	protein_coding	398	352	464	454	287	285	82	73	41	34	60	26	20	38	39	17	1	11
Human	ENSG00000042429.12	MED17	NA	chr11	93784226	93814963	+	16.61	protein_coding	533	388	462	455	322	321	342	322	246	247	203	97	124	221	130	36	8	48
Human	ENSG00000042445.14	RETSAT	NA	chr2	85341954	85354531	-	4.049	protein_coding	3174	3617	3376	3863	2173	2526	985	797	573	500	886	400	439	709	226	64	15	71
Human	ENSG00000042493.16	CAPG	NA	chr2	85394752	85418432	-	2.419	protein_coding	622	776	871	1023	300	320	1518	1253	825	715	1440	702	654	856	1073	377	96	280
Human	ENSG00000042753.12	AP2S1	NA	chr19	46838135	46850846	-	1.558	protein_coding	2405	3156	5670	6163	4392	5083	1843	1673	1279	992	1797	827	889	1109	741	312	175	299
Human	ENSG00000042781.14	USH2A	NA	chr1	215622890	216423448	-	20.633	protein_coding	5	NA	4	2	1	NA	2	1	1	1	3	7	1	5	22	20	27	23
Human	ENSG00000042813.8	ZPBP	NA	chr7	49850420	50121329	-	2.625	protein_coding	1	NA	1	NA	NA	NA	NA	NA	NA	NA	NA	4	NA	NA	2	1	1	1
Human	ENSG00000042832.12	TG	NA	chr8	132866957	133134903	+	11.132	protein_coding	30	22	20	29	26	37	NA	1	NA	NA	4	2	4	2	6	9	7	8
Human	ENSG00000042980.13	ADAM28	NA	chr8	24294068	24359014	+	9.318	protein_coding	10	4	14	12	35	58	457	416	152	157	266	208	52	119	86	42	10	21
Human	ENSG00000043039.7	BARX2	NA	chr11	129375847	129452279	+	3.752	protein_coding	6	NA	NA	NA	1	NA	NA	NA	NA	NA	1	NA	NA	NA	NA	NA	NA	NA
Human	ENSG00000043093.15	DCUN1D1	NA	chr3	182938073	182985953	-	8.307	protein_coding	2134	1656	2042	2123	1464	1452	2023	1862	1298	1146	1390	710	502	719	674	223	53	173
Human	ENSG00000043143.20	JADE2	NA	chr5	134524311	134583230	+	9.877	protein_coding	1528	1613	1433	2162	1291	1547	887	809	668	615	295	152	211	387	89	57	16	55
Human	ENSG00000043355.12	ZIC2	NA	chr13	99981783	99986765	+	3.29	protein_coding	43	22	1	2	NA	NA	303	336	160	186	162	78	58	77	70	31	16	31
Human	ENSG00000043462.13	LCP2	NA	chr5	170246232	170297815	-	6.823	protein_coding	4	1	18	8	128	128	NA	NA	NA	NA	3	2	NA	1	1	NA	2	11
Human	ENSG00000043514.17	TRIT1	NA	chr1	39838109	39883511	-	6.533	protein_coding	552	441	799	819	612	576	865	791	592	502	720	360	370	593	302	126	53	153
Human	ENSG00000043591.6	ADRB1	NA	chr10	114043865	114046904	+	3.039	protein_coding	1314	1456	822	1878	124	137	15	10	6	9	12	7	7	20	5	3	2	7
Human	ENSG00000044012.4	GUCA2B	NA	chr1	42153409	42155820	+	0.604	protein_coding	NA	NA	NA	NA	NA	NA	NA	NA	NA	NA	NA	NA	1	1	1	NA	1	2
Human	ENSG00000044090.10	CUL7	NA	chr6	43037616	43053945	-	6.101	protein_coding	1918	1950	1366	1403	935	1074	275	267	307	265	202	91	178	286	59	33	7	49
Human	ENSG00000044115.21	CTNNA1	NA	chr5	138610966	138935034	+	8.83	protein_coding	30426	32462	36294	39097	25767	26765	11083	9895	6798	5882	8972	5416	4451	6646	3730	1412	275	1274
Human	ENSG00000044446.12	PHKA2	NA	chrX	18892297	18984114	-	8.547	protein_coding	660	718	861	954	488	462	840	712	634	668	513	266	328	501	343	98	34	125
Human	ENSG00000044459.15	CNTLN	NA	chr9	17134981	17503923	+	11.064	protein_coding	1191	1173	1125	1202	699	697	527	569	400	383	276	153	145	212	110	48	16	40
Human	ENSG00000044524.11	EPHA3	NA	chr3	89107620	89482134	+	6.577	protein_coding	5	NA	2	2	NA	NA	12	3	7	6	53	22	20	32	29	9	6	7
Human	ENSG00000044574.8	HSPA5	NA	chr9	125234852	125241343	-	3.921	protein_coding	18985	20546	33512	31546	22525	32617	6260	6164	4203	4467	8213	6168	5606	8185	5148	2151	586	2533
Human	ENSG00000046604.13	DSG2	NA	chr18	31498176	31549008	+	6.056	protein_coding	4	1	1	2	NA	5	3397	3940	2672	2443	2990	1899	1415	2094	1740	668	117	431
Human	ENSG00000046647.13	GEMIN8	NA	chrX	14008278	14029893	-	2.424	protein_coding	470	441	487	502	256	289	204	141	99	113	130	65	78	106	40	16	1	21
Human	ENSG00000046651.15	OFD1	NA	chrX	13734744	13769357	+	5.176	protein_coding	1171	1068	894	986	796	766	597	483	395	366	381	205	211	342	227	76	44	127
Human	ENSG00000046653.15	GPM6B	NA	chrX	13770938	13938638	-	5.767	protein_coding	1	NA	1	NA	NA	NA	NA	NA	NA	NA	NA	NA	NA	NA	2	1	2	1
Human	ENSG00000046774.10	MAGEC2	NA	chrX	142202341	142205290	-	1.994	protein_coding	1	NA	NA	NA	NA	NA	NA	1	NA	NA	4	NA	NA	1	4	2	1	3
Human	ENSG00000046889.19	PREX2	NA	chr8	67952045	68237032	+	12.132	protein_coding	12066	9702	9214	8536	10049	10412	1454	1210	715	937	1086	911	507	917	618	259	44	211
Human	ENSG00000047056.16	WDR37	NA	chr10	1049537	1132384	+	6.301	protein_coding	1509	1500	1643	1724	1144	1205	428	482	323	306	225	150	131	251	114	67	21	47
Human	ENSG00000047188.16	YTHDC2	NA	chr5	113513693	113595285	+	10.805	protein_coding	4996	3972	3543	3885	2366	2449	1651	1389	1048	936	873	441	410	623	354	123	19	81
Human	ENSG00000047230.15	CTPS2	NA	chrX	16587998	16712936	-	5.531	protein_coding	1141	1068	1274	1342	1047	1004	604	483	328	284	489	257	253	313	171	66	16	63
Human	ENSG00000047249.18	ATP6V1H	NA	chr8	53715542	53843558	-	5.104	protein_coding	2137	2332	2635	3600	1737	1930	1170	998	757	587	805	395	360	516	297	83	34	85
Human	ENSG00000047315.17	POLR2B	NA	chr4	56977721	57031158	+	5.891	protein_coding	5452	5715	7179	8311	5534	5587	3784	3231	1980	1663	3330	1496	1215	1566	1543	428	138	508
Human	ENSG00000047346.12	FAM214A	NA	chr15	52581316	52709817	-	9.832	protein_coding	4061	3181	2348	2405	1824	1823	114	85	196	184	104	119	137	169	83	53	54	101
Human	ENSG00000047365.12	ARAP2	NA	chr4	35948220	36244514	-	12.427	protein_coding	4	NA	6	2	2	3	1114	913	671	549	232	105	105	148	147	52	26	65
Human	ENSG00000047410.14	TPR	NA	chr1	186311651	186375693	-	12.35	protein_coding	13627	13530	15467	17434	10825	10995	11061	9765	6132	5376	10262	5516	3624	5470	3519	1343	422	1401
Human	ENSG00000047457.14	CP	NA	chr3	149162409	149221829	-	7.072	protein_coding	191	428	3560	1653	2393	1865	3	8	7	3	20	13	12	15	9	6	5	2
Human	ENSG00000047578.13	KATNIP	NA	chr16	27550132	27780369	+	9.784	protein_coding	1321	1235	1281	1255	958	1042	493	435	293	315	365	273	305	529	240	106	36	153
Human	ENSG00000047579.20	DTNBP1	NA	chr6	15522806	15663058	-	3.046	protein_coding	623	1223	1210	850	882	1332	162	166	140	118	124	95	106	147	35	21	7	32
Human	ENSG00000047597.7	XK	NA	chrX	37685790	37732130	+	5.174	protein_coding	3	1	5	3	4	5	251	201	8	8	77	35	4	15	26	12	NA	5
Human	ENSG00000047617.15	ANO2	NA	chr12	5531868	5946232	-	6.255	protein_coding	3829	2877	2160	1794	1146	1214	NA	1	2	2	5	4	2	12	10	13	9	26
Human	ENSG00000047621.12	C12orf4	NA	chr12	4487734	4538508	-	4.932	protein_coding	1126	1146	1943	2127	1107	1235	776	645	445	384	359	176	186	243	147	36	20	40
Human	ENSG00000047634.15	SCML1	NA	chrX	17737448	17754988	+	5.497	protein_coding	946	879	728	784	551	459	624	631	559	424	919	666	538	841	469	190	65	309
Human	ENSG00000047644.19	WWC3	NA	chrX	10015253	10144474	+	7.418	protein_coding	5751	4896	2957	3201	1485	1678	702	655	535	520	574	375	448	750	254	120	33	132
Human	ENSG00000047648.23	ARHGAP6	NA	chrX	11117650	11665920	-	8.893	protein_coding	34	32	7	10	36	41	3	15	7	9	5	6	9	9	5	4	3	10
Human	ENSG00000047662.5	FAM184B	NA	chr4	17629305	17781621	-	6.731	protein_coding	3	2	3	1	1	5	1	1	NA	NA	5	14	6	9	3	3	3	5
Human	ENSG00000047849.21	MAP4	NA	chr3	47850689	48089272	-	14.943	protein_coding	9799	11666	10858	12129	8452	10117	3206	2932	2809	2758	3165	2231	2819	4224	1492	659	201	1174
Human	ENSG00000047932.14	GOPC	NA	chr6	117560268	117602542	-	4.628	protein_coding	2281	1936	2107	2320	1336	1370	1617	1315	1137	1058	808	323	306	458	319	104	45	116
Human	ENSG00000047936.11	ROS1	NA	chr6	117287352	117425942	-	8.89	protein_coding	4	NA	1	NA	NA	NA	9	10	6	10	80	25	13	20	87	25	8	59
Human	ENSG00000048028.11	USP28	NA	chr11	113797873	113875570	-	5.719	protein_coding	1466	1613	1832	2031	1659	1716	1155	841	616	549	1242	763	745	971	388	150	61	244
Human	ENSG00000048052.22	HDAC9	NA	chr7	18086948	19002416	+	16.97	protein_coding	831	1050	563	1151	1209	1077	360	250	363	313	157	70	148	179	86	46	27	125
Human	ENSG00000048140.18	TSPAN17	NA	chr5	176647386	176659054	+	5.215	protein_coding	2678	3052	3988	4224	2118	2381	908	716	567	451	673	277	308	454	286	80	24	104
Human	ENSG00000048162.21	NOP16	NA	chr5	176383937	176388927	-	2.814	protein_coding	541	592	1934	2291	1363	1409	1979	1825	842	752	745	271	235	345	347	94	39	119
Human	ENSG00000048342.17	CC2D2A	NA	chr4	15469864	15601552	+	13.407	protein_coding	448	510	408	486	238	314	593	594	338	299	256	112	161	214	86	35	19	32
Human	ENSG00000048392.12	RRM2B	NA	chr8	102204501	102238961	-	5.391	protein_coding	2711	2428	3771	4329	2783	2512	1236	913	838	587	751	316	272	328	283	106	22	92
Human	ENSG00000048405.10	ZNF800	NA	chr7	127346789	127431924	-	5.793	protein_coding	1810	1579	1699	1755	1301	1307	859	875	691	612	515	273	252	401	336	101	30	137
Human	ENSG00000048462.11	TNFRSF17	NA	chr16	11965209	11968068	+	1.015	protein_coding	NA	NA	NA	NA	NA	1	NA	NA	NA	NA	NA	NA	NA	NA	NA	NA	NA	NA
Human	ENSG00000048471.14	SNX29	NA	chr16	11976733	12574287	+	11.299	protein_coding	1055	1076	1322	1502	933	1125	128	100	87	119	166	96	175	343	81	56	12	60
Human	ENSG00000048540.15	LMO3	NA	chr12	16548371	16610594	-	10.002	protein_coding	3	3	NA	1	NA	NA	3	1	6	2	59	34	36	73	18	4	5	14
Human	ENSG00000048544.6	MRPS10	NA	chr6	42206806	42217861	-	2.1	protein_coding	1439	1550	2746	3160	1798	1916	1318	1182	702	492	667	332	245	302	327	118	33	84
Human	ENSG00000048545.16	GUCA1A	NA	chr6	42155405	42181338	+	3.232	protein_coding	1	NA	NA	NA	NA	NA	NA	1	NA	NA	NA	1	NA	NA	NA	NA	NA	NA
Human	ENSG00000048649.13	RSF1	NA	chr11	77659995	77821017	-	15.74	protein_coding	2598	2532	2405	2844	2231	2215	3367	3024	2556	2105	2157	1288	1269	1685	1000	358	136	364
Human	ENSG00000048707.15	VPS13D	NA	chr1	12230029	12512047	+	20.768	protein_coding	7328	6623	7272	6975	5237	5599	1855	1947	1473	1410	1482	1051	1709	2232	720	348	93	538
Human	ENSG00000048740.18	CELF2	NA	chr10	10798396	11336675	+	10.978	protein_coding	650	688	411	726	131	211	NA	1	NA	NA	1	NA	NA	NA	7	1	1	4
Human	ENSG00000048828.17	FAM120A	NA	chr9	93451684	93566112	+	7.246	protein_coding	7235	7745	9884	10984	6377	7098	3492	3676	2172	2003	1889	1223	951	1434	918	388	70	355
Human	ENSG00000048991.16	R3HDM1	NA	chr2	135531454	135725270	+	7.898	protein_coding	914	791	801	903	750	824	602	585	663	592	531	458	576	755	156	102	25	143
Human	ENSG00000049089.15	COL9A2	NA	chr1	40300488	40317813	-	4.215	protein_coding	31	23	27	5	8	3	2	NA	1	3	49	25	85	159	38	13	10	33
Human	ENSG00000049130.16	KITLG	NA	chr12	88492792	88580851	-	6.205	protein_coding	245	260	274	223	485	252	830	888	513	426	800	355	158	201	476	200	61	152
Human	ENSG00000049167.15	ERCC8	NA	chr5	60866453	60945073	-	13.515	protein_coding	726	646	776	794	418	378	415	367	237	240	223	145	117	143	108	35	9	49
Human	ENSG00000049192.15	ADAMTS6	NA	chr5	65148737	65481920	-	8.565	protein_coding	1463	938	642	892	436	365	666	572	506	520	407	165	94	140	335	124	33	66
Human	ENSG00000049239.13	H6PD	NA	chr1	9234773	9271337	+	9.322	protein_coding	3537	3626	4222	2834	1643	1979	261	289	388	303	173	129	274	467	97	54	6	86
Human	ENSG00000049245.13	VAMP3	NA	chr1	7771295	7781432	+	2.733	protein_coding	10126	10361	10967	11596	6969	7686	1224	1095	852	708	768	404	333	404	326	149	37	165
Human	ENSG00000049246.14	PER3	NA	chr1	7784319	7845177	+	8.099	protein_coding	329	277	183	190	89	97	92	92	72	93	62	38	43	59	23	21	8	24
Human	ENSG00000049247.14	UTS2	NA	chr1	7843082	7853512	-	1.793	protein_coding	NA	NA	NA	NA	1	NA	1	NA	NA	NA	2	3	3	1	1	NA	1	6
Human	ENSG00000049249.9	TNFRSF9	NA	chr1	7915870	7943165	-	6.354	protein_coding	8	11	6	18	9	5	103	62	149	138	29	32	32	59	28	16	4	38
Human	ENSG00000049283.18	EPN3	NA	chr17	50532681	50543750	+	4.503	protein_coding	NA	NA	NA	1	4	NA	1	NA	NA	NA	12	3	7	20	4	3	1	4
Human	ENSG00000049323.16	LTBP1	NA	chr2	32946952	33399509	+	7.348	protein_coding	13635	13464	15100	11745	16449	17654	131	153	37	66	108	95	33	59	151	46	8	35
Human	ENSG00000049449.10	RCN1	NA	chr11	32091073	32105722	+	4.472	protein_coding	3349	3500	5562	6907	3167	2947	1405	1125	1103	917	661	275	312	514	360	90	16	116
Human	ENSG00000049540.18	ELN	NA	chr7	74027788	74069907	+	6.455	protein_coding	19	9	2	3	11	5	2	NA	2	1	4	3	9	14	3	4	2	12
Human	ENSG00000049541.11	RFC2	NA	chr7	74231498	74254458	-	2.211	protein_coding	639	900	1639	2035	774	861	891	806	434	418	769	441	296	406	302	110	26	90
Human	ENSG00000049618.24	ARID1B	NA	chr6	156776019	157210779	+	45.931	protein_coding	4662	3482	3032	2827	2478	2803	769	972	704	675	314	236	265	442	148	78	36	113
Human	ENSG00000049656.14	CLPTM1L	NA	chr5	1317751	1345099	-	6.549	protein_coding	4094	4535	6905	7778	4270	4684	4092	3303	1868	1876	7786	3587	4572	7005	2071	1069	357	1677
Human	ENSG00000049759.19	NEDD4L	NA	chr18	58044225	58401540	+	34.043	protein_coding	4271	5637	7857	9624	5589	6112	2711	2849	2207	2046	2708	1913	1616	2445	1461	893	449	1170
Human	ENSG00000049768.16	FOXP3	NA	chrX	49250437	49270477	-	3.086	protein_coding	3	2	3	7	2	1	NA	1	NA	NA	1	NA	NA	NA	NA	NA	NA	NA
Human	ENSG00000049769.14	PPP1R3F	NA	chrX	49269792	49301461	+	4.378	protein_coding	230	205	120	97	62	58	68	52	65	61	59	19	34	55	17	9	NA	17
Human	ENSG00000049860.14	HEXB	NA	chr5	74640022	74722647	+	5.015	protein_coding	5804	6973	6284	7314	4936	6053	1482	1353	808	713	1196	542	371	621	609	234	56	191
Human	ENSG00000049883.15	PTCD2	NA	chr5	72320366	72368395	+	12.115	protein_coding	386	396	503	725	373	400	301	307	213	160	143	82	106	141	72	35	6	20
Human	ENSG00000050030.16	NEXMIF	NA	chrX	74732855	74925472	-	12.338	protein_coding	8	2	3	NA	NA	4	NA	NA	NA	NA	1	5	NA	NA	4	1	2	1
Human	ENSG00000050130.18	JKAMP	NA	chr14	59484442	59505410	+	4.35	protein_coding	2022	2026	2236	2583	1345	1416	909	707	503	418	604	227	232	321	273	59	12	49
Human	ENSG00000050165.18	DKK3	NA	chr11	11956206	12009769	-	11.958	protein_coding	1944	1816	2681	2451	748	693	2777	2007	1622	1653	3359	1701	1725	2459	2437	806	234	911
Human	ENSG00000050327.15	ARHGEF5	NA	chr7	144355287	144380632	+	5.818	protein_coding	10	6	30	16	15	31	192	168	205	136	217	141	188	334	90	55	19	60
Human	ENSG00000050344.9	NFE2L3	NA	chr7	26152197	26187137	+	4.303	protein_coding	1138	1436	1897	2821	1666	1589	400	365	146	114	471	248	112	164	456	138	36	157
Human	ENSG00000050393.11	MCUR1	NA	chr6	13786556	13814568	-	6.057	protein_coding	997	982	1133	1263	571	641	859	886	593	468	479	294	213	257	167	49	24	75
Human	ENSG00000050405.13	LIMA1	NA	chr12	50175787	50283546	-	6.317	protein_coding	3933	3825	3497	5827	3495	3612	4776	3022	4652	3375	3839	1626	2245	3215	740	303	36	320
Human	ENSG00000050426.16	LETMD1	NA	chr12	51047961	51060424	+	6.032	protein_coding	1305	1292	1353	1374	808	861	535	566	418	437	298	150	205	371	129	52	8	68
Human	ENSG00000050438.17	SLC4A8	NA	chr12	51391316	51515763	+	17.92	protein_coding	84	108	111	99	68	73	13	14	41	45	56	29	49	61	30	19	14	26
Human	ENSG00000050555.19	LAMC3	NA	chr9	131009173	131094473	+	8.939	protein_coding	5	1	3	8	2	4	NA	NA	NA	1	5	4	10	13	12	NA	4	14
Human	ENSG00000050628.20	PTGER3	NA	chr1	70852352	71047808	-	9.653	protein_coding	5	NA	4	2	2	7	2	1	1	NA	7	14	7	7	6	5	6	2
Human	ENSG00000050730.16	TNIP3	NA	chr4	121131407	121227466	-	3.749	protein_coding	11	1	16	23	44	20	2	2	NA	2	NA	1	1	NA	NA	1	1	3
Human	ENSG00000050748.18	MAPK9	NA	chr5	180233142	180292099	-	8.955	protein_coding	1693	1658	1724	2015	1019	1137	1285	1255	756	566	1104	682	405	557	512	220	46	186
Human	ENSG00000050767.17	COL23A1	NA	chr5	178237617	178590393	-	3.604	protein_coding	2	1	8	6	19	9	NA	NA	NA	NA	NA	NA	NA	NA	1	1	NA	1
Human	ENSG00000050820.17	BCAR1	NA	chr16	75228180	75268053	-	9.199	protein_coding	5797	5690	5791	6080	3776	4289	1390	1643	1533	1540	1064	579	1113	1742	623	214	176	655
Human	ENSG00000051009.11	FAM160A2	NA	chr11	6211344	6234711	-	4.726	protein_coding	847	853	953	973	619	641	417	361	228	229	272	143	188	312	146	56	17	58
Human	ENSG00000051108.15	HERPUD1	NA	chr16	56932141	56944864	+	5.062	protein_coding	12513	11168	8633	7763	4923	5180	902	858	683	580	1052	774	717	1108	390	174	90	238
Human	ENSG00000051128.19	HOMER3	NA	chr19	18929200	18941261	-	3.422	protein_coding	2473	2170	562	756	906	944	193	153	174	118	112	43	64	104	45	16	11	32
Human	ENSG00000051180.17	RAD51	NA	chr15	40694773	40732340	+	3.084	protein_coding	331	599	590	971	283	396	423	358	259	230	297	138	160	195	105	35	9	48
Human	ENSG00000051341.14	POLQ	NA	chr3	121431426	121546641	-	9.382	protein_coding	382	614	778	1111	437	408	2037	2233	1252	1240	1144	811	608	973	564	206	52	148
Human	ENSG00000051382.9	PIK3CB	NA	chr3	138652697	138834928	-	7.841	protein_coding	916	974	699	924	786	964	1204	1252	1268	1056	916	696	646	916	382	170	35	185
Human	ENSG00000051523.11	CYBA	NA	chr16	88643288	88651054	-	3.253	protein_coding	2895	3957	4917	5780	4006	5332	1157	1083	1113	1041	985	489	878	1384	533	187	177	338
Human	ENSG00000051596.10	THOC3	NA	chr5	175917872	176034680	-	3.449	protein_coding	409	545	994	1293	621	632	638	505	291	251	384	160	117	114	197	73	15	72
Human	ENSG00000051620.11	HEBP2	NA	chr6	138403530	138422197	+	10.352	protein_coding	1537	1708	1906	2045	1134	1187	374	272	209	194	253	150	101	140	102	57	15	43
Human	ENSG00000051825.15	MPHOSPH9	NA	chr12	123152319	123244014	-	10.304	protein_coding	1625	1924	2614	2679	1326	1437	1575	1516	1226	1093	943	485	589	893	266	146	37	126
Human	ENSG00000052126.14	PLEKHA5	NA	chr12	19129751	19376400	+	12.558	protein_coding	1270	1116	913	998	412	453	1405	1472	1129	1019	784	497	505	817	493	200	59	190
Human	ENSG00000052344.16	PRSS8	NA	chr16	31131432	31135727	-	2.975	protein_coding	NA	NA	1	NA	NA	NA	NA	NA	NA	NA	5	1	5	9	1	1	NA	4
Human	ENSG00000052723.12	SIKE1	NA	chr1	114769478	114780685	-	5.894	protein_coding	2091	1980	2726	2889	1661	1697	1697	1710	1167	999	890	403	409	555	343	121	28	107
Human	ENSG00000052749.14	RRP12	NA	chr10	97356357	97426076	-	8.529	protein_coding	698	831	2053	2077	1607	1745	3387	3032	1937	1864	1456	802	753	1074	1071	412	348	692
Human	ENSG00000052795.13	FNIP2	NA	chr4	158769025	158908050	+	10.981	protein_coding	2156	2328	4468	3669	3598	4050	447	372	487	388	500	246	733	1010	289	115	69	278
Human	ENSG00000052802.13	MSMO1	NA	chr4	165327666	165343164	+	2.852	protein_coding	4746	5613	6146	8842	4500	5522	412	336	248	174	874	462	292	459	672	154	42	236
Human	ENSG00000052841.15	TTC17	NA	chr11	43358919	43494933	+	11.296	protein_coding	5047	4935	4976	4727	3110	3139	1871	1654	1266	1156	998	647	595	1009	462	147	71	183
Human	ENSG00000052850.8	ALX4	NA	chr11	44260439	44310139	-	5.727	protein_coding	NA	NA	NA	NA	NA	NA	NA	NA	NA	NA	NA	NA	NA	NA	1	NA	1	1
Human	ENSG00000053108.17	FSTL4	NA	chr5	133196454	133612541	-	6.711	protein_coding	9	13	6	2	1	5	1	NA	NA	1	8	NA	3	3	6	13	6	12
Human	ENSG00000053254.16	FOXN3	NA	chr14	89124870	89619149	-	11.154	protein_coding	5951	4808	3242	3848	1665	1934	1	1	NA	NA	19	6	3	7	15	6	3	8
Human	ENSG00000053328.8	METTL24	NA	chr6	110245927	110358272	-	1.774	protein_coding	NA	1	NA	NA	2	NA	NA	NA	NA	NA	NA	1	NA	NA	NA	NA	NA	1
Human	ENSG00000053371.12	AKR7A2	NA	chr1	19303964	19312146	-	1.781	protein_coding	1271	1673	2214	2448	915	1095	818	707	508	423	638	310	383	449	203	75	29	87
Human	ENSG00000053372.5	MRTO4	NA	chr1	19251804	19260128	+	2.556	protein_coding	1069	1287	2941	3622	1849	1912	2861	2913	1653	1510	1023	444	394	539	367	129	54	147
Human	ENSG00000053438.11	NNAT	NA	chr20	37521205	37523690	+	1.329	protein_coding	1	NA	NA	NA	1	NA	NA	NA	NA	NA	NA	NA	NA	NA	1	NA	NA	1
Human	ENSG00000053501.13	USE1	NA	chr19	17215345	17219829	+	2.431	protein_coding	494	562	459	438	302	366	220	192	167	110	131	49	61	140	34	17	16	36
Human	ENSG00000053524.12	MCF2L2	NA	chr3	183178042	183428778	-	20.568	protein_coding	41	26	114	77	33	55	19	5	2	7	9	13	6	11	9	12	4	21
Human	ENSG00000053702.15	NRIP2	NA	chr12	2825347	2835544	-	2.814	protein_coding	1	2	NA	NA	NA	NA	NA	NA	NA	NA	16	10	76	80	8	1	6	10
Human	ENSG00000053747.17	LAMA3	NA	chr18	23689452	23956222	+	14.488	protein_coding	4156	3153	1593	1220	1378	1654	625	729	505	559	873	481	543	835	493	185	52	165
Human	ENSG00000053770.12	AP5M1	NA	chr14	57268923	57298742	+	13.019	protein_coding	2354	2063	2197	2331	1416	1481	718	503	427	336	469	238	194	255	148	52	9	37
Human	ENSG00000053900.11	ANAPC4	NA	chr4	25377262	25418498	+	7.444	protein_coding	1843	1494	1604	1759	892	954	873	830	549	483	451	211	212	329	192	69	23	56
Human	ENSG00000053918.18	KCNQ1	NA	chr11	2444683	2849105	+	4.42	protein_coding	15	31	55	36	212	374	3	1	2	NA	4	4	2	NA	4	14	1	3
Human	ENSG00000054116.12	TRAPPC3	NA	chr1	36136569	36156053	-	3.527	protein_coding	2693	2852	4279	4690	2519	2706	1386	1131	841	651	1249	492	531	693	389	127	27	108
Human	ENSG00000054118.15	THRAP3	NA	chr1	36224431	36305357	+	4.72	protein_coding	8907	10007	12128	14198	8845	9542	4866	4669	3364	2887	3173	1699	1614	2505	1194	387	115	366
Human	ENSG00000054148.18	PHPT1	NA	chr9	136848723	136851027	+	1.612	protein_coding	2114	2630	3377	3595	2149	2196	470	415	286	257	379	197	135	275	125	87	58	102
Human	ENSG00000054179.12	ENTPD2	NA	chr9	137048106	137054061	-	2.64	protein_coding	NA	NA	NA	NA	2	1	NA	NA	NA	NA	4	3	6	7	1	2	1	1
Human	ENSG00000054219.11	LY75	NA	chr2	159803354	159904756	-	8.805	protein_coding	377	276	567	553	314	325	NA	NA	NA	NA	3	1	NA	NA	2	2	NA	2
Human	ENSG00000054267.22	ARID4B	NA	chr1	235131633	235328219	-	11.073	protein_coding	3943	3323	4080	4019	3516	3508	1695	1513	1395	1205	1511	865	769	1211	825	340	118	347
Human	ENSG00000054277.14	OPN3	NA	chr1	241590101	241677376	-	3.724	protein_coding	959	945	632	745	387	476	318	193	170	134	267	171	174	173	77	26	10	23
Human	ENSG00000054282.16	SDCCAG8	NA	chr1	243256033	243500091	+	5.321	protein_coding	1398	1358	1385	1281	946	931	247	287	216	151	154	99	182	161	72	33	21	50
Human	ENSG00000054356.14	PTPRN	NA	chr2	219289622	219309648	-	8.228	protein_coding	2	1	NA	4	NA	NA	1	1	2	NA	NA	NA	2	NA	1	NA	1	NA
Human	ENSG00000054392.13	HHAT	NA	chr1	210328251	210676296	+	6.645	protein_coding	66	60	60	44	21	28	994	784	898	656	1362	682	1051	1219	335	195	89	228
Human	ENSG00000054523.18	KIF1B	NA	chr1	10210569	10381603	+	17.955	protein_coding	5005	4770	4807	5417	4073	4328	977	1118	933	950	984	696	747	1060	447	237	95	305
Human	ENSG00000054598.9	FOXC1	NA	chr6	1609914	1613897	+	3.983	protein_coding	406	289	403	484	233	284	137	125	87	91	202	115	148	223	76	61	23	112
Human	ENSG00000054611.14	TBC1D22A	NA	chr22	46762616	47175699	+	5.315	protein_coding	1433	1576	2031	2176	1091	1203	322	301	262	266	406	243	372	651	116	55	29	68
Human	ENSG00000054654.19	SYNE2	NA	chr14	63761898	64226433	+	32.377	protein_coding	30467	32355	27972	25051	17115	17417	3725	4231	2872	2771	8268	7799	6252	10389	2407	1402	308	1844
Human	ENSG00000054690.14	PLEKHH1	NA	chr14	67533289	67589612	+	10.828	protein_coding	7	3	7	9	NA	NA	106	182	84	106	64	38	50	92	32	17	6	20
Human	ENSG00000054793.14	ATP9A	NA	chr20	51596513	51768390	-	8.073	protein_coding	2009	1821	1251	1735	611	626	147	157	164	113	123	83	171	246	83	38	15	48
Human	ENSG00000054796.13	SPO11	NA	chr20	57329802	57343994	+	1.823	protein_coding	NA	NA	NA	NA	NA	NA	NA	NA	NA	NA	NA	NA	NA	NA	NA	NA	NA	NA
Human	ENSG00000054803.4	CBLN4	NA	chr20	55997356	56005519	-	3.154	protein_coding	4	NA	NA	NA	NA	NA	NA	NA	NA	NA	NA	NA	NA	NA	NA	2	NA	2
Human	ENSG00000054938.16	CHRDL2	NA	chr11	74696428	74731426	-	3.176	protein_coding	38	30	65	31	57	48	2	1	4	2	97	29	49	59	22	13	12	24
Human	ENSG00000054965.11	FAM168A	NA	chr11	73400486	73598189	-	7.887	protein_coding	1693	1649	1400	1268	965	1016	1208	982	1035	836	1788	976	1122	1441	809	309	100	488
Human	ENSG00000054967.13	RELT	NA	chr11	73376398	73397474	+	6.187	protein_coding	259	359	640	561	781	804	791	788	653	594	368	164	276	479	306	98	57	178
Human	ENSG00000054983.17	GALC	NA	chr14	87837819	87993665	-	6.736	protein_coding	1569	1828	1583	1660	837	1044	4	13	1	NA	2	3	NA	NA	1	NA	1	NA
Human	ENSG00000055044.11	NOP58	NA	chr2	202265735	202303661	+	3.274	protein_coding	1557	1856	3524	4419	2540	2776	4095	4262	2052	1739	2484	1319	704	1017	1205	416	131	328
Human	ENSG00000055070.17	SZRD1	NA	chr1	16352574	16398145	+	4.742	protein_coding	4158	4760	5241	5908	3775	4264	2585	2573	2128	1766	1642	963	978	1452	597	351	150	445
Human	ENSG00000055118.16	KCNH2	NA	chr7	150944960	150978321	-	5.805	protein_coding	2	1	NA	4	1	1	NA	NA	NA	NA	41	34	44	69	29	16	8	28
Human	ENSG00000055130.17	CUL1	NA	chr7	148697913	148801110	+	4.152	protein_coding	3314	3475	4166	4757	3246	3182	3301	2401	1624	1486	1714	623	601	942	686	162	38	172
Human	ENSG00000055147.19	FAM114A2	NA	chr5	153990147	154038936	-	6.523	protein_coding	1688	1709	2558	2526	1741	1905	459	412	310	268	448	245	166	261	177	60	20	55
Human	ENSG00000055163.20	CYFIP2	NA	chr5	157266078	157395595	+	10.498	protein_coding	119	114	318	321	97	70	883	695	512	435	1017	688	476	596	342	151	36	151
Human	ENSG00000055208.19	TAB2	NA	chr6	149218640	149411613	+	5.922	protein_coding	1480	1330	1107	1341	937	875	1122	974	983	904	818	555	572	752	356	157	61	203
Human	ENSG00000055211.14	GINM1	NA	chr6	149566293	149591748	+	2.25	protein_coding	2830	3093	2992	3307	1637	1748	246	239	180	171	232	146	138	214	117	38	4	34
Human	ENSG00000055332.18	EIF2AK2	NA	chr2	37099209	37157065	-	10.753	protein_coding	2995	2877	3984	9012	8677	8717	2731	2432	1937	1848	1737	1072	1142	1489	1106	445	82	560
Human	ENSG00000055483.19	USP36	NA	chr17	78787380	78841441	-	9.235	protein_coding	1009	958	1028	1096	645	746	1758	2121	1533	1452	613	483	543	873	388	180	124	320
Human	ENSG00000055609.19	KMT2C	NA	chr7	152134921	152436003	-	20.112	protein_coding	7218	6077	4834	5079	4020	4432	2819	2373	3061	3078	2913	2063	2694	3816	2134	649	301	1256
Human	ENSG00000055732.13	MCOLN3	NA	chr1	85018081	85048500	-	6.624	protein_coding	NA	NA	NA	2	1	NA	NA	NA	NA	NA	3	3	1	3	5	2	NA	7
Human	ENSG00000055813.6	CCDC85A	NA	chr2	56183989	56386172	+	4.114	protein_coding	261	252	130	158	19	22	36	15	76	48	25	4	12	41	7	2	6	17
Human	ENSG00000055917.16	PUM2	NA	chr2	20248690	20352234	-	6.969	protein_coding	4049	3661	2954	3318	2253	2480	2819	3247	1981	1886	1772	1142	1055	1353	797	364	92	307
Human	ENSG00000055950.16	MRPL43	NA	chr10	100969457	100987515	-	3.573	protein_coding	1555	1874	2537	2681	1446	1533	891	756	517	404	702	296	275	412	278	86	19	72
Human	ENSG00000055955.17	ITIH4	NA	chr3	52812961	52830688	-	4.659	protein_coding	6	1	3	3	3	NA	2	NA	NA	1	1	1	3	3	1	NA	1	4
Human	ENSG00000055957.11	ITIH1	NA	chr3	52777594	52792068	+	4.541	protein_coding	NA	NA	NA	NA	NA	3	NA	NA	NA	1	2	NA	2	3	NA	NA	1	1
Human	ENSG00000056050.7	HPF1	NA	chr4	169729469	169757944	-	1.422	protein_coding	858	1014	1145	1422	668	670	481	424	242	157	343	150	89	124	159	45	12	40
Human	ENSG00000056097.16	ZFR	NA	chr5	32354349	32444740	-	6.771	protein_coding	5916	5448	6405	6372	4817	5263	5188	4053	2557	2459	2857	1313	1051	1548	978	302	77	287
Human	ENSG00000056277.16	ZNF280C	NA	chrX	130202706	130268899	-	4.638	protein_coding	333	287	408	450	232	293	670	636	510	474	393	255	235	319	164	77	21	85
Human	ENSG00000056291.17	NPFFR2	NA	chr4	72031803	72148067	+	2.359	protein_coding	NA	NA	NA	1	1	NA	151	106	83	110	66	19	45	40	23	5	3	12
Human	ENSG00000056487.16	PHF21B	NA	chr22	44881161	45010005	-	6.007	protein_coding	4	NA	1	NA	NA	NA	50	50	42	28	27	21	33	54	13	12	4	17
Human	ENSG00000056558.11	TRAF1	NA	chr9	120902392	120929173	-	4.476	protein_coding	133	141	88	85	167	124	297	199	333	380	32	11	28	34	8	2	3	11
Human	ENSG00000056586.16	RC3H2	NA	chr9	122844555	122905359	-	11.563	protein_coding	8258	7465	6725	7198	4344	4740	1642	1449	1170	949	972	479	489	583	380	145	32	125
Human	ENSG00000056736.10	IL17RB	NA	chr3	53846567	53865794	+	3.044	protein_coding	3	NA	4	4	NA	NA	NA	NA	NA	NA	1	1	1	NA	NA	NA	NA	1
Human	ENSG00000056972.20	TRAF3IP2	NA	chr6	111555380	111606906	-	7.871	protein_coding	291	410	583	446	802	1042	85	80	71	53	156	67	104	149	54	20	12	38
Human	ENSG00000056998.20	GYG2	NA	chrX	2828821	2882820	+	3.621	protein_coding	9	12	12	11	4	11	252	173	219	171	539	232	323	505	107	40	15	49
Human	ENSG00000057019.16	DCBLD2	NA	chr3	98795940	98901695	-	11.28	protein_coding	1221	1016	628	908	227	190	9526	9648	5094	4903	4114	1469	1562	2350	3032	737	118	600
Human	ENSG00000057149.16	SERPINB3	NA	chr18	63655196	63661893	-	1.707	protein_coding	13	64	888	1033	195	328	NA	NA	NA	NA	1	4	NA	NA	8	4	NA	1
Human	ENSG00000057252.13	SOAT1	NA	chr1	179293713	179358680	+	7.005	protein_coding	1752	1730	2603	2729	1728	1651	3816	3694	2485	2118	2927	1496	1290	1924	1576	501	198	614
Human	ENSG00000057294.15	PKP2	NA	chr12	32790754	32896777	-	6.97	protein_coding	668	852	602	1141	153	187	682	728	695	484	451	266	351	459	109	45	26	74
Human	ENSG00000057468.7	MSH4	NA	chr1	75796881	75913242	+	3.27	protein_coding	17	8	17	23	17	9	2	7	7	11	15	9	6	13	11	5	4	16
Human	ENSG00000057593.14	F7	NA	chr13	113105787	113120685	+	3.799	protein_coding	1	1	1	2	1	1	NA	NA	NA	NA	NA	NA	2	NA	NA	2	NA	1
Human	ENSG00000057608.17	GDI2	NA	chr10	5765222	5842132	-	3.918	protein_coding	12575	14661	19841	22730	13005	13838	8643	7154	4289	3321	6040	3004	1815	2456	2419	979	234	620
Human	ENSG00000057657.17	PRDM1	NA	chr6	105993462	106109939	+	6.75	protein_coding	259	403	948	572	615	748	16	5	24	26	114	64	118	138	21	17	11	40
Human	ENSG00000057663.16	ATG5	NA	chr6	106045422	106325791	-	5.655	protein_coding	2249	2302	2282	2508	1553	1593	993	817	613	480	945	447	336	408	391	104	22	84
Human	ENSG00000057704.13	TMCC3	NA	chr12	94567121	94650557	-	6.512	protein_coding	1663	1874	1232	1220	933	1066	3	3	14	8	17	7	46	29	24	9	9	9
Human	ENSG00000057757.10	PITHD1	NA	chr1	23778417	23788232	+	2.173	protein_coding	971	1092	1568	1618	954	997	968	857	505	420	503	244	219	309	260	107	30	122
Human	ENSG00000057935.14	MTA3	NA	chr2	42494568	42756947	+	10.58	protein_coding	1212	1195	1081	1125	721	739	642	511	387	384	515	248	317	428	216	80	18	83
Human	ENSG00000058056.9	USP13	NA	chr3	179653039	179789401	+	8.155	protein_coding	5701	4737	2506	2737	1309	1643	1247	1386	1144	1059	656	428	461	609	219	115	30	117
Human	ENSG00000058063.16	ATP11B	NA	chr3	182793502	182921629	+	9.187	protein_coding	6103	5281	5523	6541	3070	3243	2591	2285	1844	1451	1511	824	671	861	860	249	59	208
Human	ENSG00000058085.15	LAMC2	NA	chr1	183186237	183245127	+	6.77	protein_coding	412	677	745	924	852	892	9100	11340	4846	7315	2157	1455	838	1713	939	611	52	169
Human	ENSG00000058091.17	CDK14	NA	chr7	90466423	91210590	+	7.017	protein_coding	22	17	51	34	21	14	496	451	382	367	520	337	332	511	164	99	25	97
Human	ENSG00000058262.10	SEC61A1	NA	chr3	128051640	128071683	+	4.64	protein_coding	12733	13302	18470	19950	10879	11463	7354	7354	5138	4809	4743	2091	3001	4379	1905	552	117	570
Human	ENSG00000058272.19	PPP1R12A	NA	chr12	79773562	79935460	-	11.864	protein_coding	6300	5502	5736	6071	4631	4825	3319	3110	2476	2065	2669	1520	1338	2065	854	345	91	431
Human	ENSG00000058335.16	RASGRF1	NA	chr15	78959905	79090780	-	9.977	protein_coding	11	11	75	161	76	59	3	5	2	8	6	1	4	3	4	1	2	2
Human	ENSG00000058404.20	CAMK2B	NA	chr7	44217149	44334577	-	8.159	protein_coding	3	3	10	20	10	8	NA	NA	NA	1	7	7	7	16	6	2	2	5
Human	ENSG00000058453.17	CROCC	NA	chr1	16740272	16972964	+	8.875	protein_coding	1055	1086	1209	1227	792	865	147	165	164	178	255	269	648	1216	97	54	35	166
Human	ENSG00000058600.16	POLR3E	NA	chr16	22297374	22335101	+	9.486	protein_coding	1497	1373	2250	2161	1308	1478	1532	1583	771	895	556	278	301	581	297	116	33	138
Human	ENSG00000058668.15	ATP2B4	NA	chr1	203626786	203744081	+	9.495	protein_coding	6253	6500	7327	6643	6742	7949	55	106	279	233	1113	1429	3504	4939	840	494	362	1518
Human	ENSG00000058673.17	ZC3H11A	NA	chr1	203795622	203854999	+	12.829	protein_coding	48	25	18	29	23	16	24	31	22	34	11	7	18	33	9	5	2	3
Human	ENSG00000058729.11	RIOK2	NA	chr5	97160866	97183247	-	5.489	protein_coding	1068	1030	1772	2183	1405	1394	1366	1093	724	609	1038	598	372	549	355	152	71	116
Human	ENSG00000058799.15	YIPF1	NA	chr1	53851718	53889798	-	2.036	protein_coding	915	1216	1211	1315	718	845	352	248	271	204	311	106	130	181	157	31	9	45
Human	ENSG00000058804.12	NDC1	NA	chr1	53765477	53838463	-	4.72	protein_coding	1001	1248	2251	2757	1186	1245	3359	3187	2069	1941	1566	698	659	824	491	189	38	109
Human	ENSG00000058866.15	DGKG	NA	chr3	186105667	186362234	-	10.975	protein_coding	19	15	48	67	39	55	231	216	184	156	144	67	57	72	29	27	2	16
Human	ENSG00000059122.17	FLYWCH1	NA	chr16	2911930	2951208	+	8.425	protein_coding	972	1237	1510	1716	914	1065	247	286	195	161	231	125	206	296	79	46	21	68
Human	ENSG00000059145.19	UNKL	NA	chr16	1363204	1414751	-	7.494	protein_coding	469	509	583	561	337	328	382	459	297	390	161	92	101	207	58	29	9	39
Human	ENSG00000059377.18	TBXAS1	NA	chr7	139777050	140020325	+	6.271	protein_coding	37	51	384	299	751	1177	110	57	58	40	77	24	37	47	26	8	7	22
Human	ENSG00000059378.13	PARP12	NA	chr7	140023748	140062951	-	5.51	protein_coding	1724	1755	1461	3309	4048	4137	757	578	480	454	624	235	362	554	651	189	78	274
Human	ENSG00000059573.9	ALDH18A1	NA	chr10	95605940	95656711	-	3.759	protein_coding	2999	3346	5283	6122	3531	4011	4075	3453	2384	2251	2594	1270	1214	1608	1176	411	160	559
Human	ENSG00000059588.10	TARBP1	NA	chr1	234391312	234479179	-	7.819	protein_coding	1995	1799	2013	2272	1532	1630	912	1024	629	695	412	252	297	470	178	70	15	90
Human	ENSG00000059691.12	GATB	NA	chr4	151670503	151761007	-	11.741	protein_coding	775	875	1292	1465	551	681	361	345	174	148	230	115	132	183	71	25	5	23
Human	ENSG00000059728.11	MXD1	NA	chr2	69897687	69942945	+	6.351	protein_coding	500	473	457	446	267	310	135	105	134	130	56	51	36	50	38	27	23	42
Human	ENSG00000059758.8	CDK17	NA	chr12	96278260	96400480	-	6.467	protein_coding	9852	7874	8777	9745	6356	6361	1083	1040	730	589	911	555	433	618	558	164	63	184
Human	ENSG00000059769.20	DNAJC25	NA	chr9	111631333	111654351	+	2.604	protein_coding	218	181	346	344	203	219	191	193	101	127	120	75	62	102	70	20	15	42
Human	ENSG00000059804.16	SLC2A3	NA	chr12	7919229	7936187	-	6.071	protein_coding	2134	2659	11198	8159	10639	12026	2	1	1	1	70	100	34	42	240	180	135	295
Human	ENSG00000059915.17	PSD	NA	chr10	102402616	102421539	-	5.979	protein_coding	11	3	5	8	4	5	2	4	1	2	5	NA	1	1	2	1	NA	3
Human	ENSG00000060069.17	CTDP1	NA	chr18	79679802	79754510	+	5.3	protein_coding	1039	1182	1561	1689	1079	1215	506	495	306	317	375	180	194	323	204	72	23	101
Human	ENSG00000060138.13	YBX3	NA	chr12	10699088	10723323	-	8.621	protein_coding	8389	8031	22355	20487	11512	12267	2891	3420	2186	2018	2508	1839	1239	1858	955	582	174	542
Human	ENSG00000060140.9	STYK1	NA	chr12	10618922	10674318	-	3.44	protein_coding	220	225	376	458	156	168	264	149	292	207	88	32	40	68	45	13	1	13
Human	ENSG00000060237.18	WNK1	NA	chr12	752578	911452	+	17.28	protein_coding	9079	8430	5824	6286	5238	6111	2781	3805	3434	3021	2412	2505	2752	3546	1156	702	325	1281
Human	ENSG00000060303.5	RPS17P5	NA	chr6	50857254	50857662	-	0.408	processed_pseudogene	NA	NA	NA	NA	NA	NA	NA	NA	NA	NA	NA	NA	NA	NA	NA	1	NA	NA
Human	ENSG00000060339.14	CCAR1	NA	chr10	68721011	68792377	+	6.059	protein_coding	4004	4128	4801	4910	3421	3485	3854	3805	2468	2157	1892	936	700	1201	538	205	36	117
Human	ENSG00000060491.16	OGFR	NA	chr20	62804834	62814000	+	4.702	protein_coding	1518	1704	2030	2709	2361	2692	676	727	564	490	720	300	390	760	397	133	52	194
Human	ENSG00000060558.4	GNA15	NA	chr19	3136032	3163749	+	2.753	protein_coding	2	NA	3	2	3	8	NA	NA	NA	NA	NA	2	NA	NA	NA	1	NA	2
Human	ENSG00000060566.14	CREB3L3	NA	chr19	4153630	4173054	+	2.648	protein_coding	2	NA	NA	NA	NA	NA	NA	NA	NA	NA	20	9	17	22	16	7	1	8
Human	ENSG00000060642.11	PIGV	NA	chr1	26787053	26800659	+	5.872	protein_coding	338	383	385	383	173	199	206	154	160	117	195	97	124	175	46	18	13	18
Human	ENSG00000060656.20	PTPRU	NA	chr1	29236515	29326813	+	6.682	protein_coding	16	33	351	228	118	136	5	7	5	5	111	83	132	216	64	41	13	103
Human	ENSG00000060688.13	SNRNP40	NA	chr1	31259567	31296788	-	3.887	protein_coding	1987	2433	4196	4673	2666	2826	2158	1964	1424	1285	1294	596	563	772	385	152	47	153
Human	ENSG00000060709.15	RIMBP2	NA	chr12	130396136	130716281	-	9.655	protein_coding	6	2	1	1	NA	NA	NA	NA	NA	NA	6	3	7	29	5	9	2	5
Human	ENSG00000060718.22	COL11A1	NA	chr1	102876466	103108872	-	9.091	protein_coding	8	3	NA	3	NA	NA	13	8	221	262	52	21	216	572	39	24	15	111
Human	ENSG00000060749.16	QSER1	NA	chr11	32892810	32993316	+	10.908	protein_coding	1740	1677	1238	1562	1162	1250	2397	2748	2329	2019	1421	1020	1007	1288	498	314	108	286
Human	ENSG00000060762.19	MPC1	NA	chr6	166364918	166383013	-	1.546	protein_coding	994	1126	1107	1226	717	834	141	102	94	56	118	49	42	58	35	17	4	13
Human	ENSG00000060971.19	ACAA1	NA	chr3	38103128	38137242	-	7.106	protein_coding	1041	1288	1834	2089	1445	1619	466	438	273	303	463	294	312	501	211	58	35	74
Human	ENSG00000060982.15	BCAT1	NA	chr12	24810023	24949101	-	11.415	protein_coding	16445	15089	11200	13258	13419	12939	9528	9302	5808	4869	5685	3518	2503	3034	2030	796	221	914
Human	ENSG00000061273.18	HDAC7	NA	chr12	47782721	47833132	-	9.928	protein_coding	5843	6312	6293	6048	4047	4492	1121	1284	1132	1158	416	229	527	856	116	59	35	168
Human	ENSG00000061337.15	LZTS1	NA	chr8	20246164	20303963	-	5.706	protein_coding	3	NA	3	NA	NA	NA	2	3	79	42	114	80	257	345	61	44	21	141
Human	ENSG00000061455.11	PRDM6	NA	chr5	123089240	123194266	+	9.23	protein_coding	11	10	12	10	5	11	14	9	14	17	32	27	37	50	20	14	6	12
Human	ENSG00000061492.12	WNT8A	NA	chr5	138083989	138092365	+	1.991	protein_coding	13	10	4	1	NA	NA	NA	NA	NA	NA	NA	1	NA	NA	1	NA	NA	NA
Human	ENSG00000061656.10	SPAG4	NA	chr20	35615828	35621094	+	2.348	protein_coding	113	171	138	146	102	117	58	45	65	42	69	34	26	79	19	12	3	25
Human	ENSG00000061676.15	NCKAP1	NA	chr2	182909114	183038858	-	22.52	protein_coding	14073	12598	11656	12872	8572	8809	5025	4796	3392	2828	2922	1603	1597	2038	1334	547	186	612
Human	ENSG00000061794.13	MRPS35	NA	chr12	27710821	27756295	+	1.93	protein_coding	1345	1480	2446	2816	1660	1797	2029	1858	1122	1055	834	462	376	473	346	169	46	135
Human	ENSG00000061918.14	GUCY1B1	NA	chr4	155758991	155807811	+	3.944	protein_coding	129	85	40	36	31	48	178	113	103	125	514	250	227	299	166	55	9	49
Human	ENSG00000061936.10	SFSWAP	NA	chr12	131711080	131799738	+	10.158	protein_coding	2399	1928	2079	2137	1596	1770	1163	1250	745	739	581	291	373	640	249	122	37	152
Human	ENSG00000061938.20	TNK2	NA	chr3	195863363	195911945	-	12.245	protein_coding	2699	2450	2849	2806	2102	2279	161	203	209	223	155	87	182	307	105	59	46	111
Human	ENSG00000061987.16	MON2	NA	chr12	62466816	62600476	+	16.014	protein_coding	3806	3128	3032	2963	2045	1902	1926	1792	1487	1413	1279	771	842	1255	614	243	87	348
Human	ENSG00000062038.14	CDH3	NA	chr16	68636188	68722616	+	6.076	protein_coding	1	NA	1	NA	NA	NA	NA	NA	NA	NA	2	4	3	5	NA	1	1	5
Human	ENSG00000062096.15	ARSF	NA	chrX	3041470	3112727	+	2.205	protein_coding	NA	NA	1	NA	2	2	NA	NA	NA	NA	NA	NA	NA	NA	NA	NA	NA	NA
Human	ENSG00000062194.16	GPBP1	NA	chr5	57173947	57264679	+	6.472	protein_coding	3449	3528	3680	4427	3271	3212	2160	1781	1254	1047	1744	840	599	968	988	300	71	285
Human	ENSG00000062282.15	DGAT2	NA	chr11	75759511	75801535	+	7.904	protein_coding	5	NA	37	49	58	50	30	3	8	13	71	28	39	69	55	17	4	28
Human	ENSG00000062370.17	ZNF112	NA	chr19	44326554	44367217	-	3.848	protein_coding	602	501	470	520	271	317	156	100	114	86	141	49	44	100	75	22	3	26
Human	ENSG00000062485.19	CS	NA	chr12	56271698	56300391	-	6.401	protein_coding	3082	3414	4567	5140	3279	3477	3676	3135	2431	2024	2189	1263	1200	1416	695	331	58	289
Human	ENSG00000062524.16	LTK	NA	chr15	41503636	41513887	-	3.491	protein_coding	5	22	12	16	20	19	NA	2	NA	1	1	3	2	3	1	1	1	2
Human	ENSG00000062582.14	MRPS24	NA	chr7	43866557	43869893	-	2.607	protein_coding	5	16	15	19	12	13	17	14	32	25	37	19	42	54	33	12	9	39
Human	ENSG00000062598.18	ELMO2	NA	chr20	46366049	46432985	-	6.597	protein_coding	1601	1514	1445	1525	1112	1153	720	588	402	372	401	255	243	359	210	67	29	104
Human	ENSG00000062650.19	WAPL	NA	chr10	86435255	86521792	-	7.205	protein_coding	4080	4058	4789	5151	3989	4201	3491	3206	2215	1911	2235	1025	910	1395	1229	346	109	389
Human	ENSG00000062716.13	VMP1	NA	chr17	59707191	59842255	+	6.854	protein_coding	22092	12243	12162	12171	11041	8412	6408	3937	3328	3384	6488	3055	3378	4689	4021	1666	662	2270
Human	ENSG00000062725.10	APPBP2	NA	chr17	60443157	60526242	-	9.89	protein_coding	4704	4174	3787	4050	3304	3271	2535	1982	1599	1353	2453	1325	1304	1727	819	338	73	307
Human	ENSG00000062822.15	POLD1	NA	chr19	50384203	50418018	+	4.934	protein_coding	796	1151	1710	2309	854	1095	1087	1149	813	869	817	453	614	1035	288	131	76	204
Human	ENSG00000063015.20	SEZ6	NA	chr17	28954900	29006440	-	4.962	protein_coding	5	4	4	7	2	1	NA	NA	NA	NA	8	10	34	25	7	5	1	13
Human	ENSG00000063046.18	EIF4B	NA	chr12	53006281	53042215	+	6.028	protein_coding	30315	29855	31259	25110	19174	20733	12232	11439	7413	5746	8718	4869	3628	4683	2641	1275	409	949
Human	ENSG00000063127.16	SLC6A16	NA	chr19	49289637	49325215	-	3.589	protein_coding	64	37	47	22	46	45	NA	NA	1	NA	4	7	5	7	1	4	3	3
Human	ENSG00000063169.11	BICRA	NA	chr19	47608195	47703277	+	7.688	protein_coding	127	80	81	83	74	96	36	35	49	69	21	30	90	94	12	12	4	28
Human	ENSG00000063176.16	SPHK2	NA	chr19	48619290	48630717	+	6.009	protein_coding	390	453	476	544	260	338	136	125	143	148	64	50	95	152	22	17	3	25
Human	ENSG00000063177.13	RPL18	NA	chr19	48615327	48619184	-	3.857	protein_coding	18641	21985	27723	28503	15925	18013	8847	7584	5065	4135	7899	3781	2687	3971	3978	2153	923	1521
Human	ENSG00000063180.9	CA11	NA	chr19	48637945	48646187	-	1.946	protein_coding	161	176	147	135	85	102	1	2	1	NA	102	68	81	159	35	14	15	45
Human	ENSG00000063241.8	ISOC2	NA	chr19	55452984	55462343	-	4.408	protein_coding	929	1136	2070	2147	948	1122	636	564	448	398	444	180	200	308	120	40	26	58
Human	ENSG00000063244.13	U2AF2	NA	chr19	55654145	55674716	+	4.116	protein_coding	3508	3914	6466	7265	4967	4969	4698	4219	2923	2675	1931	1025	758	1321	827	311	120	314
Human	ENSG00000063245.15	EPN1	NA	chr19	55675225	55709858	+	17.616	protein_coding	1532	1723	2088	2154	1097	1471	614	730	713	797	540	343	627	982	290	117	63	212
Human	ENSG00000063322.15	MED29	NA	chr19	39391302	39400641	+	3.839	protein_coding	854	981	1375	1427	762	878	620	476	413	358	353	161	206	300	188	71	37	92
Human	ENSG00000063438.19	AHRR	NA	chr5	321758	438291	+	9.435	protein_coding	5	NA	14	22	6	3	6	8	5	5	19	18	22	37	4	7	NA	5
Human	ENSG00000063515.3	GSC2	NA	chr22	19146992	19150292	-	2.625	protein_coding	NA	NA	1	NA	NA	NA	NA	NA	NA	1	1	1	2	2	NA	NA	1	NA
Human	ENSG00000063587.15	ZNF275	NA	chrX	153334146	153360110	+	8.147	protein_coding	306	342	350	314	166	219	542	461	511	453	262	140	165	264	123	43	14	47
Human	ENSG00000063601.17	MTMR1	NA	chrX	150692970	150765108	+	6.328	protein_coding	748	718	819	903	365	435	951	854	632	600	582	341	410	543	214	76	29	69
Human	ENSG00000063660.9	GPC1	NA	chr2	240435662	240468076	+	6.522	protein_coding	136	169	543	430	232	247	239	273	331	293	640	427	504	934	497	221	83	361
Human	ENSG00000063761.16	ADCK1	NA	chr14	77800108	77935014	+	5.293	protein_coding	175	218	236	221	142	145	114	112	81	44	71	32	42	64	12	4	2	15
Human	ENSG00000063854.13	HAGH	NA	chr16	1795619	1827157	-	5.839	protein_coding	1383	1624	2060	2321	961	1174	308	290	207	188	241	134	93	150	104	58	23	43
Human	ENSG00000063978.16	RNF4	NA	chr4	2462219	2625320	+	7.141	protein_coding	2587	2778	4642	4422	3332	3478	1916	1498	1237	1065	1947	685	788	1116	1017	267	114	273
Human	ENSG00000064012.22	CASP8	NA	chr2	201233442	201287711	+	7.243	protein_coding	725	951	1064	1245	922	986	1097	863	484	456	769	397	396	536	305	108	31	115
Human	ENSG00000064042.18	LIMCH1	NA	chr4	41359606	41700044	+	10.862	protein_coding	12073	17572	15212	13071	8260	9065	1626	1072	1489	1068	2346	1019	2039	2461	752	263	192	722
Human	ENSG00000064102.15	INTS13	NA	chr12	26905180	26938326	-	3.059	protein_coding	1291	1359	1842	2364	1290	1313	1683	1450	819	726	917	423	285	352	217	81	20	64
Human	ENSG00000064115.11	TM7SF3	NA	chr12	26971578	27014434	-	5.504	protein_coding	3016	3055	2716	3106	1824	1939	1367	1254	979	739	1098	674	723	861	328	214	41	146
Human	ENSG00000064195.7	DLX3	NA	chr17	49990004	49995224	-	2.715	protein_coding	1	NA	1	NA	NA	NA	NA	NA	NA	NA	1	NA	NA	NA	1	2	2	3
Human	ENSG00000064199.7	SPA17	NA	chr11	124673843	124697518	+	5.159	protein_coding	163	188	206	261	182	222	70	38	34	27	105	49	35	29	25	18	2	8
Human	ENSG00000064201.16	TSPAN32	NA	chr11	2301996	2318204	+	3.797	protein_coding	1	NA	NA	NA	NA	NA	NA	NA	NA	NA	2	NA	4	8	1	NA	NA	1
Human	ENSG00000064205.10	CCN5	NA	chr20	44714843	44728509	+	4.981	protein_coding	NA	1	NA	1	NA	NA	28	20	49	51	227	68	111	167	176	32	11	23
Human	ENSG00000064218.5	DMRT3	NA	chr9	976654	991732	+	2.697	protein_coding	NA	NA	NA	NA	NA	NA	NA	NA	NA	NA	NA	NA	NA	NA	1	NA	NA	NA
Human	ENSG00000064225.12	ST3GAL6	NA	chr3	98732235	98821201	+	6.288	protein_coding	799	590	810	772	936	898	51	52	20	9	130	102	55	90	80	34	10	21
Human	ENSG00000064270.13	ATP2C2	NA	chr16	84368526	84464187	+	7.352	protein_coding	2	NA	NA	NA	NA	1	NA	1	1	NA	11	6	15	20	9	9	9	14
Human	ENSG00000064300.9	NGFR	NA	chr17	49495292	49515008	+	4.141	protein_coding	NA	NA	6	NA	4	NA	4	3	1	4	64	37	48	103	36	21	17	151
Human	ENSG00000064309.14	CDON	NA	chr11	125955795	126063335	-	10.6	protein_coding	171	108	103	111	72	71	66	75	30	27	123	85	55	89	76	24	15	41
Human	ENSG00000064313.12	TAF2	NA	chr8	119730773	119832841	-	6.526	protein_coding	2681	2638	3411	3590	2577	2617	3164	2644	1808	1710	1694	917	767	1108	732	255	108	289
Human	ENSG00000064393.16	HIPK2	NA	chr7	139561569	139777998	-	15.622	protein_coding	2209	2327	5136	3346	5448	7043	2923	2575	2404	2832	1489	1081	1169	1898	874	395	129	547
Human	ENSG00000064419.13	TNPO3	NA	chr7	128954179	129055173	-	4.676	protein_coding	2860	3246	3984	4388	3070	3430	2862	2115	1505	1448	2245	1027	976	1501	813	273	117	369
Human	ENSG00000064489.23	BORCS8-MEF2B	NA	chr19	19145568	19192158	-	1.929	protein_coding	2	NA	NA	NA	2	NA	NA	1	NA	NA	NA	NA	2	1	NA	NA	NA	NA
Human	ENSG00000064490.14	RFXANK	NA	chr19	19192228	19201869	+	2.503	protein_coding	1855	2143	2476	2911	1811	1968	689	559	452	411	649	309	450	691	262	106	29	125
Human	ENSG00000064545.15	TMEM161A	NA	chr19	19119168	19138513	-	3.281	protein_coding	534	713	1054	1171	534	598	445	413	339	297	480	221	305	535	188	62	25	90
Human	ENSG00000064547.14	LPAR2	NA	chr19	19623654	19628930	-	2.975	protein_coding	27	50	42	24	21	31	NA	5	6	9	15	9	28	28	8	4	1	10
Human	ENSG00000064601.20	CTSA	NA	chr20	45890143	45898824	+	8.508	protein_coding	6009	6968	7673	8113	5156	6278	1280	1080	885	844	987	618	757	1251	527	246	109	271
Human	ENSG00000064607.17	SUGP2	NA	chr19	18990887	19034023	-	8.468	protein_coding	3288	2989	3339	3392	2461	2512	2290	2198	1765	1742	1531	902	1230	1965	670	210	43	288
Human	ENSG00000064651.14	SLC12A2	NA	chr5	128083765	128189677	+	10.653	protein_coding	7900	9338	2629	4214	4148	4105	1709	1542	1037	936	1059	511	396	598	421	128	71	156
Human	ENSG00000064652.11	SNX24	NA	chr5	122843438	123029354	+	3.474	protein_coding	226	268	259	234	146	159	640	541	540	386	300	135	188	249	127	39	11	41
Human	ENSG00000064655.19	EYA2	NA	chr20	46894623	47188844	+	3.618	protein_coding	3	NA	NA	NA	NA	NA	NA	NA	2	NA	1	NA	NA	1	1	NA	1	3
Human	ENSG00000064666.15	CNN2	NA	chr19	1026585	1039068	+	3.64	protein_coding	3484	4161	5541	6560	3442	3980	1418	1515	1569	1122	1917	1362	1585	2487	636	360	87	553
Human	ENSG00000064687.13	ABCA7	NA	chr19	1039996	1065572	+	9.591	protein_coding	654	749	703	594	316	356	34	55	69	63	121	107	309	512	73	44	27	131
Human	ENSG00000064692.20	SNCAIP	NA	chr5	122311353	122464219	+	7.266	protein_coding	618	573	414	575	443	386	NA	1	NA	1	1	2	1	1	1	5	7	6
Human	ENSG00000064703.12	DDX20	NA	chr1	111755244	111768000	+	5.585	protein_coding	1102	1139	1747	2145	1295	1428	1105	1021	736	569	623	290	277	343	215	89	24	90
Human	ENSG00000064726.10	BTBD1	NA	chr15	83016422	83067252	-	4.066	protein_coding	5204	4859	6084	6511	4209	4361	2108	1932	1368	1216	1209	635	566	780	469	179	29	118
Human	ENSG00000064763.11	FAR2	NA	chr12	29149102	29340980	+	5.411	protein_coding	1703	1869	2159	2594	1139	1343	3	29	1	NA	3	7	1	2	1	3	4	2
Human	ENSG00000064787.13	BCAS1	NA	chr20	53936776	54070594	-	8.186	protein_coding	8	NA	1	2	1	1	3	NA	1	4	59	23	19	20	90	32	16	34
Human	ENSG00000064835.11	POU1F1	NA	chr3	87259403	87276584	-	1.566	protein_coding	NA	NA	NA	NA	NA	NA	NA	NA	NA	NA	1	NA	NA	NA	NA	NA	NA	NA
Human	ENSG00000064886.14	CHI3L2	NA	chr1	111200770	111243440	+	3.295	protein_coding	2	1	NA	NA	NA	NA	NA	NA	NA	NA	1	1	1	NA	2	1	3	3
Human	ENSG00000064932.16	SBNO2	NA	chr19	1107636	1174268	-	6.61	protein_coding	1837	2360	10130	8715	4713	4745	779	1016	875	922	392	195	353	656	241	106	64	209
Human	ENSG00000064933.18	PMS1	NA	chr2	189784084	189877629	+	5.454	protein_coding	2752	2395	1855	2051	1019	1016	872	810	440	438	416	228	145	230	153	69	16	25
Human	ENSG00000064961.19	HMG20B	NA	chr19	3572776	3579088	+	3.857	protein_coding	1851	2440	2563	2676	1324	1481	288	208	308	269	305	112	157	328	124	37	20	76
Human	ENSG00000064989.13	CALCRL	NA	chr2	187341963	187448460	-	7.309	protein_coding	18299	18162	27528	28299	25398	23887	7	1	5	3	22	18	1	16	19	5	3	6
Human	ENSG00000064995.18	TAF11	NA	chr6	34877461	34888071	-	1.989	protein_coding	1649	1856	2322	2546	1702	1818	352	291	202	156	175	67	95	116	95	21	6	24
Human	ENSG00000064999.15	ANKS1A	NA	chr6	34889254	35091406	+	8.498	protein_coding	13281	13613	5234	7292	2986	4145	557	532	416	394	389	237	297	521	248	82	33	121
Human	ENSG00000065000.19	AP3D1	NA	chr19	2100987	2164468	-	8.613	protein_coding	4439	5206	6339	6430	4239	5231	2579	2545	1803	1684	2076	1433	1637	2655	732	361	63	358
Human	ENSG00000065029.15	ZNF76	NA	chr6	35258908	35295985	+	6.782	protein_coding	1087	1118	1365	1221	627	792	470	331	373	290	143	73	126	180	23	13	3	14
Human	ENSG00000065054.14	SLC9A3R2	NA	chr16	2025355	2039026	+	3.516	protein_coding	2664	3414	3348	3292	2012	2318	178	211	133	123	314	204	256	528	85	43	10	73
Human	ENSG00000065057.9	NTHL1	NA	chr16	2039814	2047866	-	2.43	protein_coding	742	994	1051	1221	468	581	186	240	90	98	207	94	67	145	100	46	14	39
Human	ENSG00000065060.17	UHRF1BP1	NA	chr6	34792014	34883138	+	9.908	protein_coding	2698	2672	2152	2759	1433	1677	1263	1132	1018	862	432	282	492	638	170	64	17	75
Human	ENSG00000065135.12	GNAI3	NA	chr1	109548614	109600195	+	9.044	protein_coding	5583	5820	6929	7942	6080	6225	3184	2731	1941	1555	2764	1399	1087	1355	1090	447	123	342
Human	ENSG00000065150.21	IPO5	NA	chr13	97953657	98024296	+	9.664	protein_coding	6142	6587	8640	10088	5101	5615	12844	12692	6757	5982	7604	4485	2444	3219	2595	1116	202	594
Human	ENSG00000065154.12	OAT	NA	chr10	124397302	124418976	-	3.388	protein_coding	2863	3004	4332	5144	2008	2277	2595	1892	1461	1133	2275	946	692	948	746	243	67	249
Human	ENSG00000065183.16	WDR3	NA	chr1	117929719	117966543	+	10.276	protein_coding	1789	1823	3449	4201	2737	2895	3213	2982	1832	1712	1785	884	658	843	594	218	53	181
Human	ENSG00000065243.20	PKN2	NA	chr1	88684221	88836255	+	6.897	protein_coding	4779	4374	4013	4726	2296	2220	1503	1396	971	864	632	297	291	482	357	122	19	106
Human	ENSG00000065268.11	WDR18	NA	chr19	984331	998438	+	2.283	protein_coding	1002	1182	1930	2067	1113	1222	483	444	317	305	307	128	197	305	119	48	26	52
Human	ENSG00000065308.5	TRAM2	NA	chr6	52497407	52577060	-	7.047	protein_coding	3840	4144	4172	5334	2827	3348	1406	1331	1599	1512	1750	1163	2091	2744	530	260	50	410
Human	ENSG00000065320.9	NTN1	NA	chr17	9021509	9244000	+	6.415	protein_coding	13	13	6	4	3	16	NA	2	NA	NA	4	5	13	12	7	2	3	11
Human	ENSG00000065325.13	GLP2R	NA	chr17	9822205	9892099	+	5.696	protein_coding	5	NA	1	1	NA	NA	11	6	23	16	31	8	26	47	8	3	4	2
Human	ENSG00000065328.17	MCM10	NA	chr10	13161557	13211110	+	5.456	protein_coding	283	568	891	1690	436	521	2258	2135	1126	999	1461	721	462	769	541	182	42	142
Human	ENSG00000065357.20	DGKA	NA	chr12	55927318	55954027	+	10.098	protein_coding	748	774	1040	1069	601	701	232	235	192	154	308	214	235	376	114	51	10	77
Human	ENSG00000065361.16	ERBB3	NA	chr12	56076798	56103505	+	8.837	protein_coding	4	6	6	1	4	4	26	28	81	59	242	140	201	328	63	51	25	75
Human	ENSG00000065371.17	ROPN1	NA	chr3	123968520	123992178	-	4.518	protein_coding	4	NA	1	4	NA	NA	NA	NA	NA	NA	1	NA	NA	NA	NA	1	NA	1
Human	ENSG00000065413.20	ANKRD44	NA	chr2	196967016	197311173	-	12.826	protein_coding	680	705	487	344	219	241	341	306	214	147	236	105	98	123	123	38	7	32
Human	ENSG00000065427.15	KARS1	NA	chr16	75627473	75648643	-	4.051	protein_coding	4901	5749	9227	11266	7274	7727	6118	5347	3260	2783	3000	1553	998	1393	1142	447	118	296
Human	ENSG00000065457.10	ADAT1	NA	chr16	75596980	75623300	-	4.486	protein_coding	1276	1200	1115	1085	843	975	614	578	472	406	277	145	172	256	105	47	18	42
Human	ENSG00000065485.20	PDIA5	NA	chr3	123067024	123225227	+	4.067	protein_coding	3449	3994	3944	4261	3061	3463	550	539	364	348	707	481	563	970	495	192	89	426
Human	ENSG00000065491.8	TBC1D22B	NA	chr6	37257771	37332970	+	3.462	protein_coding	967	959	883	964	742	694	413	343	304	267	239	113	142	189	120	51	15	57
Human	ENSG00000065518.8	NDUFB4	NA	chr3	120596327	120602507	+	1.877	protein_coding	2340	2808	3149	3617	1974	2068	1178	1305	723	495	968	450	308	404	367	129	28	95
Human	ENSG00000065526.12	SPEN	NA	chr1	15836094	15940456	+	14.336	protein_coding	2872	2954	2268	2477	3140	3497	1634	2041	1676	1740	1577	1700	1652	2389	1079	581	192	822
Human	ENSG00000065534.19	MYLK	NA	chr3	123610048	123884332	-	22.167	protein_coding	3026	4021	3179	5450	1970	2430	4103	3247	3602	3467	2699	1277	1474	2557	1088	395	61	382
Human	ENSG00000065548.18	ZC3H15	NA	chr2	186486252	186509361	+	3.026	protein_coding	2879	3020	4608	5503	3545	3804	3942	3557	1636	1319	2399	1141	610	870	1042	320	59	253
Human	ENSG00000065559.15	MAP2K4	NA	chr17	12020828	12143830	+	5.709	protein_coding	1577	1570	1801	1890	1125	1261	1034	838	782	593	517	208	258	348	290	86	18	111
Human	ENSG00000065600.13	PACC1	NA	chr1	212363927	212414901	-	2.917	protein_coding	648	657	680	762	508	603	551	457	305	289	361	132	171	253	194	61	24	119
Human	ENSG00000065609.14	SNAP91	NA	chr6	83552879	83709691	-	6.651	protein_coding	12	4	4	3	NA	NA	8	4	2	2	10	7	5	4	3	1	NA	NA
Human	ENSG00000065613.15	SLK	NA	chr10	103967139	104029233	+	8.107	protein_coding	6973	6505	6178	7551	3929	4109	2752	2492	1304	1145	1303	722	425	680	678	209	67	199
Human	ENSG00000065615.14	CYB5R4	NA	chr6	83859655	83967423	+	9.621	protein_coding	865	722	786	922	648	642	803	649	411	372	653	335	224	305	342	133	32	96
Human	ENSG00000065618.21	COL17A1	NA	chr10	104031285	104085880	-	6.989	protein_coding	15	15	51	91	25	17	25	20	7	10	23	26	16	31	69	18	20	23
Human	ENSG00000065621.15	GSTO2	NA	chr10	104268872	104304950	+	9.926	protein_coding	63	62	94	67	63	35	18	20	11	10	17	14	8	12	13	12	6	7
Human	ENSG00000065665.21	SEC61A2	NA	chr10	12129636	12169961	+	3.916	protein_coding	248	175	264	214	235	210	261	230	207	208	269	126	196	284	204	63	32	77
Human	ENSG00000065675.15	PRKCQ	NA	chr10	6427142	6580301	-	3.295	protein_coding	23	10	39	43	42	22	30	46	20	12	72	48	51	63	37	16	1	17
Human	ENSG00000065717.15	TLE2	NA	chr19	2997638	3047635	-	4.15	protein_coding	534	587	381	279	184	175	3	1	NA	1	22	23	59	92	30	13	16	54
Human	ENSG00000065802.12	ASB1	NA	chr2	238426741	238452250	+	7.407	protein_coding	229	239	538	480	358	358	800	855	418	374	397	173	144	258	191	71	8	48
Human	ENSG00000065809.13	FAM107B	NA	chr10	14518556	14774897	-	7.019	protein_coding	3430	4092	4136	7264	1988	2044	1116	957	423	447	1423	837	507	777	577	243	60	297
Human	ENSG00000065833.9	ME1	NA	chr6	83210401	83431051	-	3.338	protein_coding	1539	1741	1756	2173	1426	1672	846	670	454	434	734	344	270	304	354	135	36	129
Human	ENSG00000065882.16	TBC1D1	NA	chr4	37891083	38139175	+	9.035	protein_coding	4301	5204	4970	5122	4307	5071	2090	1761	1240	979	1803	860	656	891	679	278	61	188
Human	ENSG00000065883.16	CDK13	NA	chr7	39950120	40099580	+	24.618	protein_coding	4873	4240	3824	3778	2879	3178	1867	1632	1380	1309	1525	915	976	1426	889	349	163	491
Human	ENSG00000065911.13	MTHFD2	NA	chr2	74186171	74217565	+	11.443	protein_coding	1271	1492	5134	5866	2926	3205	7188	6642	3807	3306	3628	2220	1415	1924	1714	588	175	827
Human	ENSG00000065923.10	SLC9A7	NA	chrX	46599250	46759118	-	9.98	protein_coding	124	80	85	75	90	90	519	395	460	350	395	181	229	312	297	82	24	113
Human	ENSG00000065970.9	FOXJ2	NA	chr12	8032715	8055517	+	6.297	protein_coding	447	486	433	493	325	374	204	231	253	262	95	128	192	216	51	26	25	73
Human	ENSG00000065978.19	YBX1	NA	chr1	42682417	42703805	+	3.395	protein_coding	16249	18442	27780	29007	19830	20931	16226	14816	10292	8600	11770	8221	5276	7511	5100	3753	1476	2433
Human	ENSG00000065989.16	PDE4A	NA	chr19	10416772	10469630	+	6.762	protein_coding	104	89	101	127	52	44	45	58	87	75	90	62	122	136	60	30	14	53
Human	ENSG00000066027.12	PPP2R5A	NA	chr1	212285409	212361853	+	3.942	protein_coding	3429	3766	3024	3010	2163	2383	838	776	599	457	815	519	505	572	389	167	63	249
Human	ENSG00000066032.18	CTNNA2	NA	chr2	79185230	80648861	+	7.535	protein_coding	2	NA	1	NA	1	1	10	5	8	9	56	25	19	27	32	18	5	9
Human	ENSG00000066044.15	ELAVL1	NA	chr19	7958572	8005659	-	6.962	protein_coding	2323	2401	2961	3433	2180	2370	2210	2314	1482	1433	1876	1323	994	1292	632	355	103	269
Human	ENSG00000066056.14	TIE1	NA	chr1	43300981	43323108	+	6.705	protein_coding	38111	36525	23200	24331	25110	28580	12	4	13	3	47	12	33	78	95	32	10	46
Human	ENSG00000066084.13	DIP2B	NA	chr12	50504984	50748657	+	10.351	protein_coding	3752	3234	3663	3887	2808	2990	1510	1423	1029	972	994	688	610	912	389	158	83	236
Human	ENSG00000066117.15	SMARCD1	NA	chr12	50085199	50100707	+	4.903	protein_coding	2141	1964	2138	2449	1524	1609	1536	1497	1104	1016	808	473	457	689	280	129	34	132
Human	ENSG00000066135.13	KDM4A	NA	chr1	43650148	43705518	+	5.184	protein_coding	1528	1574	1584	1780	1101	1103	490	455	489	396	269	176	218	375	113	52	10	55
Human	ENSG00000066136.20	NFYC	NA	chr1	40691647	40771603	+	5.99	protein_coding	1134	1195	1332	1507	747	901	613	568	588	520	370	237	347	493	98	41	15	48
Human	ENSG00000066185.13	ZMYND12	NA	chr1	42430328	42456253	-	2.181	protein_coding	15	25	31	25	5	17	3	6	2	1	1	2	2	1	1	NA	NA	NA
Human	ENSG00000066230.12	SLC9A3	NA	chr5	470455	524449	-	5.754	protein_coding	6	1	2	1	NA	NA	1	1	1	NA	16	9	12	16	12	1	3	5
Human	ENSG00000066248.15	NGEF	NA	chr2	232878700	233013256	-	4.647	protein_coding	2	1	7	11	7	NA	8	7	2	5	7	5	7	9	3	3	NA	2
Human	ENSG00000066279.18	ASPM	NA	chr1	197084126	197146694	-	10.888	protein_coding	2766	4836	4876	5707	2003	2612	9187	8018	6655	5766	5211	2780	1976	2999	1607	620	102	436
Human	ENSG00000066294.15	CD84	NA	chr1	160541094	160579516	-	9.255	protein_coding	1	1	2	NA	NA	NA	NA	NA	NA	NA	1	2	1	NA	2	2	1	2
Human	ENSG00000066322.15	ELOVL1	NA	chr1	43363397	43368074	-	2.506	protein_coding	3465	4385	4743	5803	2879	3263	1186	1102	809	679	814	286	379	618	334	96	45	120
Human	ENSG00000066336.12	SPI1	NA	chr11	47354859	47378547	-	2.04	protein_coding	NA	2	NA	NA	NA	NA	NA	NA	1	NA	1	NA	NA	2	NA	NA	NA	1
Human	ENSG00000066379.15	POLR1H	NA	chr6	30058898	30064909	+	3.672	protein_coding	675	773	1168	1333	721	698	530	496	276	213	243	120	87	127	119	36	22	53
Human	ENSG00000066382.16	MPPED2	NA	chr11	30384492	30586872	-	8.197	protein_coding	16	2	5	3	4	2	NA	1	NA	NA	1	1	3	1	4	2	3	4
Human	ENSG00000066405.13	CLDN18	NA	chr3	137998734	138033655	+	3.715	protein_coding	NA	NA	1	NA	NA	NA	NA	NA	NA	NA	1	NA	NA	NA	NA	NA	NA	2
Human	ENSG00000066422.5	ZBTB11	NA	chr3	101648888	101677132	-	7.053	protein_coding	1706	1578	2251	2571	1887	1904	1566	1666	1003	789	896	603	375	546	500	155	90	208
Human	ENSG00000066427.24	ATXN3	NA	chr14	92044495	92106621	-	9.661	protein_coding	3250	2502	2289	2374	1359	1271	334	295	177	156	244	155	115	177	112	24	13	60
Human	ENSG00000066455.13	GOLGA5	NA	chr14	92794304	92839947	+	3.205	protein_coding	2435	2670	2955	3307	1931	1954	806	538	362	308	460	217	188	306	232	64	11	52
Human	ENSG00000066468.23	FGFR2	NA	chr10	121478331	121598458	-	7.58	protein_coding	4	8	4	1	2	6	2	NA	2	3	NA	NA	2	5	1	4	4	10
Human	ENSG00000066557.6	LRRC40	NA	chr1	70144804	70205579	-	2.843	protein_coding	1196	1170	1575	2058	1271	1232	1064	911	583	488	748	327	243	365	267	94	19	86
Human	ENSG00000066583.12	ISOC1	NA	chr5	129094748	129114028	+	1.942	protein_coding	409	350	424	528	405	426	809	747	342	237	513	303	101	183	204	90	35	68
Human	ENSG00000066629.18	EML1	NA	chr14	99737692	99942060	+	8.93	protein_coding	920	1151	1371	1661	397	515	644	485	231	232	368	137	127	138	216	68	20	65
Human	ENSG00000066651.20	TRMT11	NA	chr6	125986478	126203817	+	5.722	protein_coding	478	403	486	543	348	349	730	657	449	405	319	123	121	190	147	52	17	56
Human	ENSG00000066654.14	THUMPD1	NA	chr16	20702815	20742084	-	6.501	protein_coding	2947	2919	3784	3909	2374	2476	1884	1714	835	764	1156	561	325	544	445	171	47	128
Human	ENSG00000066697.15	MSANTD3	NA	chr9	100427142	100451734	+	3.289	protein_coding	1435	1425	1361	1545	1169	1114	884	749	558	462	507	308	205	309	189	56	15	50
Human	ENSG00000066735.14	KIF26A	NA	chr14	104138722	104180894	+	6.756	protein_coding	49	56	105	86	61	84	2	NA	3	1	10	9	12	23	7	3	2	16
Human	ENSG00000066739.12	ATG2B	NA	chr14	96279194	96363341	-	14.256	protein_coding	2792	2416	3149	3092	2024	2143	816	760	544	476	667	384	324	471	370	122	31	114
Human	ENSG00000066777.9	ARFGEF1	NA	chr8	67173510	67343781	-	11.059	protein_coding	6214	6099	6254	6967	4959	4966	3852	3409	2314	2071	2253	1197	1090	1588	998	326	107	402
Human	ENSG00000066813.14	ACSM2B	NA	chr16	20536225	20576427	-	8.158	protein_coding	44	33	23	15	22	11	NA	NA	NA	NA	NA	NA	NA	NA	2	NA	NA	NA
Human	ENSG00000066827.16	ZFAT	NA	chr8	134477787	134713049	-	8.9	protein_coding	637	603	713	720	560	531	406	412	366	312	297	202	178	282	141	68	36	99
Human	ENSG00000066855.16	MTFR1	NA	chr8	65644733	65771261	+	4.629	protein_coding	1017	976	1386	1492	801	784	1239	990	723	609	779	349	302	441	317	109	23	95
Human	ENSG00000066923.17	STAG3	NA	chr7	100177562	100221488	+	8.583	protein_coding	18	9	26	20	7	2	2	3	2	5	5	8	1	4	5	NA	8	9
Human	ENSG00000066926.12	FECH	NA	chr18	57544376	57586702	-	8.784	protein_coding	1235	1462	1866	2054	1071	1205	721	585	457	368	470	314	198	273	135	48	12	23
Human	ENSG00000066933.16	MYO9A	NA	chr15	71822290	72118577	-	20.32	protein_coding	5152	4731	4089	3927	2476	2841	1162	963	906	868	739	485	562	826	342	131	40	194
Human	ENSG00000067048.17	DDX3Y	NA	chrY	12904107	12920478	+	5.72	protein_coding	6225	5085	6439	6550	5228	5055	NA	NA	NA	NA	NA	NA	NA	NA	NA	NA	NA	NA
Human	ENSG00000067057.18	PFKP	NA	chr10	3066332	3137718	+	7.728	protein_coding	5253	7150	9625	14073	7165	8500	5469	5683	3351	3105	4309	2253	2063	3232	2584	825	245	985
Human	ENSG00000067064.11	IDI1	NA	chr10	1039151	1049170	-	4.345	protein_coding	4155	4357	6016	7378	4335	4878	911	708	559	409	1011	452	309	439	667	181	37	160
Human	ENSG00000067066.17	SP100	NA	chr2	230415941	230545606	+	14.134	protein_coding	4573	4612	6426	11403	9812	9950	939	813	464	488	396	186	242	276	332	125	56	177
Human	ENSG00000067082.15	KLF6	NA	chr10	3775995	3785281	-	6.139	protein_coding	20417	16304	7321	10113	8583	10039	1378	1351	689	659	1300	704	532	786	1001	353	90	309
Human	ENSG00000067113.17	PLPP1	NA	chr5	55424853	55534969	-	1.935	protein_coding	6041	7562	4426	3771	3213	3723	138	58	68	54	319	189	321	592	112	34	13	78
Human	ENSG00000067141.17	NEO1	NA	chr15	73051709	73305205	+	8.137	protein_coding	1449	448	161	105	22	20	402	473	172	224	386	266	206	341	216	98	27	99
Human	ENSG00000067167.8	TRAM1	NA	chr8	70573217	70608416	-	4.131	protein_coding	12879	10415	11798	12693	7959	7777	9986	9040	7418	5894	7673	4281	3487	4652	2887	1116	248	1052
Human	ENSG00000067177.15	PHKA1	NA	chrX	72578813	72714319	-	6.35	protein_coding	305	242	326	340	227	228	662	642	389	407	375	196	168	184	157	70	22	96
Human	ENSG00000067182.8	TNFRSF1A	NA	chr12	6328756	6342114	-	4.005	protein_coding	2673	2986	5461	4939	2720	3010	762	854	658	530	649	253	412	567	351	95	21	111
Human	ENSG00000067191.16	CACNB1	NA	chr17	39173452	39197703	-	7.097	protein_coding	130	114	117	139	85	64	54	81	69	87	118	67	130	228	72	29	19	59
Human	ENSG00000067208.14	EVI5	NA	chr1	92508695	92792404	-	8.276	protein_coding	1501	1304	1467	1441	1172	1246	877	814	544	499	674	357	305	404	385	132	31	136
Human	ENSG00000067221.14	STOML1	NA	chr15	73978925	73994622	-	10.458	protein_coding	779	956	851	836	316	409	118	115	127	126	69	24	40	73	30	11	8	10
Human	ENSG00000067225.18	PKM	NA	chr15	72199028	72231822	-	8.571	protein_coding	19227	26599	40370	51460	33741	38291	36491	33570	27269	22373	28809	16142	13521	22050	14621	5133	1678	4327
Human	ENSG00000067248.10	DHX29	NA	chr5	55256054	55307694	-	4.896	protein_coding	2493	2746	3497	4180	2461	2696	1307	1009	645	579	847	388	245	382	354	104	13	74
Human	ENSG00000067334.14	DNTTIP2	NA	chr1	93866283	93879918	-	7.518	protein_coding	2077	2336	3920	4859	3486	3261	2223	1882	1137	938	1056	473	296	406	572	174	46	163
Human	ENSG00000067365.15	METTL22	NA	chr16	8621682	8649654	+	8.254	protein_coding	475	467	632	642	385	440	298	303	209	218	179	107	110	190	85	28	8	27
Human	ENSG00000067369.14	TP53BP1	NA	chr15	43403060	43510728	-	12.976	protein_coding	4861	4498	5805	5884	4256	4447	2254	1860	1840	1560	2196	1370	1481	2259	918	383	124	476
Human	ENSG00000067445.21	TRO	NA	chrX	54920461	54931431	+	6.716	protein_coding	8	8	11	6	38	26	145	87	107	95	348	114	224	374	101	45	20	69
Human	ENSG00000067533.6	RRP15	NA	chr1	218285292	218337983	+	7.877	protein_coding	891	812	1407	1780	863	901	2353	2170	1382	1203	1004	400	345	377	413	123	42	156
Human	ENSG00000067560.13	RHOA	NA	chr3	49359138	49412998	-	4.805	protein_coding	21326	24258	26587	29900	16078	17241	6256	4825	3776	3290	6161	3607	2764	3715	2925	1196	448	1157
Human	ENSG00000067596.12	DHX8	NA	chr17	43483864	43610338	+	10.439	protein_coding	3103	3284	4689	5028	3626	3678	2017	1590	1073	958	1709	839	690	980	1112	328	114	331
Human	ENSG00000067601.8	PMS2P4	NA	chr7	67287540	67302419	-	0.844	transcribed_unprocessed_pseudogene	94	121	110	165	67	62	43	48	33	30	30	11	17	38	18	5	2	3
Human	ENSG00000067606.17	PRKCZ	NA	chr1	2050410	2185395	+	7.695	protein_coding	729	726	1691	1534	672	612	108	175	85	88	127	116	125	182	74	39	4	48
Human	ENSG00000067646.12	ZFY	NA	chrY	2935280	2982506	+	5.557	protein_coding	1372	1110	1081	1237	744	750	NA	NA	NA	NA	NA	NA	NA	NA	NA	NA	NA	NA
Human	ENSG00000067704.10	IARS2	NA	chr1	220094131	220148041	+	4.135	protein_coding	5604	5651	5958	7232	3455	3970	5425	4325	2685	2317	3260	1550	1275	1666	1090	318	50	237
Human	ENSG00000067715.14	SYT1	NA	chr12	78863992	79452008	+	6.389	protein_coding	3269	2567	1495	1704	987	1000	100	45	55	51	266	145	103	121	135	46	18	67
Human	ENSG00000067798.16	NAV3	NA	chr12	77324640	78213010	+	13.278	protein_coding	445	603	296	739	479	385	1006	981	774	661	470	216	256	354	150	89	37	133
Human	ENSG00000067829.19	IDH3G	NA	chrX	153785765	153794523	-	2.717	protein_coding	1314	1469	1958	1935	1227	1310	903	840	641	564	552	256	325	506	232	114	62	119
Human	ENSG00000067836.13	ROGDI	NA	chr16	4796967	4802880	-	3.613	protein_coding	165	226	342	363	184	211	21	15	30	11	48	25	34	44	19	5	5	12
Human	ENSG00000067840.12	PDZD4	NA	chrX	153802165	153830565	-	4.341	protein_coding	14	3	18	2	4	3	1	NA	2	1	102	74	108	229	21	14	3	28
Human	ENSG00000067842.17	ATP2B3	NA	chrX	153517675	153582939	+	7.534	protein_coding	1	NA	NA	NA	NA	NA	NA	NA	NA	NA	NA	1	NA	3	1	1	2	3
Human	ENSG00000067900.8	ROCK1	NA	chr18	20946905	21111813	-	11.075	protein_coding	5247	5131	5119	5491	4592	4681	2493	2215	1579	1378	1780	1007	740	1070	834	317	93	302
Human	ENSG00000067955.15	CBFB	NA	chr16	67028983	67101058	+	4.652	protein_coding	1741	1534	2444	2586	2005	1923	2483	2431	1350	1223	1339	690	526	760	684	253	108	306
Human	ENSG00000067992.16	PDK3	NA	chrX	24465269	24550466	+	13.506	protein_coding	66	65	84	58	50	47	14	11	2	3	71	60	23	29	52	23	1	17
Human	ENSG00000068001.14	HYAL2	NA	chr3	50317789	50322782	-	4.421	protein_coding	14411	18117	12377	14488	14952	18192	405	368	245	213	284	94	104	165	98	24	5	32
Human	ENSG00000068024.17	HDAC4	NA	chr2	239048167	239401654	-	13.377	protein_coding	1179	1311	1695	1530	832	1018	380	522	308	295	243	175	242	360	103	61	11	76
Human	ENSG00000068028.17	RASSF1	NA	chr3	50329781	50340980	-	3.683	protein_coding	857	1127	923	1070	788	984	304	291	226	207	158	69	124	167	108	34	21	75
Human	ENSG00000068078.20	FGFR3	NA	chr4	1793292	1808872	+	4.848	protein_coding	28	31	117	108	26	17	322	248	478	437	774	304	433	928	290	71	39	174
Human	ENSG00000068079.8	IFI35	NA	chr17	43006739	43014456	+	1.958	protein_coding	589	794	1667	4053	3386	3728	177	160	136	113	142	67	80	143	64	18	25	63
Human	ENSG00000068097.15	HEATR6	NA	chr17	60041007	60078922	-	7.045	protein_coding	774	832	860	1001	543	606	1264	1209	793	701	596	257	289	441	235	85	27	81
Human	ENSG00000068120.15	COASY	NA	chr17	42561466	42566277	+	4.032	protein_coding	1254	1366	2052	2088	1300	1492	1064	1102	542	562	650	345	291	449	276	87	32	101
Human	ENSG00000068137.15	PLEKHH3	NA	chr17	42667913	42676994	-	4.803	protein_coding	643	726	799	758	439	447	120	127	125	124	201	108	208	356	119	41	23	106
Human	ENSG00000068305.17	MEF2A	NA	chr15	99565416	99716466	+	6.925	protein_coding	2782	2671	2110	2471	1864	1927	749	685	656	530	483	265	350	464	264	108	37	151
Human	ENSG00000068308.14	OTUD5	NA	chrX	48922023	48958386	-	3.596	protein_coding	1735	1928	2316	2384	1476	1535	785	646	514	505	928	487	557	806	506	147	78	226
Human	ENSG00000068323.17	TFE3	NA	chrX	49028725	49043410	-	4.207	protein_coding	1291	1438	1062	1228	835	1008	1040	1005	999	908	739	445	717	930	270	159	107	327
Human	ENSG00000068354.16	TBC1D25	NA	chrX	48539713	48562609	+	3.966	protein_coding	594	492	574	620	397	444	154	128	149	125	139	59	98	141	49	12	9	43
Human	ENSG00000068366.20	ACSL4	NA	chrX	109624243	109733403	-	6.546	protein_coding	3732	3986	5658	7565	4672	4955	3874	3088	2763	2542	2513	933	942	1372	2376	558	97	663
Human	ENSG00000068383.19	INPP5A	NA	chr10	132537786	132783480	+	3.739	protein_coding	1150	1480	1375	1336	739	841	533	466	278	253	300	142	141	206	141	63	17	51
Human	ENSG00000068394.11	GPKOW	NA	chrX	49113406	49123735	-	1.658	protein_coding	1080	1394	1560	2015	1174	1298	893	717	596	448	688	287	299	485	275	99	20	82
Human	ENSG00000068400.13	GRIPAP1	NA	chrX	48973719	49002264	-	6.841	protein_coding	1846	1810	2167	2400	1552	1773	839	645	605	500	431	239	316	498	123	54	17	99
Human	ENSG00000068438.15	FTSJ1	NA	chrX	48476020	48486364	+	2.872	protein_coding	1636	1732	2528	2877	1559	1840	2560	2394	1990	1665	2981	1299	1294	2000	971	327	103	337
Human	ENSG00000068489.13	PRR11	NA	chr17	59155731	59206709	+	6.743	protein_coding	801	1473	1547	1552	795	1090	3081	2853	2403	1949	2079	1445	999	1177	543	260	39	145
Human	ENSG00000068615.19	REEP1	NA	chr2	86213992	86338083	-	5.846	protein_coding	1111	876	468	258	211	283	1	7	3	NA	8	1	2	5	10	3	3	4
Human	ENSG00000068650.18	ATP11A	NA	chr13	112690328	112887168	+	13.733	protein_coding	6388	6792	8233	8111	8012	10678	890	1103	876	853	703	711	1075	1690	390	200	51	405
Human	ENSG00000068654.16	POLR1A	NA	chr2	86020215	86106155	-	13.519	protein_coding	2210	2234	3946	4404	3039	3138	3270	3253	2046	2049	1505	896	937	1359	619	204	53	274
Human	ENSG00000068697.7	LAPTM4A	NA	chr2	20032649	20051628	-	1.546	protein_coding	5559	5656	5349	6199	2634	2740	1894	1660	1048	951	1368	713	693	1038	695	271	64	331
Human	ENSG00000068724.17	TTC7A	NA	chr2	46916156	47076137	+	7.18	protein_coding	400	396	739	817	472	484	530	590	451	469	689	434	550	873	331	169	65	242
Human	ENSG00000068745.15	IP6K2	NA	chr3	48688002	48740353	-	5.624	protein_coding	2539	2546	3242	3221	2223	2104	616	476	500	428	584	230	326	578	381	89	41	152
Human	ENSG00000068781.21	STON1-GTF2A1L	NA	chr2	48529924	48776517	+	4.294	protein_coding	1	NA	NA	1	NA	NA	NA	NA	NA	NA	NA	1	NA	NA	NA	3	NA	NA
Human	ENSG00000068784.13	SRBD1	NA	chr2	45388679	45612165	-	5.045	protein_coding	1794	1838	1995	2295	1295	1283	1033	875	606	548	490	300	213	345	164	66	13	66
Human	ENSG00000068796.19	KIF2A	NA	chr5	62306161	62391025	+	13.05	protein_coding	3402	3103	3268	3855	2294	2243	1742	1645	1200	1081	1457	773	670	925	560	208	32	176
Human	ENSG00000068831.19	RASGRP2	NA	chr11	64726910	64745456	-	6.084	protein_coding	61	81	36	26	17	21	1	1	NA	1	39	28	44	61	13	8	11	17
Human	ENSG00000068878.15	PSME4	NA	chr2	53864068	53970993	-	10.392	protein_coding	3581	3223	2875	3227	3707	3819	2780	2778	2451	2218	2702	1970	1702	2205	1263	539	288	830
Human	ENSG00000068885.15	IFT80	NA	chr3	160256985	160399880	-	7.08	protein_coding	670	532	551	539	268	292	241	213	148	157	292	158	135	212	149	49	4	30
Human	ENSG00000068903.20	SIRT2	NA	chr19	38878554	38899862	-	6.224	protein_coding	3063	3218	2932	3176	1588	1807	304	225	202	174	387	223	254	366	162	61	58	113
Human	ENSG00000068912.14	ERLEC1	NA	chr2	53787043	53818819	+	2.592	protein_coding	4368	4683	4751	5518	2761	3121	1387	958	815	652	746	284	306	427	306	110	8	90
Human	ENSG00000068971.14	PPP2R5B	NA	chr11	64917552	64934475	+	3.36	protein_coding	1291	1333	1340	1316	1090	1136	54	60	57	53	106	65	72	103	47	16	9	43
Human	ENSG00000068976.14	PYGM	NA	chr11	64746388	64759974	-	4.658	protein_coding	8	6	9	16	16	12	NA	6	3	7	7	11	7	19	9	15	5	21
Human	ENSG00000068985.5	PAGE1	NA	chrX	49687446	49695984	-	0.659	protein_coding	NA	NA	NA	NA	NA	NA	NA	NA	NA	NA	NA	NA	NA	NA	1	NA	NA	NA
Human	ENSG00000069011.16	PITX1	NA	chr5	135027733	135034813	-	3.442	protein_coding	5	NA	NA	NA	1	NA	85	130	77	60	51	25	46	65	34	11	7	22
Human	ENSG00000069018.19	TRPC7	NA	chr5	136212744	136365545	-	3.768	protein_coding	NA	NA	NA	3	7	1	2	1	2	3	2	2	1	NA	5	2	1	NA
Human	ENSG00000069020.18	MAST4	NA	chr5	66596360	67169595	+	14.675	protein_coding	5366	5016	4980	4581	4255	4482	NA	NA	NA	NA	2	7	NA	1	7	10	11	16
Human	ENSG00000069122.19	ADGRF5	NA	chr6	46852521	46954943	-	6.601	protein_coding	19070	28001	34621	36470	30938	36699	39	16	13	15	92	24	108	132	119	39	33	187
Human	ENSG00000069188.17	SDK2	NA	chr17	73334383	73644445	-	11.963	protein_coding	3	1	2	NA	2	NA	5	1	2	6	11	8	5	9	13	9	8	16
Human	ENSG00000069206.15	ADAM7	NA	chr8	24440929	24526970	+	4.483	protein_coding	1	1	1	2	NA	1	NA	NA	NA	NA	NA	NA	NA	1	3	3	5	2
Human	ENSG00000069248.12	NUP133	NA	chr1	229440258	229508341	-	6.081	protein_coding	2883	3059	4671	5378	2814	3134	3110	2516	1689	1313	1859	819	671	828	715	257	57	185
Human	ENSG00000069275.13	NUCKS1	NA	chr1	205712821	205750182	-	6.449	protein_coding	12546	13310	17039	17858	8287	9413	21011	17971	12980	10631	9272	5014	3372	4779	2704	1034	172	891
Human	ENSG00000069329.18	VPS35	NA	chr16	46656131	46689518	-	9.733	protein_coding	6831	7267	8913	10364	5374	5588	4911	3946	2383	1958	3779	2023	1461	1859	1318	481	142	398
Human	ENSG00000069345.12	DNAJA2	NA	chr16	46955361	46973674	-	4.951	protein_coding	3657	3965	5576	6532	4301	4539	3370	2837	1894	1616	2012	910	736	1031	1004	280	78	258
Human	ENSG00000069399.15	BCL3	NA	chr19	44747704	44760044	+	3.094	protein_coding	141	145	710	496	269	353	61	42	119	149	70	22	77	144	37	17	15	33
Human	ENSG00000069424.15	KCNAB2	NA	chr1	5990926	6101193	+	17.329	protein_coding	106	124	126	170	21	32	105	258	41	40	102	117	96	151	28	28	5	49
Human	ENSG00000069431.11	ABCC9	NA	chr12	21797400	21942529	-	11.616	protein_coding	9	2	NA	NA	NA	1	475	228	156	197	82	18	29	34	44	8	2	10
Human	ENSG00000069482.7	GAL	NA	chr11	68683778	68691175	+	1.3	protein_coding	NA	3	8	17	18	24	NA	NA	NA	NA	1	NA	NA	NA	NA	1	NA	2
Human	ENSG00000069493.15	CLEC2D	NA	chr12	9664968	9699553	+	6.955	protein_coding	596	431	269	155	142	207	18	34	21	19	17	30	22	36	10	10	9	15
Human	ENSG00000069509.6	FUNDC1	NA	chrX	44523638	44542859	-	1.257	protein_coding	361	396	444	536	253	264	321	220	198	161	209	63	81	94	60	18	3	10
Human	ENSG00000069535.14	MAOB	NA	chrX	43766609	43882450	-	2.895	protein_coding	NA	NA	1	1	NA	NA	NA	NA	NA	NA	NA	NA	NA	NA	1	NA	NA	NA
Human	ENSG00000069667.16	RORA	NA	chr15	60488283	61229302	-	17.023	protein_coding	715	508	920	653	700	639	NA	NA	2	NA	1	NA	NA	NA	4	3	4	1
Human	ENSG00000069696.7	DRD4	NA	chr11	637268	640706	+	1.501	protein_coding	NA	NA	1	NA	NA	NA	1	1	3	4	4	6	4	8	NA	1	1	3
Human	ENSG00000069702.11	TGFBR3	NA	chr1	91680342	91906335	-	8.577	protein_coding	4447	4724	7765	4769	3751	3996	364	355	239	247	1018	561	1209	1490	535	242	80	439
Human	ENSG00000069764.10	PLA2G10	NA	chr16	14672547	14694308	-	0.752	protein_coding	2	3	NA	NA	4	1	NA	NA	NA	NA	1	NA	NA	NA	NA	NA	NA	NA
Human	ENSG00000069812.11	HES2	NA	chr1	6412417	6424670	-	5.407	protein_coding	71	70	293	295	171	224	NA	NA	NA	NA	8	6	3	5	2	4	3	5
Human	ENSG00000069849.11	ATP1B3	NA	chr3	141876123	141926549	+	2.617	protein_coding	8445	8615	7717	9904	10186	9922	3185	3241	1761	1553	2680	1436	890	1167	1660	549	175	450
Human	ENSG00000069869.16	NEDD4	NA	chr15	55826921	55993746	-	9.122	protein_coding	3827	4112	3564	4010	2457	2530	5334	4744	3233	2696	1445	751	715	946	354	161	75	226
Human	ENSG00000069943.10	PIGB	NA	chr15	55318959	55355648	+	4.542	protein_coding	546	555	596	761	346	374	392	276	281	268	202	89	105	180	46	16	2	16
Human	ENSG00000069956.12	MAPK6	NA	chr15	51952105	52067375	+	6.373	protein_coding	2826	2787	2876	3693	2510	2661	2542	2284	2099	1613	1945	1013	1047	1260	824	373	106	386
Human	ENSG00000069966.19	GNB5	NA	chr15	52115099	52191392	-	13.33	protein_coding	1911	2142	2046	2413	824	1009	481	444	344	277	427	236	243	423	200	80	27	127
Human	ENSG00000069974.16	RAB27A	NA	chr15	55202965	55319113	-	5.603	protein_coding	803	740	1051	1117	668	702	205	182	174	143	137	118	109	154	45	11	8	20
Human	ENSG00000069998.12	HDHD5	NA	chr22	17137510	17165287	-	4.936	protein_coding	1120	1304	1840	2007	891	966	552	517	331	274	330	129	137	248	95	32	8	47
Human	ENSG00000070010.19	UFD1	NA	chr22	19449910	19479202	-	8.722	protein_coding	2875	3245	3601	4080	2920	2957	1014	838	564	511	915	473	298	427	487	171	77	144
Human	ENSG00000070018.9	LRP6	NA	chr12	12116024	12267044	-	10.369	protein_coding	6111	5126	3813	3639	3914	3975	2101	2235	1993	1769	2778	1675	2051	3105	1151	515	180	730
Human	ENSG00000070019.5	GUCY2C	NA	chr12	14612631	14696599	-	4.191	protein_coding	1	1	NA	1	NA	1	NA	NA	NA	NA	3	NA	1	1	2	5	4	4
Human	ENSG00000070031.4	SCT	NA	chr11	626308	627181	-	0.526	protein_coding	NA	NA	NA	NA	NA	NA	NA	NA	NA	NA	NA	1	NA	NA	NA	NA	NA	2
Human	ENSG00000070047.13	PHRF1	NA	chr11	576469	612222	+	5.785	protein_coding	1933	2180	2647	2806	1875	2103	1603	1708	1332	1226	1086	531	849	1395	502	183	135	436
Human	ENSG00000070061.16	ELP1	NA	chr9	108866897	108934328	-	24.261	protein_coding	6302	5353	4716	5040	2869	3229	1628	1434	855	759	1026	534	429	593	579	161	88	236
Human	ENSG00000070081.17	NUCB2	NA	chr11	17208152	17349980	+	9.025	protein_coding	3294	4043	3696	3956	2127	2665	627	450	502	366	901	569	456	701	459	198	68	217
Human	ENSG00000070087.14	PFN2	NA	chr3	149964903	150050788	-	3.709	protein_coding	84	63	167	160	61	37	2082	1955	1316	995	1636	782	661	839	698	250	28	181
Human	ENSG00000070159.14	PTPN3	NA	chr9	109375465	109498313	-	9.995	protein_coding	11	3	13	6	1	2	385	304	226	214	421	182	227	285	199	67	7	93
Human	ENSG00000070182.21	SPTB	NA	chr14	64746282	64879907	-	14.796	protein_coding	6	2	1	NA	1	NA	3	4	3	4	14	13	33	42	9	8	5	16
Human	ENSG00000070190.13	DAPP1	NA	chr4	99816826	99870190	+	4.59	protein_coding	NA	NA	NA	2	NA	NA	NA	NA	NA	NA	NA	NA	NA	NA	1	2	2	3
Human	ENSG00000070193.5	FGF10	NA	chr5	44300246	44389706	-	6.399	protein_coding	NA	NA	NA	NA	NA	NA	NA	NA	NA	NA	NA	NA	1	NA	1	1	4	2
Human	ENSG00000070214.16	SLC44A1	NA	chr9	105244621	105439171	+	12.172	protein_coding	1811	1636	2461	2139	946	898	1217	1063	702	578	1638	859	661	1036	1052	315	26	230
Human	ENSG00000070269.14	TMEM260	NA	chr14	56488353	56650606	+	8.072	protein_coding	1023	794	946	1009	438	504	397	305	255	271	286	156	135	232	135	41	5	32
Human	ENSG00000070366.14	SMG6	NA	chr17	2059838	2303785	-	10.568	protein_coding	1662	1691	2316	2261	1514	1750	504	537	467	493	288	289	461	639	159	104	53	182
Human	ENSG00000070367.16	EXOC5	NA	chr14	57200506	57268905	-	12.472	protein_coding	6530	5572	5579	6093	4198	4417	2046	1722	1223	975	1533	778	534	725	523	195	51	140
Human	ENSG00000070371.16	CLTCL1	NA	chr22	19179472	19291719	-	10.052	protein_coding	312	307	358	339	236	215	510	456	375	399	266	127	140	259	218	55	15	76
Human	ENSG00000070388.11	FGF22	NA	chr19	639878	644371	+	2.778	protein_coding	NA	NA	1	2	NA	NA	NA	NA	NA	NA	1	NA	NA	NA	NA	1	NA	NA
Human	ENSG00000070404.10	FSTL3	NA	chr19	676391	683392	+	3.033	protein_coding	134	180	280	275	97	107	1659	1406	1960	2150	884	476	1279	1902	467	177	237	613
Human	ENSG00000070413.20	DGCR2	NA	chr22	19036281	19122454	-	5.605	protein_coding	2790	3238	3272	3363	1992	2239	815	871	649	618	528	222	323	621	342	90	11	68
Human	ENSG00000070423.18	RNF126	NA	chr19	647525	663233	-	3.452	protein_coding	610	714	1118	1346	603	803	269	350	282	289	308	177	246	419	103	41	17	81
Human	ENSG00000070444.15	MNT	NA	chr17	2384072	2401104	-	8.701	protein_coding	340	317	344	365	255	288	89	93	147	127	99	83	208	277	52	43	15	85
Human	ENSG00000070476.15	ZXDC	NA	chr3	126437600	126475891	-	7.329	protein_coding	1205	1028	1234	1176	779	906	518	629	493	457	340	222	319	511	205	84	15	76
Human	ENSG00000070495.15	JMJD6	NA	chr17	76712831	76726799	-	5.969	protein_coding	1000	1097	1353	1418	1379	1347	1667	1290	1017	824	1565	693	673	979	792	321	144	389
Human	ENSG00000070501.12	POLB	NA	chr8	42338453	42371808	+	4.106	protein_coding	670	567	890	1006	659	608	342	253	177	121	151	85	63	83	67	16	7	27
Human	ENSG00000070526.15	ST6GALNAC1	NA	chr17	76624760	76643786	-	3.396	protein_coding	1	1	3	2	NA	NA	NA	NA	NA	NA	1	7	2	1	2	4	1	2
Human	ENSG00000070540.13	WIPI1	NA	chr17	68420947	68457513	-	3.403	protein_coding	1950	2170	2516	2736	1467	1790	372	197	232	231	338	126	201	222	259	63	10	71
Human	ENSG00000070601.10	FRMPD1	NA	chr9	37650953	37746904	+	5.913	protein_coding	2	1	NA	1	NA	1	NA	NA	NA	NA	7	1	NA	1	2	3	2	1
Human	ENSG00000070610.14	GBA2	NA	chr9	35736865	35749228	-	4.803	protein_coding	3217	2965	2601	2458	1959	2225	474	441	349	326	323	134	221	336	166	45	21	64
Human	ENSG00000070614.15	NDST1	NA	chr5	150485817	150558211	+	9.51	protein_coding	5497	5618	7547	6029	8437	11065	4797	5187	5387	4777	4572	2568	4358	6831	1531	580	131	749
Human	ENSG00000070669.17	ASNS	NA	chr7	97851676	97872542	-	4.896	protein_coding	6	3	20	7	6	5	31	44	23	24	17	15	21	28	12	4	2	14
Human	ENSG00000070718.12	AP3M2	NA	chr8	42152945	42171673	+	6.276	protein_coding	671	745	1057	1091	930	951	405	321	210	242	291	138	118	187	159	40	16	59
Human	ENSG00000070729.14	CNGB1	NA	chr16	57882339	57971128	-	7.31	protein_coding	6	NA	2	2	NA	NA	1	3	NA	NA	5	4	3	13	6	6	3	14
Human	ENSG00000070731.11	ST6GALNAC2	NA	chr17	76565376	76586956	-	3.002	protein_coding	4	4	8	5	1	2	NA	NA	NA	NA	NA	1	NA	NA	NA	NA	1	1
Human	ENSG00000070748.19	CHAT	NA	chr10	49609094	49667942	+	6.588	protein_coding	NA	NA	NA	NA	NA	NA	NA	NA	NA	NA	7	5	14	17	12	3	2	21
Human	ENSG00000070756.17	PABPC1	NA	chr8	100685815	100722809	-	9.546	protein_coding	15799	17116	22461	19379	12050	13818	20605	25382	17414	16442	16868	14204	9666	11799	7041	4814	944	3308
Human	ENSG00000070759.17	TESK2	NA	chr1	45343882	45491163	-	3.319	protein_coding	241	238	228	191	153	150	5	2	2	1	15	13	11	11	8	8	5	6
Human	ENSG00000070761.8	CFAP20	NA	chr16	58113591	58129381	-	2.302	protein_coding	1131	1392	1771	2235	1078	1346	842	676	485	380	813	461	380	512	418	156	69	166
Human	ENSG00000070770.10	CSNK2A2	NA	chr16	58157906	58198106	-	10.363	protein_coding	5615	6805	4643	5053	2664	2831	2452	2346	1995	1647	1381	736	753	1027	716	268	66	256
Human	ENSG00000070778.13	PTPN21	NA	chr14	88465777	88555007	-	7.67	protein_coding	1260	1075	567	683	402	427	277	246	212	217	62	47	68	98	37	16	5	24
Human	ENSG00000070785.17	EIF2B3	NA	chr1	44850521	44986722	-	3.411	protein_coding	793	932	1912	2134	1349	1477	840	656	476	416	460	245	211	257	165	70	32	76
Human	ENSG00000070808.16	CAMK2A	NA	chr5	150219490	150290291	-	6.179	protein_coding	2	NA	NA	NA	1	NA	NA	1	NA	NA	10	5	6	2	8	4	4	16
Human	ENSG00000070814.22	TCOF1	NA	chr5	150357628	150400308	+	11.439	protein_coding	1354	1611	2672	3077	1758	2014	4990	5291	3084	3181	2380	1401	1240	1978	1330	501	162	565
Human	ENSG00000070831.17	CDC42	NA	chr1	22025510	22101360	+	16.278	protein_coding	19276	18782	21823	23928	16761	16584	5867	5083	3601	2665	6264	3309	2374	3050	2415	1024	275	737
Human	ENSG00000070882.13	OSBPL3	NA	chr7	24796539	24981634	-	8.089	protein_coding	3309	3038	3913	4329	3919	3860	997	933	524	509	891	502	546	735	606	193	66	306
Human	ENSG00000070886.12	EPHA8	NA	chr1	22563488	22603595	+	5.434	protein_coding	NA	2	NA	NA	1	1	NA	NA	NA	NA	2	1	3	NA	NA	NA	3	4
Human	ENSG00000070915.10	SLC12A3	NA	chr16	56865206	56915850	+	6.18	protein_coding	3	3	1	NA	1	1	10	11	35	41	134	96	351	602	23	15	4	20
Human	ENSG00000070950.10	RAD18	NA	chr3	8775401	8963773	-	6.984	protein_coding	340	425	716	960	442	487	4432	4058	2722	2568	2056	1015	677	1073	1097	416	86	285
Human	ENSG00000070961.16	ATP2B1	NA	chr12	89588048	89709300	-	9.5	protein_coding	2562	2102	2105	1996	1344	1372	4660	3809	3323	2725	3884	1616	1418	2084	2813	637	128	438
Human	ENSG00000070985.13	TRPM5	NA	chr11	2404514	2423045	-	3.962	protein_coding	1	NA	2	NA	1	NA	NA	NA	NA	1	NA	NA	NA	3	1	NA	2	1
Human	ENSG00000071051.14	NCK2	NA	chr2	105744911	105894274	+	2.975	protein_coding	1531	1704	1572	1577	1148	1150	426	489	314	384	279	173	219	366	225	80	27	119
Human	ENSG00000071054.16	MAP4K4	NA	chr2	101696849	101894689	+	11.961	protein_coding	13839	15945	25199	25794	30538	35005	3655	4015	2657	2642	3143	2189	2220	3490	2046	811	405	1046
Human	ENSG00000071073.13	MGAT4A	NA	chr2	98619105	98731132	-	9.636	protein_coding	720	803	773	801	1318	1467	5	11	4	NA	27	11	7	8	24	9	9	15
Human	ENSG00000071082.11	RPL31	NA	chr2	101002228	101024032	+	5.277	protein_coding	30794	35233	37853	38998	24768	25735	9686	8587	5623	5482	8415	5241	3322	5374	4980	3677	1169	2164
Human	ENSG00000071127.17	WDR1	NA	chr4	10074338	10116949	-	7.827	protein_coding	16861	19853	25648	31317	18128	19664	7062	5553	4376	3662	5700	2509	2694	4296	2519	768	225	1022
Human	ENSG00000071189.21	SNX13	NA	chr7	17790760	17940501	-	16.418	protein_coding	3333	2815	2985	2979	1974	2031	1389	1116	834	752	889	426	356	557	534	130	43	166
Human	ENSG00000071203.9	MS4A12	NA	chr11	60492777	60507430	+	1.839	protein_coding	3	NA	NA	NA	NA	NA	NA	NA	NA	NA	NA	NA	NA	1	NA	1	NA	NA
Human	ENSG00000071205.12	ARHGAP10	NA	chr4	147732062	148072776	+	10.755	protein_coding	979	1066	964	1267	516	478	837	751	587	535	762	403	617	883	316	148	76	172
Human	ENSG00000071242.12	RPS6KA2	NA	chr6	166409363	166906451	-	8.251	protein_coding	9317	8435	6835	6799	6087	6711	NA	NA	1	NA	10	13	16	35	6	1	2	12
Human	ENSG00000071243.16	ING3	NA	chr7	120950762	120977216	+	5.2	protein_coding	1106	1042	971	987	581	582	575	441	284	312	240	72	70	95	61	17	10	12
Human	ENSG00000071246.11	VASH1	NA	chr14	76761467	76783015	+	7.223	protein_coding	11628	14764	3690	3739	5880	8108	6	10	3	11	54	43	76	108	40	25	6	60
Human	ENSG00000071282.12	LMCD1	NA	chr3	8501806	8574668	+	9.025	protein_coding	1610	1740	1387	1009	974	1202	1143	1087	1647	1355	2682	1269	2936	4056	1756	584	281	1402
Human	ENSG00000071462.12	BUD23	NA	chr7	73683024	73705161	+	7.943	protein_coding	782	964	1770	2283	1311	1453	1163	947	657	648	702	339	324	422	347	106	48	135
Human	ENSG00000071537.14	SEL1L	NA	chr14	81471546	81533853	-	9.553	protein_coding	8914	8377	9395	8933	4904	5060	2228	1897	1327	1161	1796	774	657	1093	863	239	34	196
Human	ENSG00000071539.14	TRIP13	NA	chr5	892883	919357	+	3.319	protein_coding	404	766	1061	1706	544	730	2809	2053	960	1050	866	369	319	380	270	90	13	72
Human	ENSG00000071553.18	ATP6AP1	NA	chrX	154428632	154436516	+	5.683	protein_coding	5583	6800	6632	7384	4433	4940	1228	915	929	803	1101	607	721	1298	463	182	100	279
Human	ENSG00000071564.17	TCF3	NA	chr19	1609289	1652615	-	6.09	protein_coding	2803	2901	2546	2974	1883	2079	847	1019	602	700	991	706	1004	1768	345	181	46	263
Human	ENSG00000071575.11	TRIB2	NA	chr2	12716888	12742734	+	4.588	protein_coding	2204	2216	3429	3537	2693	2605	NA	NA	NA	NA	NA	1	NA	NA	NA	1	2	NA
Human	ENSG00000071626.17	DAZAP1	NA	chr19	1407568	1435687	+	9.201	protein_coding	2739	2830	4572	5222	3087	3639	1869	1963	1351	1309	1332	817	706	1316	635	264	84	325
Human	ENSG00000071655.18	MBD3	NA	chr19	1573595	1592865	-	7.909	protein_coding	2404	2808	2952	3244	1613	1806	633	697	583	586	213	128	198	345	80	28	10	35
Human	ENSG00000071677.1	PRLH	NA	chr2	237566573	237567175	+	0.264	protein_coding	NA	NA	NA	NA	NA	NA	NA	NA	NA	NA	NA	NA	NA	NA	NA	NA	NA	NA
Human	ENSG00000071794.16	HLTF	NA	chr3	149030126	149086554	-	6.024	protein_coding	2255	2252	2966	3176	2304	2197	2885	2022	1545	1230	5007	2566	1863	2401	2287	682	101	515
Human	ENSG00000071859.15	FAM50A	NA	chrX	154444140	154450654	+	2.552	protein_coding	3040	3461	3884	4400	2887	2853	1109	814	882	776	1100	539	482	891	629	221	145	329
Human	ENSG00000071889.17	FAM3A	NA	chrX	154506158	154516242	-	5.098	protein_coding	812	863	890	881	453	534	356	297	327	319	260	114	264	428	118	25	18	80
Human	ENSG00000071894.17	CPSF1	NA	chr8	144393228	144409335	-	6.058	protein_coding	2014	2270	2885	3054	1612	2055	1509	1677	1174	1147	877	716	639	1055	394	197	84	305
Human	ENSG00000071909.19	MYO3B	NA	chr2	170178144	170655171	+	8.236	protein_coding	9	4	NA	NA	NA	2	NA	1	NA	NA	2	1	NA	NA	4	2	1	11
Human	ENSG00000071967.12	CYBRD1	NA	chr2	171522246	171558129	+	5.172	protein_coding	2240	2057	1757	1550	745	713	662	415	752	490	911	310	2075	2042	402	107	76	299
Human	ENSG00000071991.9	CDH19	NA	chr18	66501082	66604138	-	6.864	protein_coding	36	58	37	46	28	17	NA	NA	NA	NA	3	1	NA	NA	1	2	NA	1
Human	ENSG00000071994.11	PDCD2	NA	chr6	170575294	170584692	-	6.476	protein_coding	2248	2207	2727	3008	1573	1556	1078	935	531	467	542	222	174	232	253	72	9	49
Human	ENSG00000072041.17	SLC6A15	NA	chr12	84859490	84913615	-	8.727	protein_coding	92	47	48	23	21	7	1968	1986	531	602	792	429	148	238	511	145	31	92
Human	ENSG00000072042.13	RDH11	NA	chr14	67676799	67695793	-	5.498	protein_coding	3236	3333	4391	5167	3532	3828	722	592	526	467	702	274	336	473	281	77	31	99
Human	ENSG00000072062.15	PRKACA	NA	chr19	14091687	14118084	-	7.764	protein_coding	585	560	590	607	356	456	253	283	213	247	341	306	309	392	106	81	11	74
Human	ENSG00000072071.16	ADGRL1	NA	chr19	14147742	14206187	-	8.487	protein_coding	424	389	279	241	104	119	113	183	175	181	452	297	531	779	246	125	41	240
Human	ENSG00000072080.11	SPP2	NA	chr2	234050678	234077134	+	1.265	protein_coding	NA	NA	NA	NA	NA	2	NA	NA	NA	NA	NA	NA	NA	1	NA	1	NA	NA
Human	ENSG00000072110.15	ACTN1	NA	chr14	68874127	68979440	-	10.641	protein_coding	9332	9857	16288	17032	9629	11545	4643	4777	3529	3186	6710	5345	5139	7819	2653	1511	556	2281
Human	ENSG00000072121.17	ZFYVE26	NA	chr14	67727373	67816590	-	15.884	protein_coding	2776	2679	2969	3582	2372	2807	658	633	512	497	745	562	670	1050	226	94	48	177
Human	ENSG00000072133.11	RPS6KA6	NA	chrX	84058345	84188199	-	8.794	protein_coding	18	7	22	16	31	13	389	299	209	200	305	191	102	172	136	47	17	47
Human	ENSG00000072134.15	EPN2	NA	chr17	19215614	19336715	+	8.517	protein_coding	2697	3030	2008	2588	1161	1376	218	235	265	204	346	216	426	554	201	71	25	124
Human	ENSG00000072135.13	PTPN18	NA	chr2	130356044	130375405	+	5.732	protein_coding	1860	1930	1718	1875	770	815	243	239	266	197	146	86	141	220	65	21	9	32
Human	ENSG00000072163.20	LIMS2	NA	chr2	127638380	127681786	-	8.731	protein_coding	1397	1340	995	1125	196	266	2	2	3	6	22	16	48	60	3	3	6	21
Human	ENSG00000072182.13	ASIC4	NA	chr2	219514169	219538772	+	5.25	protein_coding	5	NA	1	2	1	NA	1	NA	NA	1	1	NA	2	3	1	NA	1	2
Human	ENSG00000072195.15	SPEG	NA	chr2	219434842	219493629	+	17.066	protein_coding	8	2	2	1	NA	NA	7	14	19	15	42	25	72	96	43	18	8	44
Human	ENSG00000072201.14	LNX1	NA	chr4	53459300	53701405	-	5.624	protein_coding	1551	1793	1002	1070	381	456	1	2	NA	1	1	3	3	2	4	6	2	6
Human	ENSG00000072210.19	ALDH3A2	NA	chr17	19648135	19685760	+	15.331	protein_coding	2715	2857	3322	3720	1434	1654	613	491	380	265	451	287	212	291	153	74	45	89
Human	ENSG00000072274.13	TFRC	NA	chr3	196027182	196082096	-	7.794	protein_coding	2525	2598	3649	4119	4690	4224	7717	7952	4034	3724	9413	5793	4123	6680	4570	1929	449	1347
Human	ENSG00000072310.17	SREBF1	NA	chr17	17810398	17837011	-	8.243	protein_coding	2425	2813	2564	3281	2071	2693	241	426	751	754	642	378	780	1286	465	132	41	279
Human	ENSG00000072315.3	TRPC5	NA	chrX	111774314	112082776	-	5.839	protein_coding	3	NA	NA	NA	NA	NA	NA	NA	NA	NA	2	NA	NA	NA	2	NA	2	2
Human	ENSG00000072364.13	AFF4	NA	chr5	132875394	132963634	-	11.281	protein_coding	6738	6089	6296	6867	5636	5557	3970	3586	3813	3151	3567	2277	2694	3517	1778	748	199	880
Human	ENSG00000072401.15	UBE2D1	NA	chr10	58334978	58370751	+	3.48	protein_coding	622	417	595	676	380	330	529	471	278	269	464	242	180	237	267	90	25	73
Human	ENSG00000072415.10	MPP5	NA	chr14	67240712	67336061	+	14.825	protein_coding	2202	1937	1910	2245	1512	1469	2486	2329	2254	1684	1624	825	934	1191	457	209	66	211
Human	ENSG00000072422.17	RHOBTB1	NA	chr10	60869437	61001440	-	4.779	protein_coding	2805	2799	1565	2041	1180	1213	301	192	320	225	743	335	425	633	233	94	32	138
Human	ENSG00000072501.19	SMC1A	NA	chrX	53374148	53422728	-	10.83	protein_coding	3101	3445	4071	4293	2659	2784	5695	4678	3003	2789	3641	1779	1402	2431	1090	341	70	289
Human	ENSG00000072506.13	HSD17B10	NA	chrX	53431257	53434370	-	1.112	protein_coding	1585	1935	3262	3628	1758	1957	1311	979	723	655	1008	469	403	595	358	119	34	106
Human	ENSG00000072518.21	MARK2	NA	chr11	63838927	63911019	+	12.009	protein_coding	862	867	1095	1168	743	807	707	798	613	605	430	363	468	646	220	99	57	213
Human	ENSG00000072571.20	HMMR	NA	chr5	163460202	163491941	+	3.932	protein_coding	628	1233	1519	1865	443	622	2964	2186	1786	1354	1240	680	266	468	184	99	10	31
Human	ENSG00000072609.18	CHFR	NA	chr12	132822186	132956304	-	17.113	protein_coding	2032	2040	2334	2486	1616	1934	220	170	196	163	135	72	92	194	45	34	8	44
Human	ENSG00000072657.9	TRHDE	NA	chr12	72087265	72670758	+	12.264	protein_coding	4	NA	3	NA	1	NA	NA	NA	NA	NA	4	5	NA	1	3	4	8	6
Human	ENSG00000072682.19	P4HA2	NA	chr5	132190146	132295315	-	9.968	protein_coding	1485	2056	2108	2504	1491	1687	1270	769	935	912	2732	1264	1906	2892	1531	464	247	861
Human	ENSG00000072694.21	FCGR2B	NA	chr1	161663146	161678654	+	6.651	protein_coding	13	NA	2	NA	9	6	NA	NA	NA	NA	1	NA	1	NA	2	3	5	3
Human	ENSG00000072736.19	NFATC3	NA	chr16	68084750	68229259	+	8.806	protein_coding	1682	1596	1580	1729	1032	1266	679	660	509	444	551	350	371	501	293	181	89	187
Human	ENSG00000072756.17	TRNT1	NA	chr3	3126932	3150879	+	5.802	protein_coding	1163	927	1139	1232	804	747	387	357	208	183	184	75	72	117	77	28	11	30
Human	ENSG00000072778.20	ACADVL	NA	chr17	7217124	7225266	+	4.82	protein_coding	6669	7355	7021	7597	5636	6231	3282	2661	2393	1982	2700	1276	1635	2730	1017	376	190	539
Human	ENSG00000072786.13	STK10	NA	chr5	172042078	172188224	-	8.915	protein_coding	5441	6363	4878	5330	5197	6373	739	697	543	430	1203	574	952	1499	451	186	77	294
Human	ENSG00000072803.17	FBXW11	NA	chr5	171861548	172006873	-	5.577	protein_coding	2771	2465	3202	3432	2019	2070	1871	1604	982	971	1479	679	797	834	628	204	37	203
Human	ENSG00000072818.12	ACAP1	NA	chr17	7336528	7351477	+	7.42	protein_coding	16	11	15	16	14	5	4	9	12	14	79	58	106	162	21	12	10	22
Human	ENSG00000072832.15	CRMP1	NA	chr4	5748083	5893086	-	5.851	protein_coding	5	1	3	5	1	NA	NA	NA	1	NA	NA	NA	NA	NA	NA	3	1	NA
Human	ENSG00000072840.13	EVC	NA	chr4	5711200	5814305	+	7.144	protein_coding	1218	1066	956	1211	611	756	411	427	497	616	441	365	651	1121	215	121	45	206
Human	ENSG00000072849.11	DERL2	NA	chr17	5471253	5486811	-	6.383	protein_coding	1729	1773	2427	2557	1599	1660	761	581	488	415	466	211	250	340	158	54	25	66
Human	ENSG00000072858.11	SIDT1	NA	chr3	113532554	113629575	+	7.798	protein_coding	2	NA	1	6	38	29	3	2	NA	NA	7	3	3	5	9	NA	2	5
Human	ENSG00000072864.16	NDE1	NA	chr16	15643266	15734691	+	8.217	protein_coding	873	1095	1327	1441	787	980	390	432	275	270	312	296	213	363	148	98	29	144
Human	ENSG00000072952.19	IRAG1	NA	chr11	10573090	10693988	-	7.7	protein_coding	99	94	161	147	67	74	NA	NA	1	NA	1	NA	3	3	NA	NA	2	1
Human	ENSG00000072954.7	TMEM38A	NA	chr19	16661138	16690023	+	2.987	protein_coding	22	10	20	21	10	9	10	11	3	7	54	32	50	66	22	11	9	33
Human	ENSG00000072958.9	AP1M1	NA	chr19	16197853	16245906	+	14.094	protein_coding	1464	1810	2420	2927	1658	1832	1341	1193	845	738	1025	481	538	722	502	162	45	193
Human	ENSG00000073008.15	PVR	NA	chr19	44643797	44666162	+	6.098	protein_coding	2823	3560	7408	9739	3629	3746	2795	2372	2528	2442	1297	572	812	1283	780	218	105	301
Human	ENSG00000073050.12	XRCC1	NA	chr19	43543310	43580473	-	2.745	protein_coding	505	696	833	963	495	552	511	336	325	295	272	120	158	270	83	28	6	38
Human	ENSG00000073060.16	SCARB1	NA	chr12	124776855	124882668	-	7.741	protein_coding	688	1056	1645	1882	751	1016	948	1300	661	818	651	566	784	1504	211	122	75	294
Human	ENSG00000073067.14	CYP2W1	NA	chr7	983180	989640	+	2.791	protein_coding	NA	NA	NA	1	1	NA	NA	NA	NA	NA	NA	1	NA	NA	NA	NA	NA	1
Human	ENSG00000073111.14	MCM2	NA	chr3	127598409	127622436	+	4.715	protein_coding	620	1283	2405	3876	997	1235	5144	5366	2946	2620	4433	2561	2262	3439	1313	598	171	431
Human	ENSG00000073146.16	MOV10L1	NA	chr22	50089878	50161690	+	6.872	protein_coding	2206	1077	955	991	472	346	NA	NA	NA	NA	1	1	2	NA	3	NA	1	2
Human	ENSG00000073150.14	PANX2	NA	chr22	50170730	50180295	+	3.103	protein_coding	35	57	58	77	41	55	6	1	NA	2	6	3	2	5	3	1	2	4
Human	ENSG00000073169.14	SELENOO	NA	chr22	50200978	50217616	+	2.363	protein_coding	789	935	844	857	670	773	273	287	194	217	203	95	95	186	99	30	15	37
Human	ENSG00000073282.14	TP63	NA	chr3	189631388	189897276	+	7.479	protein_coding	6	1	NA	NA	1	1	NA	1	2	4	7	3	NA	2	6	6	6	7
Human	ENSG00000073331.18	ALPK1	NA	chr4	112285508	112442621	+	12.326	protein_coding	1275	1522	1507	1284	946	1158	290	188	208	195	302	132	185	323	76	28	8	44
Human	ENSG00000073350.14	LLGL2	NA	chr17	75525079	75575209	+	7.939	protein_coding	377	354	816	851	483	451	80	132	117	104	938	506	1404	2424	336	171	81	488
Human	ENSG00000073417.15	PDE8A	NA	chr15	84980439	85139145	+	8.004	protein_coding	5871	5513	5001	4702	3736	4251	511	573	448	416	413	256	338	537	246	111	32	110
Human	ENSG00000073464.13	CLCN4	NA	chrX	10156974	10237660	+	7.562	protein_coding	443	553	723	841	337	309	72	68	90	56	125	68	52	95	42	14	3	16
Human	ENSG00000073536.18	NLE1	NA	chr17	35128729	35142304	-	5.475	protein_coding	493	589	1256	1199	731	691	1453	1580	700	689	643	282	200	345	336	114	46	125
Human	ENSG00000073578.17	SDHA	NA	chr5	218240	257082	+	8.765	protein_coding	538	512	563	693	363	418	426	356	217	252	389	170	220	384	189	56	13	78
Human	ENSG00000073584.20	SMARCE1	NA	chr17	40624961	40648654	-	18.47	protein_coding	1123	847	766	730	693	561	388	365	238	252	266	112	130	188	126	28	7	25
Human	ENSG00000073598.6	FNDC8	NA	chr17	35121614	35130732	+	1.352	protein_coding	1	2	NA	1	NA	NA	NA	NA	NA	NA	NA	NA	NA	NA	NA	NA	1	NA
Human	ENSG00000073605.18	GSDMB	NA	chr17	39904594	39919854	-	5.905	protein_coding	349	287	269	268	179	138	73	73	54	58	118	97	121	209	111	50	24	86
Human	ENSG00000073614.13	KDM5A	NA	chr12	280056	389320	-	12.029	protein_coding	5560	5454	6507	7028	4801	4835	2365	2203	2108	1820	1649	964	1043	1404	793	318	101	362
Human	ENSG00000073670.14	ADAM11	NA	chr17	44758987	44781846	+	4.813	protein_coding	19	19	19	12	5	4	5	2	NA	1	47	29	37	56	37	13	7	22
Human	ENSG00000073711.11	PPP2R3A	NA	chr3	135965727	136147894	+	7.785	protein_coding	670	578	463	506	360	371	1816	1653	923	926	880	438	396	464	535	166	30	88
Human	ENSG00000073712.15	FERMT2	NA	chr14	52857267	52952435	-	8.463	protein_coding	5415	5290	5795	6621	6109	6292	1683	1294	1063	786	2513	1295	1200	1706	797	290	127	458
Human	ENSG00000073734.10	ABCB11	NA	chr2	168915497	169031324	-	7.715	protein_coding	7	6	26	28	15	15	NA	NA	NA	1	1	NA	NA	1	2	1	NA	4
Human	ENSG00000073737.17	DHRS9	NA	chr2	169064788	169096167	+	3.75	protein_coding	5	7	38	45	3	1	2	NA	16	5	NA	1	11	15	17	4	1	1
Human	ENSG00000073754.6	CD5L	NA	chr1	157830910	157898256	-	2.469	protein_coding	1	NA	NA	NA	NA	NA	NA	NA	NA	NA	2	1	2	5	2	14	2	3
Human	ENSG00000073756.12	PTGS2	NA	chr1	186671790	186680423	-	5.265	protein_coding	79	47	159	81	145	74	22	20	10	15	33	11	11	23	26	8	6	10
Human	ENSG00000073792.16	IGF2BP2	NA	chr3	185643129	185825042	-	5.33	protein_coding	2203	2193	2183	2844	1353	1517	1899	2076	1756	1518	1520	1060	1055	1625	914	332	111	556
Human	ENSG00000073803.14	MAP3K13	NA	chr3	185282940	185489094	+	12.604	protein_coding	769	808	971	1108	597	605	375	319	254	224	362	248	203	258	139	81	30	65
Human	ENSG00000073849.16	ST6GAL1	NA	chr3	186930324	187078553	+	11.142	protein_coding	3227	2710	3060	3026	1722	1681	NA	NA	NA	NA	4	22	2	6	11	14	8	15
Human	ENSG00000073861.3	TBX21	NA	chr17	47733235	47746122	+	2.625	protein_coding	5	1	4	NA	4	1	NA	NA	NA	NA	1	NA	3	NA	1	1	1	NA
Human	ENSG00000073905.8	VDAC1P1	NA	chrX	80929499	80930347	+	0.848	processed_pseudogene	42	39	76	81	45	70	54	49	31	18	60	33	29	24	23	7	2	5
Human	ENSG00000073910.22	FRY	NA	chr13	31846712	32299125	+	18.852	protein_coding	1596	1630	862	1340	589	686	1	4	4	3	10	36	6	11	9	11	9	23
Human	ENSG00000073921.18	PICALM	NA	chr11	85957174	86069882	-	6.342	protein_coding	9127	9549	10771	11708	9264	9808	6784	5862	3948	3495	5474	3236	2694	3632	3649	1246	291	1227
Human	ENSG00000073969.18	NSF	NA	chr17	46590668	46757464	+	5.005	protein_coding	1150	1438	2126	2264	1316	1366	1320	973	697	568	660	219	296	281	191	65	20	53
Human	ENSG00000074047.22	GLI2	NA	chr2	120735622	120992653	+	7.72	protein_coding	6	NA	5	7	25	18	88	93	35	50	119	100	149	251	49	26	9	57
Human	ENSG00000074054.20	CLASP1	NA	chr2	121337775	121649476	-	10.941	protein_coding	4199	4298	4034	4116	3292	3762	1341	1367	1056	913	847	637	527	748	509	212	51	195
Human	ENSG00000074071.15	MRPS34	NA	chr16	1771889	1773150	-	1.092	protein_coding	1383	1995	2608	3116	1552	1781	1101	1124	622	645	644	315	265	397	253	75	20	78
Human	ENSG00000074181.9	NOTCH3	NA	chr19	15159037	15200995	-	9.408	protein_coding	11	1	4	1	4	1	NA	NA	2	1	10	15	36	53	13	8	10	46
Human	ENSG00000074201.9	CLNS1A	NA	chr11	77514935	77637794	-	4.581	protein_coding	2463	2544	4167	4789	2482	2455	5312	4449	2796	2427	3398	1740	1132	1476	1273	515	108	333
Human	ENSG00000074211.14	PPP2R2C	NA	chr4	6320577	6563600	-	9.366	protein_coding	26	27	38	34	99	108	1	NA	2	NA	5	2	NA	2	1	3	1	1
Human	ENSG00000074219.14	TEAD2	NA	chr19	49340594	49362457	-	2.98	protein_coding	3218	3083	4199	3560	2205	2363	48	27	47	22	230	57	136	255	51	29	20	49
Human	ENSG00000074266.22	EED	NA	chr11	86244752	86278813	+	6.807	protein_coding	700	654	972	1244	700	732	1542	1245	791	702	869	381	364	430	387	90	41	97
Human	ENSG00000074276.10	CDHR2	NA	chr5	176542510	176595974	+	5.348	protein_coding	6	1	3	2	2	NA	NA	NA	2	1	2	1	4	4	NA	NA	NA	6
Human	ENSG00000074317.11	SNCB	NA	chr5	176620081	176630556	-	2.008	protein_coding	2	2	4	6	22	34	NA	NA	NA	NA	1	NA	4	6	NA	1	4	3
Human	ENSG00000074319.13	TSG101	NA	chr11	18468335	18526951	-	3.558	protein_coding	1702	1581	1497	1652	950	899	910	752	646	458	534	202	225	295	184	69	25	63
Human	ENSG00000074356.17	NCBP3	NA	chr17	3802157	3846246	-	14.72	protein_coding	2858	2422	2402	2429	1505	1642	1430	1332	1003	899	770	464	448	747	370	121	41	184
Human	ENSG00000074370.18	ATP2A3	NA	chr17	3923869	3964464	-	6.893	protein_coding	2	4	6	7	2	3	NA	NA	NA	NA	138	78	160	309	38	18	5	34
Human	ENSG00000074410.14	CA12	NA	chr15	63321377	63381846	-	6.998	protein_coding	2	15	23	24	6	10	5	3	NA	3	73	27	64	57	104	15	7	50
Human	ENSG00000074416.14	MGLL	NA	chr3	127689061	128052190	-	11.849	protein_coding	4736	6866	4010	6771	2831	4034	1886	1393	1173	1086	1032	469	684	815	490	148	51	203
Human	ENSG00000074527.13	NTN4	NA	chr12	95657806	95791189	-	4.365	protein_coding	56381	45797	21170	23117	2402	2867	717	579	648	634	602	289	528	652	254	104	16	74
Human	ENSG00000074582.15	BCS1L	NA	chr2	218658763	218663443	+	3.379	protein_coding	878	993	1650	1840	1071	1260	576	660	251	245	242	114	93	124	87	30	20	23
Human	ENSG00000074590.13	NUAK1	NA	chr12	106063339	106140033	-	7.008	protein_coding	7671	7343	7581	12027	2525	2892	1735	1327	1544	1203	2846	1211	1445	2037	706	307	102	404
Human	ENSG00000074603.19	DPP8	NA	chr15	65442462	65517704	-	10.211	protein_coding	3843	3572	3628	3862	2194	2509	1217	1195	1057	856	744	419	416	596	314	130	29	116
Human	ENSG00000074621.14	SLC24A1	NA	chr15	65611365	65660995	+	9.084	protein_coding	843	828	861	906	726	707	285	240	270	213	103	64	97	158	16	8	7	12
Human	ENSG00000074657.14	ZNF532	NA	chr18	58862599	58986480	+	11.754	protein_coding	4466	4269	3297	3163	2586	3047	804	750	617	563	524	271	448	597	189	90	38	129
Human	ENSG00000074660.16	SCARF1	NA	chr17	1633857	1645744	-	4.958	protein_coding	3975	4411	4703	4930	4528	4935	13	21	13	12	6	6	13	24	6	2	NA	12
Human	ENSG00000074695.6	LMAN1	NA	chr18	59327822	59359265	-	6.07	protein_coding	8119	8456	11461	12719	6146	6636	5692	4780	4130	3473	4285	1838	1629	2428	1893	574	104	580
Human	ENSG00000074696.13	HACD3	NA	chr15	65530417	65578349	+	7.094	protein_coding	4709	4928	6806	7334	4490	4810	3834	3504	2813	2317	4128	2129	2139	2871	1819	762	317	825
Human	ENSG00000074706.13	IPCEF1	NA	chr6	154154495	154356792	-	8.474	protein_coding	413	430	332	354	341	348	4	3	NA	6	21	33	16	25	7	8	6	18
Human	ENSG00000074755.15	ZZEF1	NA	chr17	4004444	4143030	-	15.888	protein_coding	4252	4259	4879	5003	3367	3983	1267	1366	1278	1245	817	647	892	1110	369	146	42	220
Human	ENSG00000074771.4	NOX3	NA	chr6	155395367	155455839	-	1.98	protein_coding	1	1	NA	1	NA	NA	NA	NA	NA	NA	1	NA	NA	NA	NA	1	NA	NA
Human	ENSG00000074800.16	ENO1	NA	chr1	8860999	8879190	-	5.216	protein_coding	27952	35377	82662	99623	51569	55798	30865	30610	19885	17020	22432	13517	9942	13959	8716	4271	1845	3978
Human	ENSG00000074803.20	SLC12A1	NA	chr15	48178437	48304078	+	12.838	protein_coding	13	NA	NA	NA	NA	NA	NA	NA	NA	NA	1	NA	NA	1	NA	2	2	1
Human	ENSG00000074842.8	MYDGF	NA	chr19	4641373	4670362	-	1.67	protein_coding	4547	5881	6785	8215	4216	5256	1088	932	721	590	719	376	328	460	370	120	40	129
Human	ENSG00000074855.11	ANO8	NA	chr19	17323222	17334855	-	5.005	protein_coding	273	281	295	339	317	295	25	44	49	38	77	50	140	182	34	26	10	63
Human	ENSG00000074935.14	TUBE1	NA	chr6	112070662	112087529	-	7.087	protein_coding	2628	2764	2117	2475	952	1144	367	346	180	192	246	117	134	183	108	42	13	56
Human	ENSG00000074964.17	ARHGEF10L	NA	chr1	17539697	17697874	+	7.954	protein_coding	17	12	51	41	36	22	162	154	140	155	286	138	272	553	120	49	36	97
Human	ENSG00000074966.11	TXK	NA	chr4	48066392	48134250	-	3.466	protein_coding	4	3	4	3	NA	2	6	4	7	5	10	7	15	15	11	4	4	15
Human	ENSG00000075035.10	WSCD2	NA	chr12	108129287	108250537	+	6.74	protein_coding	1	NA	NA	NA	NA	NA	NA	NA	NA	NA	1	NA	NA	NA	NA	3	1	2
Human	ENSG00000075043.19	KCNQ2	NA	chr20	63400207	63472677	-	12.777	protein_coding	8	1	NA	1	NA	4	NA	NA	NA	NA	32	16	25	28	26	14	9	18
Human	ENSG00000075073.15	TACR2	NA	chr10	69403902	69416918	-	2.922	protein_coding	6	6	7	22	6	11	4	2	NA	NA	1	NA	1	1	NA	1	NA	NA
Human	ENSG00000075089.9	ACTR6	NA	chr12	100199121	100241865	+	3.813	protein_coding	795	798	1214	1390	673	805	515	390	301	253	355	165	120	158	178	47	24	51
Human	ENSG00000075131.10	TIPIN	NA	chr15	66336190	66386746	-	2.739	protein_coding	190	267	425	637	387	409	609	547	400	349	360	196	189	239	112	38	12	38
Human	ENSG00000075142.14	SRI	NA	chr7	88205114	88226993	-	4.226	protein_coding	2851	3022	4054	4445	3108	3217	1219	1188	587	519	858	407	286	390	420	91	13	95
Human	ENSG00000075151.21	EIF4G3	NA	chr1	20806291	21176888	-	9.596	protein_coding	5275	4979	5870	5649	4367	4507	1573	1459	1451	1309	1107	650	1009	1337	438	213	61	238
Human	ENSG00000075188.9	NUP37	NA	chr12	102073102	102120120	-	3.488	protein_coding	777	890	1600	2003	896	1029	1529	1291	865	756	654	295	239	312	147	66	10	24
Human	ENSG00000075213.11	SEMA3A	NA	chr7	83955776	84492724	-	9.259	protein_coding	7900	6131	11788	8165	3673	3730	110	83	141	141	252	141	183	223	82	30	19	49
Human	ENSG00000075218.19	GTSE1	NA	chr22	46296869	46330810	+	4.113	protein_coding	338	681	707	894	305	379	718	653	496	440	319	175	205	313	59	35	10	37
Human	ENSG00000075223.14	SEMA3C	NA	chr7	80742537	80922359	-	6.1	protein_coding	479	238	28	25	2	2	3833	3299	1560	1583	1779	1005	540	773	1149	424	184	454
Human	ENSG00000075234.17	TTC38	NA	chr22	46267960	46294008	+	3.578	protein_coding	1113	1183	1631	1804	1320	1415	320	259	230	202	385	215	276	424	141	78	48	122
Human	ENSG00000075239.14	ACAT1	NA	chr11	108116694	108147603	+	5.869	protein_coding	3792	3820	4194	4825	2464	2581	1740	1232	862	676	1099	560	377	499	419	135	24	76
Human	ENSG00000075240.17	GRAMD4	NA	chr22	46576011	46679790	+	4.901	protein_coding	814	742	1198	1286	576	601	159	128	73	51	277	151	251	395	118	48	12	75
Human	ENSG00000075275.18	CELSR1	NA	chr22	46360833	46537620	-	16.045	protein_coding	1230	686	446	434	372	264	796	908	876	1052	1034	760	1052	2102	515	264	60	384
Human	ENSG00000075290.8	WNT8B	NA	chr10	100463008	100483744	+	2.144	protein_coding	2	NA	NA	NA	NA	NA	NA	NA	NA	NA	4	NA	1	NA	1	NA	NA	3
Human	ENSG00000075292.19	ZNF638	NA	chr2	71276560	71435069	+	12.474	protein_coding	9281	8887	9881	10202	7184	7147	4620	4436	3269	2877	3300	1832	1651	2551	1477	552	138	565
Human	ENSG00000075303.13	SLC25A40	NA	chr7	87833567	87876360	-	5.084	protein_coding	912	737	749	734	510	453	322	272	259	181	268	108	115	175	124	31	5	25
Human	ENSG00000075336.12	TIMM21	NA	chr18	74148522	74160531	+	5.197	protein_coding	550	591	838	1066	398	435	557	520	300	215	214	97	66	111	73	25	4	7
Human	ENSG00000075340.23	ADD2	NA	chr2	70607617	70768225	-	12.673	protein_coding	14	8	114	52	115	90	NA	NA	NA	NA	1	2	NA	1	5	3	1	5
Human	ENSG00000075388.4	FGF4	NA	chr11	69771021	69775341	-	3.165	protein_coding	3	NA	NA	NA	NA	NA	NA	NA	NA	NA	NA	2	NA	NA	1	3	NA	4
Human	ENSG00000075391.17	RASAL2	NA	chr1	178094103	178484147	+	16.081	protein_coding	6111	5738	4043	5269	2806	3116	3559	3124	3292	2770	2272	1249	1669	2260	976	335	187	702
Human	ENSG00000075399.14	VPS9D1	NA	chr16	89707133	89720898	-	3.34	protein_coding	792	785	1186	796	856	864	34	41	39	37	42	26	50	95	24	12	3	28
Human	ENSG00000075407.18	ZNF37A	NA	chr10	38094333	38150293	+	13.19	protein_coding	1431	1198	1426	1522	1192	1170	720	738	674	550	629	421	352	511	218	94	26	138
Human	ENSG00000075413.19	MARK3	NA	chr14	103385376	103503831	+	21.53	protein_coding	3773	3362	4162	4303	3389	3601	1276	1418	912	934	1291	873	830	1307	855	335	131	482
Human	ENSG00000075415.13	SLC25A3	NA	chr12	98593590	98606379	+	8.896	protein_coding	15675	18595	25191	27455	14960	16832	9800	9284	6211	4782	8044	4896	3336	4343	2980	1660	632	1301
Human	ENSG00000075420.13	FNDC3B	NA	chr3	172039577	172401669	+	13.324	protein_coding	12978	11419	9783	10883	8220	8514	2750	3126	2997	2603	3199	2416	2490	3578	1391	870	343	1546
Human	ENSG00000075426.12	FOSL2	NA	chr2	28392447	28417317	+	7.162	protein_coding	12377	12370	18271	17313	11642	12084	3622	3514	3011	2604	3516	1951	2372	4050	2053	767	234	1283
Human	ENSG00000075429.9	CACNG5	NA	chr17	66835116	66894751	+	10.576	protein_coding	8	NA	NA	2	1	NA	NA	NA	NA	NA	2	4	1	NA	NA	6	NA	9
Human	ENSG00000075461.6	CACNG4	NA	chr17	66964706	67033398	+	3.583	protein_coding	NA	NA	NA	NA	NA	NA	NA	1	NA	NA	1	1	1	NA	NA	NA	2	NA
Human	ENSG00000075539.15	FRYL	NA	chr4	48497356	48780322	-	18.165	protein_coding	10372	8670	9662	8587	8546	8433	3593	3364	2404	2246	2877	1605	1325	1901	1845	525	170	586
Human	ENSG00000075568.17	TMEM131	NA	chr2	97756332	97995948	-	13.042	protein_coding	2147	1905	1945	1898	1520	1534	932	984	933	789	689	498	569	808	389	173	51	223
Human	ENSG00000075618.18	FSCN1	NA	chr7	5592815	5606655	+	3.699	protein_coding	7541	9154	7092	8934	9456	13220	1601	1638	1531	1614	3074	2013	2739	3959	1773	1034	546	1526
Human	ENSG00000075624.17	ACTB	NA	chr7	5526408	5563902	-	4.405	protein_coding	114592	128390	146566	194988	130979	139709	49570	44857	32230	26686	30355	19187	18300	24826	15068	6759	2431	10231
Human	ENSG00000075643.6	MOCOS	NA	chr18	36187496	36272157	+	6.303	protein_coding	27	38	124	119	152	172	444	469	324	325	182	127	132	195	79	25	8	24
Human	ENSG00000075651.16	PLD1	NA	chr3	171600403	171810950	-	12.86	protein_coding	13683	13881	5659	7732	5102	5801	283	244	214	226	1127	697	962	1389	339	213	73	426
Human	ENSG00000075673.12	ATP12A	NA	chr13	24680407	24712472	+	4.424	protein_coding	5	NA	NA	NA	1	NA	NA	NA	NA	1	8	3	5	10	7	NA	1	2
Human	ENSG00000075702.18	WDR62	NA	chr19	36054880	36105108	+	9.814	protein_coding	189	261	348	432	210	223	1016	931	761	824	457	303	357	743	197	86	33	105
Human	ENSG00000075711.21	DLG1	NA	chr3	197042559	197299330	-	16.552	protein_coding	3157	2811	3768	3785	2759	2834	3415	4263	2727	2366	2686	1954	1923	2857	1094	561	165	646
Human	ENSG00000075785.14	RAB7A	NA	chr3	128693668	128825942	+	7.194	protein_coding	2734	2930	3267	3885	2490	2724	2302	2161	1495	1298	1993	1136	996	1424	915	268	62	360
Human	ENSG00000075790.12	BCAP29	NA	chr7	107580245	107629170	+	5.625	protein_coding	112	66	57	96	52	43	22	21	18	21	18	3	5	9	1	3	1	4
Human	ENSG00000075826.17	SEC31B	NA	chr10	100486645	100519864	-	7.934	protein_coding	491	298	326	251	187	213	55	80	79	65	72	50	91	145	34	14	17	43
Human	ENSG00000075856.12	SART3	NA	chr12	108522213	108561400	-	7.637	protein_coding	2409	2583	3241	3915	2434	2452	2797	2591	1666	1483	1565	724	763	1155	657	243	88	247
Human	ENSG00000075884.14	ARHGAP15	NA	chr2	143091361	143768352	+	6.127	protein_coding	2	NA	NA	NA	2	NA	NA	NA	NA	NA	2	NA	NA	NA	1	2	2	1
Human	ENSG00000075886.11	TUBA3D	NA	chr2	131476118	131482934	+	1.572	protein_coding	NA	NA	NA	NA	NA	NA	NA	NA	NA	NA	1	1	NA	2	1	NA	NA	NA
Human	ENSG00000075891.22	PAX2	NA	chr10	100735602	100829944	+	6.375	protein_coding	8	NA	1	NA	NA	NA	1	2	NA	NA	5	1	6	1	4	3	3	4
Human	ENSG00000075914.13	EXOSC7	NA	chr3	44975240	45036066	+	4.429	protein_coding	727	765	1384	1637	834	1049	724	675	386	357	368	126	140	187	169	54	12	40
Human	ENSG00000075945.13	KIFAP3	NA	chr1	169921325	170085208	-	4.978	protein_coding	1443	1690	1745	2042	1089	1185	561	486	308	263	481	330	228	273	250	95	39	127
Human	ENSG00000075975.17	MKRN2	NA	chr3	12557056	12586208	+	9.783	protein_coding	1894	2053	2393	2513	1569	1663	2921	2424	1975	1664	2231	1069	1169	1653	1062	325	157	494
Human	ENSG00000076003.5	MCM6	NA	chr2	135839625	135876443	-	4.135	protein_coding	674	1232	1950	2851	1192	1668	2210	2050	1664	1205	1910	944	1059	1377	375	164	22	96
Human	ENSG00000076043.11	REXO2	NA	chr11	114439434	114450279	+	3.65	protein_coding	2301	2489	3416	3776	2239	2286	976	724	500	371	926	435	389	531	289	128	51	99
Human	ENSG00000076053.12	RBM7	NA	chr11	114400029	114414203	+	7.885	protein_coding	916	677	874	893	565	523	430	400	281	277	350	160	101	152	143	45	7	19
Human	ENSG00000076067.13	RBMS2	NA	chr12	56521819	56596193	+	8.914	protein_coding	5369	5704	4604	6610	2553	3043	1450	2313	1641	1323	849	988	1123	1453	338	273	71	332
Human	ENSG00000076108.12	BAZ2A	NA	chr12	56595595	56636816	-	10.936	protein_coding	3134	3032	2673	3044	2171	2447	1274	1480	1507	1374	1069	785	1186	1758	472	273	92	399
Human	ENSG00000076201.15	PTPN23	NA	chr3	47381010	47413435	+	5.975	protein_coding	845	839	766	820	582	708	185	260	313	336	115	193	519	720	43	46	21	77
Human	ENSG00000076242.16	MLH1	NA	chr3	36993349	37050846	+	7.97	protein_coding	1735	1890	2605	3138	1447	1513	1294	1086	778	644	614	294	240	424	213	51	10	32
Human	ENSG00000076248.11	UNG	NA	chr12	109097596	109110992	+	2.544	protein_coding	1249	1448	1815	2252	786	905	1839	1790	948	919	746	313	307	444	194	114	35	93
Human	ENSG00000076258.10	FMO4	NA	chr1	171314182	171342084	+	2.542	protein_coding	20	29	29	37	22	36	4	8	3	3	10	3	4	3	5	1	2	NA
Human	ENSG00000076321.11	KLHL20	NA	chr1	173714940	173786692	+	4.244	protein_coding	1480	1629	1749	1815	1218	1232	475	431	356	292	312	159	171	246	167	49	25	64
Human	ENSG00000076344.16	RGS11	NA	chr16	268300	275980	-	4.798	protein_coding	6	27	47	45	4	5	NA	NA	NA	NA	1	NA	NA	1	NA	NA	NA	NA
Human	ENSG00000076351.13	SLC46A1	NA	chr17	28394641	28407197	-	7.954	protein_coding	61	88	138	175	120	169	234	180	137	132	270	95	203	298	156	41	15	89
Human	ENSG00000076356.7	PLXNA2	NA	chr1	208022241	208244384	-	13.845	protein_coding	11542	13149	9474	11444	6355	7492	174	308	54	61	128	117	151	190	62	65	25	72
Human	ENSG00000076382.17	SPAG5	NA	chr17	28577564	28599025	-	5.218	protein_coding	780	1433	1852	2392	1135	1370	3285	2494	1786	1627	1693	776	518	857	546	220	54	172
Human	ENSG00000076513.17	ANKRD13A	NA	chr12	109999185	110039763	+	7.35	protein_coding	2852	3009	2936	3118	1690	1842	1652	1196	1333	1180	863	431	453	624	328	88	28	121
Human	ENSG00000076554.15	TPD52	NA	chr8	80034744	80231232	-	8.197	protein_coding	11096	10050	2736	5315	215	260	1211	1285	637	494	265	177	147	146	102	35	14	43
Human	ENSG00000076555.15	ACACB	NA	chr12	109116594	109268226	+	14.505	protein_coding	868	923	690	604	403	543	39	62	28	26	90	86	168	253	43	43	26	117
Human	ENSG00000076604.15	TRAF4	NA	chr17	28744004	28750956	+	4.573	protein_coding	840	995	1418	1657	1336	1294	1355	1222	829	764	889	319	372	590	504	161	88	229
Human	ENSG00000076641.4	PAG1	NA	chr8	80967809	81112068	-	11.023	protein_coding	138	168	145	145	262	262	15	38	5	8	83	148	39	50	116	57	11	55
Human	ENSG00000076650.7	GPATCH1	NA	chr19	33080898	33130542	+	4.469	protein_coding	430	435	593	666	362	327	377	326	184	205	213	117	83	157	96	24	5	33
Human	ENSG00000076662.10	ICAM3	NA	chr19	10333775	10339661	-	2.788	protein_coding	300	573	565	600	356	442	187	123	110	79	124	79	58	87	43	20	18	24
Human	ENSG00000076685.19	NT5C2	NA	chr10	103087184	103277605	-	9.137	protein_coding	3955	3591	4494	5074	2957	3197	1493	1348	1242	1092	2403	1658	1759	2504	898	369	80	451
Human	ENSG00000076706.17	MCAM	NA	chr11	119308528	119321521	-	7.422	protein_coding	24138	45809	44392	70661	39903	50866	2179	1632	1708	1659	1728	508	684	1076	1186	258	53	324
Human	ENSG00000076716.9	GPC4	NA	chrX	133300102	133415489	-	4.959	protein_coding	26	29	24	49	10	6	521	506	593	674	1064	700	1495	2136	652	257	76	566
Human	ENSG00000076770.14	MBNL3	NA	chrX	132369316	132489968	-	12.199	protein_coding	139	158	174	204	78	86	NA	NA	NA	NA	4	1	3	1	NA	4	4	4
Human	ENSG00000076826.10	CAMSAP3	NA	chr19	7595862	7618304	+	4.884	protein_coding	4	NA	1	1	NA	NA	66	103	72	75	65	51	105	158	62	35	15	51
Human	ENSG00000076864.19	RAP1GAP	NA	chr1	21596214	21669363	-	5.755	protein_coding	10	7	2	1	5	6	98	60	154	149	26	14	22	41	11	11	8	19
Human	ENSG00000076924.12	XAB2	NA	chr19	7619524	7629545	-	4.653	protein_coding	978	1162	1615	1788	1141	1151	953	1056	593	579	596	327	324	604	386	141	55	137
Human	ENSG00000076928.18	ARHGEF1	NA	chr19	41883172	41930150	+	8.624	protein_coding	3003	3742	3619	3971	2081	2904	1421	1159	902	872	532	225	263	500	225	54	17	91
Human	ENSG00000076944.16	STXBP2	NA	chr19	7636880	7647873	+	6.036	protein_coding	168	145	268	297	133	137	267	267	251	200	171	109	125	257	78	42	23	44
Human	ENSG00000076984.18	MAP2K7	NA	chr19	7903842	7914478	+	5.145	protein_coding	513	511	614	682	337	425	375	463	391	392	190	120	193	306	76	34	2	59
Human	ENSG00000077009.13	NMRK2	NA	chr19	3933102	3942416	+	1.141	protein_coding	NA	NA	NA	1	NA	NA	NA	NA	NA	NA	1	1	NA	1	1	NA	NA	NA
Human	ENSG00000077044.11	DGKD	NA	chr2	233354493	233472104	+	9.784	protein_coding	3852	5384	6371	4880	4592	5447	1286	1573	878	890	753	382	438	724	421	160	47	254
Human	ENSG00000077063.11	CTTNBP2	NA	chr7	117710650	117874139	-	6.969	protein_coding	9	2	6	1	6	NA	183	132	153	147	138	50	77	130	53	24	11	22
Human	ENSG00000077080.10	ACTL6B	NA	chr7	100643096	100656448	-	2.376	protein_coding	NA	NA	NA	1	NA	NA	NA	NA	NA	NA	1	NA	NA	NA	NA	NA	NA	2
Human	ENSG00000077092.19	RARB	NA	chr3	25174331	25597932	+	3.697	protein_coding	12	6	42	15	33	32	NA	1	NA	1	27	45	17	30	20	36	6	14
Human	ENSG00000077097.15	TOP2B	NA	chr3	25597904	25664907	-	6.044	protein_coding	6882	6480	8018	8384	5782	5704	4680	4575	2660	2413	4289	2945	1578	2383	1923	724	130	538
Human	ENSG00000077147.16	TM9SF3	NA	chr10	96518109	96587452	-	7.494	protein_coding	9889	8718	10990	11866	7210	7318	7171	6623	4214	3574	4121	2045	1694	2568	1842	613	126	569
Human	ENSG00000077150.20	NFKB2	NA	chr10	102394109	102402524	+	4.714	protein_coding	1191	1234	1056	1436	1386	1612	1369	980	1600	1381	405	222	328	575	243	104	138	336
Human	ENSG00000077152.11	UBE2T	NA	chr1	202331656	202341980	-	1.652	protein_coding	299	510	823	1298	365	421	1142	892	654	506	713	244	210	245	258	82	17	48
Human	ENSG00000077157.22	PPP1R12B	NA	chr1	202348698	202592706	+	21.069	protein_coding	729	604	549	512	458	475	433	494	433	411	414	393	373	501	260	129	83	233
Human	ENSG00000077232.18	DNAJC10	NA	chr2	182716040	182794464	+	21.873	protein_coding	11216	11305	10952	12887	7974	8326	3648	3168	1934	1809	2219	1038	879	1325	1022	355	96	342
Human	ENSG00000077235.18	GTF3C1	NA	chr16	27459554	27549913	-	11.562	protein_coding	4939	5478	6817	7495	5663	6171	3821	3587	2497	2461	3319	2005	2014	3195	1521	579	206	755
Human	ENSG00000077238.14	IL4R	NA	chr16	27313667	27364778	+	5.884	protein_coding	2776	3501	5501	5106	3227	3521	431	491	241	259	324	167	258	420	205	61	11	100
Human	ENSG00000077254.14	USP33	NA	chr1	77695986	77759852	-	6.918	protein_coding	6627	5381	5753	5929	3488	3521	1671	1294	983	894	1469	773	657	988	586	230	47	205
Human	ENSG00000077264.15	PAK3	NA	chrX	110944284	111227361	+	10.446	protein_coding	30	14	26	23	17	34	608	542	229	207	262	158	114	170	181	53	11	41
Human	ENSG00000077274.9	CAPN6	NA	chrX	111245098	111270483	-	3.532	protein_coding	1	NA	NA	NA	NA	3	NA	3	NA	2	10	23	2	8	8	15	2	5
Human	ENSG00000077279.19	DCX	NA	chrX	111293778	111412429	-	10.203	protein_coding	1	NA	NA	NA	2	NA	NA	NA	NA	NA	2	1	1	2	NA	3	1	5
Human	ENSG00000077312.9	SNRPA	NA	chr19	40750636	40765389	+	2.353	protein_coding	1468	1782	3230	3606	1884	1996	1372	1286	926	807	1134	591	525	857	530	211	93	236
Human	ENSG00000077327.16	SPAG6	NA	chr10	22345444	22454224	+	3.876	protein_coding	2	NA	NA	NA	2	NA	NA	NA	NA	1	NA	3	NA	NA	NA	NA	1	2
Human	ENSG00000077348.9	EXOSC5	NA	chr19	41386373	41397359	-	1.368	protein_coding	229	270	1151	1312	526	569	490	469	277	263	252	108	88	161	127	39	12	30
Human	ENSG00000077380.16	DYNC1I2	NA	chr2	171687408	171750158	+	6.433	protein_coding	7943	7541	7116	8437	4845	5559	1854	1539	1070	941	1073	541	377	586	477	144	29	90
Human	ENSG00000077420.16	APBB1IP	NA	chr10	26438340	26567803	+	3.843	protein_coding	2	NA	NA	NA	NA	1	NA	NA	NA	2	6	7	5	19	8	8	1	10
Human	ENSG00000077454.16	LRCH4	NA	chr7	100574010	100586129	-	7.117	protein_coding	204	199	250	247	145	160	52	60	67	41	18	20	26	50	16	9	3	14
Human	ENSG00000077458.13	FAM76B	NA	chr11	95768952	95790409	-	6.031	protein_coding	1159	902	931	953	700	597	786	623	444	374	399	161	172	258	214	66	28	54
Human	ENSG00000077463.15	SIRT6	NA	chr19	4174108	4182566	-	2.749	protein_coding	349	387	656	737	426	410	132	116	112	81	91	36	63	86	37	10	2	14
Human	ENSG00000077498.9	TYR	NA	chr11	89177874	89295759	+	2.593	protein_coding	NA	3	NA	NA	NA	NA	NA	NA	NA	NA	1	1	NA	NA	NA	NA	1	NA
Human	ENSG00000077514.9	POLD3	NA	chr11	74493850	74669117	+	5.501	protein_coding	1038	1185	1703	1952	992	1065	2469	2107	1210	1022	1427	637	550	826	621	195	25	138
Human	ENSG00000077522.14	ACTN2	NA	chr1	236664140	236764631	+	6.061	protein_coding	7	NA	3	NA	2	4	NA	1	NA	1	9	3	4	3	9	6	6	7
Human	ENSG00000077549.19	CAPZB	NA	chr1	19338774	19485539	-	19.094	protein_coding	4963	5191	6071	6809	4652	4704	1872	1923	1418	1278	1862	1231	1498	1984	769	346	94	448
Human	ENSG00000077585.14	GPR137B	NA	chr1	236142504	236221865	+	2.307	protein_coding	493	402	482	413	222	320	236	178	158	102	250	141	132	192	150	60	8	70
Human	ENSG00000077616.11	NAALAD2	NA	chr11	90131514	90192894	+	7.168	protein_coding	6	4	4	1	2	2	5	1	4	2	4	2	4	2	2	2	2	5
Human	ENSG00000077684.16	JADE1	NA	chr4	128809699	128875224	+	9.052	protein_coding	2111	2209	1882	2345	967	1135	2931	2579	2076	1753	1981	834	833	1376	714	214	50	229
Human	ENSG00000077713.19	SLC25A43	NA	chrX	119399335	119454478	+	2.839	protein_coding	762	814	729	705	459	528	382	359	193	157	210	86	130	171	85	29	3	26
Human	ENSG00000077721.16	UBE2A	NA	chrX	119574535	119591083	+	5.207	protein_coding	2688	2814	2935	3219	2169	2246	1649	1298	1079	910	850	405	380	602	406	126	45	130
Human	ENSG00000077782.21	FGFR1	NA	chr8	38400214	38468834	-	14.643	protein_coding	6078	6080	3158	3434	2609	3265	2115	2032	873	989	1990	1206	1110	1584	2362	715	153	746
Human	ENSG00000077800.13	FKBP6	NA	chr7	73328160	73358637	+	4.746	protein_coding	7	1	NA	1	NA	1	NA	NA	NA	NA	NA	1	1	2	2	3	NA	NA
Human	ENSG00000077935.17	SMC1B	NA	chr22	45344062	45413619	-	4.253	protein_coding	10	4	12	4	5	1	NA	NA	NA	NA	NA	1	NA	NA	2	NA	NA	1
Human	ENSG00000077942.19	FBLN1	NA	chr22	45502237	45601135	+	7.285	protein_coding	6	3	7	8	6	4	3	1	NA	NA	4	9	3	10	7	1	9	11
Human	ENSG00000077943.8	ITGA8	NA	chr10	15513953	15719922	-	7.32	protein_coding	5	1	49	21	85	69	NA	NA	NA	2	NA	NA	NA	NA	1	4	3	5
Human	ENSG00000077984.6	CST7	NA	chr20	24949268	24959928	+	0.891	protein_coding	NA	NA	NA	NA	NA	NA	NA	NA	NA	NA	NA	NA	2	3	NA	NA	NA	NA
Human	ENSG00000078018.20	MAP2	NA	chr2	209424057	209734118	+	11.802	protein_coding	1246	1634	556	1254	305	309	12	3	2	NA	226	211	188	214	36	23	8	35
Human	ENSG00000078043.16	PIAS2	NA	chr18	46803217	46920160	-	17.535	protein_coding	1732	1417	1304	1161	958	859	771	826	597	512	499	277	324	485	261	141	50	144
Human	ENSG00000078053.17	AMPH	NA	chr7	38383703	38631420	-	5.489	protein_coding	1	NA	2	2	NA	1	NA	1	NA	NA	10	18	10	14	7	9	4	16
Human	ENSG00000078061.13	ARAF	NA	chrX	47561099	47571920	+	3.535	protein_coding	1438	1660	2169	2164	1041	1205	889	832	652	628	520	230	295	519	182	56	27	106
Human	ENSG00000078070.13	MCCC1	NA	chr3	183015217	183116075	-	4.311	protein_coding	1213	1219	1944	2151	1169	1178	625	420	501	437	342	169	201	245	76	45	14	47
Human	ENSG00000078081.8	LAMP3	NA	chr3	183122214	183163839	-	3.785	protein_coding	6493	5263	14116	14558	12058	11945	1	NA	NA	NA	2	1	3	5	NA	6	2	3
Human	ENSG00000078098.14	FAP	NA	chr2	162170683	162245151	-	6.968	protein_coding	37	46	254	124	354	242	1	NA	NA	1	3	3	2	1	3	4	4	5
Human	ENSG00000078114.19	NEBL	NA	chr10	20779972	21293011	-	17.81	protein_coding	96	118	137	112	30	41	41	81	39	41	166	220	96	144	114	70	19	55
Human	ENSG00000078124.12	ACER3	NA	chr11	76860866	77026797	+	8.442	protein_coding	1692	1650	1560	1769	924	1118	1352	1125	871	688	876	422	448	577	457	150	59	205
Human	ENSG00000078140.14	UBE2K	NA	chr4	39698108	39782792	+	5.18	protein_coding	2066	1974	2431	2625	1888	2094	2072	2191	1434	1243	1920	1360	1142	1607	766	345	71	376
Human	ENSG00000078142.13	PIK3C3	NA	chr18	41955233	42087830	+	15.17	protein_coding	2950	2603	3062	3081	1867	1875	969	792	769	656	684	314	315	518	467	119	34	120
Human	ENSG00000078177.14	N4BP2	NA	chr4	40056849	40158252	+	9.811	protein_coding	1406	1113	1052	1189	956	932	1249	1215	971	824	864	536	429	674	445	137	27	128
Human	ENSG00000078237.7	TIGAR	NA	chr12	4307762	4360028	+	9.444	protein_coding	406	437	491	494	323	339	202	143	150	137	73	44	62	68	31	5	9	32
Human	ENSG00000078246.17	TULP3	NA	chr12	2877222	2941138	+	3.179	protein_coding	1067	1192	1201	1277	725	779	571	425	403	324	485	277	364	472	157	78	8	91
Human	ENSG00000078269.15	SYNJ2	NA	chr6	157981862	158099176	+	12.517	protein_coding	1975	1621	2697	3567	2686	2481	626	710	394	345	456	283	381	510	220	104	46	160
Human	ENSG00000078295.17	ADCY2	NA	chr5	7396137	7830081	+	17.608	protein_coding	9	1	NA	2	5	1	NA	1	NA	NA	1	2	1	1	4	3	7	5
Human	ENSG00000078304.19	PPP2R5C	NA	chr14	101761797	101927989	+	14.289	protein_coding	5112	5376	5917	5575	4170	4681	1455	1160	876	644	1424	789	566	740	592	256	57	187
Human	ENSG00000078319.10	PMS2P1	NA	chr7	100319221	100336307	-	5.854	transcribed_unprocessed_pseudogene	836	874	932	849	464	485	193	128	128	90	98	51	51	62	42	13	9	12
Human	ENSG00000078328.22	RBFOX1	NA	chr16	5239801	7713340	+	15.742	protein_coding	12	8	NA	1	2	NA	NA	NA	NA	NA	1	4	NA	4	1	3	3	7
Human	ENSG00000078369.18	GNB1	NA	chr1	1785284	1891117	-	6.417	protein_coding	16369	17581	17241	19156	11975	13855	3877	3494	2655	2232	3081	1945	1693	2276	1000	560	152	570
Human	ENSG00000078399.19	HOXA9	NA	chr7	27162437	27175180	-	3.033	protein_coding	132	153	250	345	203	207	213	149	83	65	85	44	24	43	30	16	6	17
Human	ENSG00000078401.7	EDN1	NA	chr6	12290360	12297194	+	2.035	protein_coding	39355	35995	30156	42091	7328	5591	305	211	182	145	58	20	50	48	85	79	102	149
Human	ENSG00000078403.17	MLLT10	NA	chr10	21524645	21743630	+	9.13	protein_coding	2732	2364	2284	2302	1756	1769	743	690	727	734	595	361	532	809	268	128	55	169
Human	ENSG00000078487.17	ZCWPW1	NA	chr7	100400825	100428992	-	3.318	protein_coding	65	54	71	83	38	29	13	10	9	5	1	1	5	3	2	3	NA	NA
Human	ENSG00000078549.15	ADCYAP1R1	NA	chr7	31052307	31111479	+	6.985	protein_coding	12	2	7	10	57	39	NA	NA	NA	NA	1	NA	NA	2	NA	4	3	2
Human	ENSG00000078579.9	FGF20	NA	chr8	16992180	17002345	-	1.84	protein_coding	4	NA	NA	NA	NA	NA	5	4	NA	NA	2	3	1	3	1	NA	NA	1
Human	ENSG00000078589.13	P2RY10	NA	chrX	78945331	78963727	+	3.576	protein_coding	4	NA	NA	NA	NA	NA	NA	NA	NA	NA	NA	1	NA	NA	NA	NA	NA	NA
Human	ENSG00000078596.11	ITM2A	NA	chrX	79360383	79367667	-	2.051	protein_coding	497	626	914	1130	248	262	20	127	5	6	65	148	17	27	30	68	5	16
Human	ENSG00000078618.22	NRDC	NA	chr1	51789190	51878937	-	6.773	protein_coding	4906	5260	6753	7490	5154	5560	4088	4017	2917	2439	3884	2435	1898	2734	1498	744	217	690
Human	ENSG00000078668.14	VDAC3	NA	chr8	42391623	42405937	+	3.181	protein_coding	4017	4524	5252	6448	3443	3953	1873	1591	802	728	1086	587	361	464	299	136	19	86
Human	ENSG00000078674.18	PCM1	NA	chr8	17922839	18027975	+	12.476	protein_coding	8647	8401	9317	9514	6678	7021	3427	2983	1777	1523	1528	919	698	1049	600	221	39	153
Human	ENSG00000078687.17	TNRC6C	NA	chr17	77959239	78108835	+	11.111	protein_coding	1460	1274	805	927	361	391	NA	NA	NA	NA	NA	NA	1	NA	4	1	8	2
Human	ENSG00000078699.22	CBFA2T2	NA	chr20	33490074	33650036	+	9.457	protein_coding	751	632	646	596	445	525	368	344	282	328	309	243	245	360	158	76	38	90
Human	ENSG00000078725.13	BRINP1	NA	chr9	119153457	119369435	-	3.874	protein_coding	5	NA	2	5	2	4	191	123	115	145	139	56	52	93	104	39	12	28
Human	ENSG00000078747.16	ITCH	NA	chr20	34363240	34540748	+	10.639	protein_coding	5277	4884	5021	5537	4043	4189	5738	4691	3924	3385	4063	1807	1822	2779	2664	780	201	615
Human	ENSG00000078795.17	PKD2L2	NA	chr5	137887967	137942747	+	4.653	protein_coding	1	NA	5	NA	1	NA	NA	NA	NA	NA	NA	1	NA	NA	NA	1	1	1
Human	ENSG00000078804.13	TP53INP2	NA	chr20	34704338	34713439	+	4.179	protein_coding	451	487	236	300	194	269	33	32	103	59	123	97	274	324	32	18	21	95
Human	ENSG00000078808.19	SDF4	NA	chr1	1216908	1232067	-	4.744	protein_coding	5954	8075	8377	9718	5406	6553	934	955	748	699	658	520	482	918	290	142	77	240
Human	ENSG00000078814.17	MYH7B	NA	chr20	34955809	35002437	+	8.247	protein_coding	16	14	22	14	89	86	NA	2	2	3	8	8	1	14	4	NA	3	2
Human	ENSG00000078898.7	BPIFB2	NA	chr20	33007703	33023703	+	1.788	protein_coding	2	NA	1	NA	NA	1	NA	NA	NA	NA	1	1	NA	1	NA	3	1	NA
Human	ENSG00000078900.15	TP73	NA	chr1	3652515	3736201	+	6.767	protein_coding	10	4	NA	3	NA	NA	3	1	5	2	8	1	6	9	1	1	NA	3
Human	ENSG00000078902.16	TOLLIP	NA	chr11	1274370	1309654	-	5.983	protein_coding	1439	1583	1710	1978	1002	1152	504	369	328	312	357	162	249	390	165	46	30	70
Human	ENSG00000078967.13	UBE2D4	NA	chr7	43926435	43956136	+	4.715	protein_coding	375	363	584	634	281	335	425	251	294	234	314	113	187	224	68	29	7	44
Human	ENSG00000079101.16	CLUL1	NA	chr18	596987	650334	+	3.846	protein_coding	3	NA	8	1	5	6	2	1	NA	NA	10	14	43	56	73	50	24	105
Human	ENSG00000079102.16	RUNX1T1	NA	chr8	91954966	92103286	-	13.535	protein_coding	673	314	219	211	67	70	104	76	93	137	111	55	62	119	62	33	17	30
Human	ENSG00000079112.10	CDH17	NA	chr8	94127161	94217303	-	3.878	protein_coding	4	NA	NA	NA	NA	NA	3	3	1	NA	47	24	6	12	32	16	1	6
Human	ENSG00000079134.12	THOC1	NA	chr18	214519	268050	-	8.102	protein_coding	1687	1429	1886	2083	1413	1367	2063	2045	1157	1058	1385	761	568	861	694	247	99	292
Human	ENSG00000079150.18	FKBP7	NA	chr2	178463663	178478600	-	3.08	protein_coding	447	562	695	732	478	534	66	25	46	44	94	36	52	60	37	10	3	11
Human	ENSG00000079156.17	OSBPL6	NA	chr2	178194480	178402893	+	11.488	protein_coding	241	127	158	111	103	83	341	366	198	192	327	205	189	239	154	54	10	80
Human	ENSG00000079215.14	SLC1A3	NA	chr5	36606354	36688334	+	6.265	protein_coding	8	9	2	6	19	33	63	238	357	297	282	499	883	1530	198	236	110	570
Human	ENSG00000079246.16	XRCC5	NA	chr2	216107463	216206303	+	5.463	protein_coding	14628	16424	23070	27391	16515	17717	16250	14195	6916	6070	10213	4880	2565	3843	4337	1232	206	684
Human	ENSG00000079257.8	LXN	NA	chr3	158645821	158672648	-	1.459	protein_coding	2588	3621	1372	1834	1456	1911	280	165	286	258	428	188	158	322	190	51	21	51
Human	ENSG00000079263.19	SP140	NA	chr2	230203109	230313215	+	5.582	protein_coding	6	NA	8	2	2	4	135	163	61	47	117	67	21	35	78	26	2	8
Human	ENSG00000079277.22	MKNK1	NA	chr1	46557406	46616843	-	8.071	protein_coding	974	929	948	1016	815	849	401	362	342	289	357	190	240	380	115	44	15	73
Human	ENSG00000079308.19	TNS1	NA	chr2	217799587	218033982	-	16.281	protein_coding	3654	3188	1698	1460	1660	2237	8	12	1	4	15	9	32	66	39	36	11	78
Human	ENSG00000079313.15	REXO1	NA	chr19	1815247	1848483	-	5.579	protein_coding	662	648	848	867	456	617	257	314	286	304	113	70	151	240	46	28	12	49
Human	ENSG00000079332.15	SAR1A	NA	chr10	70147288	70170523	-	6.914	protein_coding	6346	6392	7380	8708	5266	5608	3759	2831	2056	1560	3373	1414	1507	1841	1686	584	212	664
Human	ENSG00000079335.20	CDC14A	NA	chr1	100345000	100520277	+	6.51	protein_coding	1111	1065	1048	960	1026	1225	221	160	183	162	205	147	191	217	101	42	36	61
Human	ENSG00000079337.16	RAPGEF3	NA	chr12	47734362	47771040	-	12.106	protein_coding	4730	4913	3240	3388	2564	3187	616	599	481	549	185	88	167	268	120	52	13	68
Human	ENSG00000079385.23	CEACAM1	NA	chr19	42507303	42561234	-	5.527	protein_coding	5079	4388	6905	6006	3051	3404	NA	NA	1	NA	NA	NA	1	4	8	1	1	14
Human	ENSG00000079387.14	SENP1	NA	chr12	48042896	48106079	-	6.114	protein_coding	854	837	1017	1033	643	767	943	793	665	661	424	230	215	330	147	62	17	65
Human	ENSG00000079393.20	DUSP13	NA	chr10	75094431	75109221	-	2.351	protein_coding	2	NA	NA	NA	NA	NA	1	NA	1	1	2	1	1	5	1	NA	1	NA
Human	ENSG00000079432.7	CIC	NA	chr19	42268536	42295797	+	9.494	protein_coding	1612	1900	1760	1656	1202	1470	355	467	573	623	221	143	447	654	104	56	25	122
Human	ENSG00000079435.10	LIPE	NA	chr19	42401513	42427388	-	5.161	protein_coding	207	250	381	382	99	163	NA	NA	NA	NA	NA	2	6	22	5	NA	1	1
Human	ENSG00000079459.13	FDFT1	NA	chr8	11795572	11839304	+	5.197	protein_coding	5774	7217	7705	11153	4708	5540	768	613	460	358	913	477	423	652	590	196	60	206
Human	ENSG00000079462.8	PAFAH1B3	NA	chr19	42297032	42303546	-	1.419	protein_coding	513	621	938	966	452	473	435	337	235	201	497	238	203	265	186	73	47	79
Human	ENSG00000079482.13	OPHN1	NA	chrX	68042343	68433913	-	8.089	protein_coding	1360	1336	1318	1119	1595	1594	491	360	594	392	718	486	763	1101	496	301	154	770
Human	ENSG00000079557.5	AFM	NA	chr4	73481744	73504001	+	2.182	protein_coding	2	NA	NA	1	NA	1	NA	NA	NA	NA	1	2	NA	NA	1	2	NA	2
Human	ENSG00000079616.13	KIF22	NA	chr16	29790718	29805384	+	4.311	protein_coding	1000	1645	2209	2749	1193	1339	1997	1827	1113	906	1096	513	323	629	442	133	48	120
Human	ENSG00000079689.14	SCGN	NA	chr6	25652200	25701783	+	1.482	protein_coding	2	NA	NA	NA	NA	NA	NA	NA	1	NA	3	2	4	1	1	1	1	8
Human	ENSG00000079691.18	CARMIL1	NA	chr6	25279077	25620530	+	6.853	protein_coding	62	90	229	227	180	229	1962	1946	998	854	2399	1423	1539	2271	820	369	168	522
Human	ENSG00000079739.17	PGM1	NA	chr1	63593410	63660245	+	4.077	protein_coding	866	750	1156	1228	852	842	1781	1369	1319	1070	1680	924	1071	1433	362	151	33	163
Human	ENSG00000079785.16	DDX1	NA	chr2	15591177	15634346	+	10.125	protein_coding	4318	4321	6159	7704	4448	4686	3279	3078	1814	1489	1792	972	640	887	794	280	83	228
Human	ENSG00000079805.18	DNM2	NA	chr19	10718078	10833488	+	13.443	protein_coding	4695	5429	7447	7867	4715	5547	3010	2756	2550	2326	3009	1721	1925	3266	1650	580	178	799
Human	ENSG00000079819.19	EPB41L2	NA	chr6	130839346	131063322	-	10.32	protein_coding	7643	6620	3764	4139	2613	3022	4061	3948	2964	2751	3207	2114	1841	2723	1263	464	168	613
Human	ENSG00000079841.18	RIMS1	NA	chr6	71886702	72403143	+	12.788	protein_coding	64	46	17	30	20	14	79	61	55	67	67	50	60	82	42	32	21	58
Human	ENSG00000079931.15	MOXD1	NA	chr6	132296054	132401475	-	5.223	protein_coding	3	1	1	1	NA	NA	420	243	312	277	386	153	156	207	210	60	11	48
Human	ENSG00000079950.14	STX7	NA	chr6	132445866	132513198	-	16.387	protein_coding	5809	4667	3516	3956	1803	1731	1100	923	571	508	1014	520	365	441	485	169	29	137
Human	ENSG00000079974.18	RABL2B	NA	chr22	50767500	50783662	-	5.869	protein_coding	149	147	182	227	96	121	73	95	35	58	71	51	52	74	36	13	5	20
Human	ENSG00000079999.14	KEAP1	NA	chr19	10486124	10503558	-	3.573	protein_coding	3426	4045	4137	4854	2320	2729	1543	1332	944	844	605	252	291	518	137	55	28	52
Human	ENSG00000080007.8	DDX43	NA	chr6	73394827	73417566	+	2.724	protein_coding	29	24	29	21	12	20	NA	NA	NA	NA	3	1	10	5	1	NA	2	3
Human	ENSG00000080031.10	PTPRH	NA	chr19	55181246	55209506	-	4.345	protein_coding	11	32	66	94	87	96	11	12	13	23	86	51	88	84	51	21	11	49
Human	ENSG00000080166.16	DCT	NA	chr13	94436810	94479682	-	7.54	protein_coding	5	1	1	NA	NA	NA	1	NA	1	1	8	4	1	1	11	2	1	3
Human	ENSG00000080189.15	SLC35C2	NA	chr20	46345979	46364458	-	7.708	protein_coding	1518	1604	1742	1931	948	1027	1072	1005	804	688	321	151	234	414	152	46	16	85
Human	ENSG00000080200.10	CRYBG3	NA	chr3	97822010	97944984	+	10.979	protein_coding	4825	4789	5925	5625	4619	4608	2576	2243	1573	1383	1565	738	807	1070	732	245	64	332
Human	ENSG00000080224.17	EPHA6	NA	chr3	96814580	97752460	+	6.291	protein_coding	7	1	NA	4	1	1	161	96	101	115	135	40	52	68	40	18	9	14
Human	ENSG00000080293.10	SCTR	NA	chr2	119439842	119525301	-	3.415	protein_coding	5	NA	NA	1	NA	NA	1	NA	NA	1	3	6	34	49	2	NA	2	4
Human	ENSG00000080298.15	RFX3	NA	chr9	3218296	3526004	-	11.169	protein_coding	873	674	605	573	544	540	216	197	169	166	261	178	202	252	141	51	34	40
Human	ENSG00000080345.18	RIF1	NA	chr2	151409882	151508013	+	18.166	protein_coding	5907	5108	6713	8031	5502	5434	6063	6651	4535	4196	3536	2032	1754	2473	1427	502	117	486
Human	ENSG00000080371.6	RAB21	NA	chr12	71754862	71800286	+	16.048	protein_coding	2815	2350	4271	3751	2222	2175	2296	2364	1530	1248	1301	869	563	741	457	218	64	207
Human	ENSG00000080493.18	SLC4A4	NA	chr4	71062666	71572087	+	9.153	protein_coding	6	NA	NA	NA	2	NA	1006	1047	627	627	684	434	405	605	297	125	39	98
Human	ENSG00000080503.24	SMARCA2	NA	chr9	1980289	2193624	+	18.595	protein_coding	7273	6086	5166	5303	4649	5000	1435	1358	1050	910	897	526	512	856	422	141	50	209
Human	ENSG00000080511.5	RDH8	NA	chr19	10013248	10022279	+	2.001	protein_coding	2	NA	NA	NA	NA	NA	1	2	1	NA	10	3	5	4	3	2	NA	1
Human	ENSG00000080546.13	SESN1	NA	chr6	108986436	109094819	-	5.121	protein_coding	1016	1019	1612	1779	1119	1029	382	265	235	188	248	96	101	122	71	26	21	36
Human	ENSG00000080561.14	MID2	NA	chrX	107825754	107931637	+	7.554	protein_coding	4317	3335	1650	2312	1554	1695	165	156	140	129	219	153	175	184	74	29	30	58
Human	ENSG00000080572.13	DNAAF6	NA	chrX	107206610	107244247	+	1.956	protein_coding	3	NA	NA	NA	NA	1	1	1	NA	NA	1	1	NA	1	NA	NA	NA	NA
Human	ENSG00000080573.7	COL5A3	NA	chr19	9959560	10010504	-	6.783	protein_coding	21	6	9	8	5	1	2	8	4	5	124	111	254	396	110	74	54	122
Human	ENSG00000080603.17	SRCAP	NA	chr16	30698208	30741409	+	13.644	protein_coding	194	207	215	202	137	176	64	85	96	131	25	29	69	91	19	8	3	14
Human	ENSG00000080608.10	PUM3	NA	chr9	2720468	2844095	-	2.573	protein_coding	2075	2041	4400	5363	3291	3412	4075	4035	2594	2318	2083	1037	702	1169	926	302	118	388
Human	ENSG00000080618.17	CPB2	NA	chr13	46053185	46105033	-	6.699	protein_coding	3	2	1	NA	6	2	NA	NA	NA	NA	2	NA	NA	NA	2	1	1	1
Human	ENSG00000080644.16	CHRNA3	NA	chr15	78593051	78621295	-	4.761	protein_coding	1	NA	NA	NA	NA	NA	NA	NA	1	NA	NA	2	1	1	NA	NA	NA	NA
Human	ENSG00000080709.16	KCNN2	NA	chr5	114055925	114496500	+	6.108	protein_coding	164	156	167	167	138	175	NA	NA	NA	NA	1	2	NA	NA	4	4	3	5
Human	ENSG00000080802.19	CNOT4	NA	chr7	135361794	135510127	-	6.999	protein_coding	705	640	667	658	545	550	410	339	308	315	273	145	120	226	147	50	34	88
Human	ENSG00000080815.19	PSEN1	NA	chr14	73136417	73223691	+	9.947	protein_coding	3068	3083	3028	3514	2399	2462	879	682	641	569	828	388	468	728	546	146	50	190
Human	ENSG00000080819.9	CPOX	NA	chr3	98579445	98593648	-	3.157	protein_coding	831	663	915	1069	604	526	896	751	450	385	1080	589	438	638	404	146	46	161
Human	ENSG00000080822.17	CLDND1	NA	chr3	98497911	98523066	-	5.21	protein_coding	3078	2741	2388	2439	1686	1852	1333	1151	802	655	1700	879	931	1195	783	361	86	399
Human	ENSG00000080823.23	MOK	NA	chr14	102224499	102305190	-	10.986	protein_coding	71	65	123	154	106	94	3409	3310	2083	2176	591	252	294	483	141	65	43	78
Human	ENSG00000080824.19	HSP90AA1	NA	chr14	102080741	102139699	-	5.097	protein_coding	11862	14146	20586	28224	23295	29708	45869	46505	26015	23736	23522	17775	8987	12068	12735	6505	1854	4219
Human	ENSG00000080839.12	RBL1	NA	chr20	36996348	37095997	-	5.956	protein_coding	534	643	901	1190	420	496	764	691	392	417	393	236	215	332	210	76	20	52
Human	ENSG00000080845.18	DLGAP4	NA	chr20	36306335	36528637	+	8.785	protein_coding	892	1020	787	842	794	884	399	350	422	433	436	368	861	1294	177	94	69	373
Human	ENSG00000080854.16	IGSF9B	NA	chr11	133896437	133956968	-	17.862	protein_coding	42	29	20	24	21	8	1	NA	NA	4	2	3	8	5	3	6	7	11
Human	ENSG00000080910.13	CFHR2	NA	chr1	196943737	196959622	+	2.75	protein_coding	NA	NA	NA	NA	NA	NA	NA	NA	NA	NA	NA	NA	NA	NA	NA	NA	3	NA
Human	ENSG00000080947.15	CROCCP3	NA	chr1	16467435	16499257	-	6.905	transcribed_unprocessed_pseudogene	356	223	186	147	132	119	49	66	65	92	68	60	136	189	27	18	8	46
Human	ENSG00000080986.13	NDC80	NA	chr18	2571556	2616635	+	3.554	protein_coding	525	952	1165	1624	624	744	2835	2046	1666	1284	1275	458	347	573	395	107	16	63
Human	ENSG00000081014.11	AP4E1	NA	chr15	50908671	51005895	+	7.354	protein_coding	1327	978	1199	1462	769	832	673	636	769	536	381	227	293	371	130	63	22	74
Human	ENSG00000081019.13	RSBN1	NA	chr1	113761831	113812476	-	6.819	protein_coding	1128	813	960	1003	625	662	520	480	355	330	290	186	151	226	167	61	31	79
Human	ENSG00000081026.19	MAGI3	NA	chr1	113390514	113685923	+	8.414	protein_coding	2290	2290	1198	1472	757	849	391	382	291	275	256	194	150	247	118	73	36	118
Human	ENSG00000081041.9	CXCL2	NA	chr4	74097039	74099196	-	1.398	protein_coding	96	102	1111	1168	503	496	124	101	46	70	85	44	36	41	69	38	62	246
Human	ENSG00000081051.8	AFP	NA	chr4	73431137	73456174	+	3.201	protein_coding	4	NA	NA	NA	NA	NA	24	22	7	8	49	71	3	11	12	16	2	4
Human	ENSG00000081052.13	COL4A4	NA	chr2	227002713	227164453	-	10.042	protein_coding	1093	1642	551	676	35	66	NA	NA	NA	NA	5	NA	NA	1	NA	2	2	8
Human	ENSG00000081059.20	TCF7	NA	chr5	134114680	134151865	+	10.093	protein_coding	6	3	13	14	1	6	NA	NA	NA	NA	10	7	18	19	9	3	NA	15
Human	ENSG00000081087.15	OSTM1	NA	chr6	108041408	108165854	-	5.325	protein_coding	3467	2866	3178	3252	2165	2471	874	726	733	636	1068	448	633	887	588	218	56	258
Human	ENSG00000081138.14	CDH7	NA	chr18	65750251	65890337	+	14.528	protein_coding	6	NA	NA	1	NA	NA	NA	NA	NA	NA	2	1	NA	NA	1	1	1	NA
Human	ENSG00000081148.12	IMPG2	NA	chr3	101222545	101320575	-	8.352	protein_coding	177	164	314	172	1835	1703	4	7	12	2	10	8	10	16	11	1	4	5
Human	ENSG00000081154.12	PCNP	NA	chr3	101574179	101594465	+	3.045	protein_coding	3724	2877	3967	4219	2546	2444	2645	2425	1441	1133	1862	1094	624	782	814	271	45	173
Human	ENSG00000081177.18	EXD2	NA	chr14	69191510	69244020	+	6.263	protein_coding	1662	1626	1430	1542	974	1060	267	222	162	166	219	97	106	199	74	24	11	17
Human	ENSG00000081181.8	ARG2	NA	chr14	67619919	67651708	+	2.284	protein_coding	962	855	1538	1884	1015	984	80	51	99	53	454	259	243	294	213	72	33	95
Human	ENSG00000081189.16	MEF2C	NA	chr5	88717116	88904257	-	11.755	protein_coding	9492	8555	8837	8277	8844	8770	256	175	140	165	190	97	97	160	100	41	27	61
Human	ENSG00000081237.20	PTPRC	NA	chr1	198638456	198757476	+	9.168	protein_coding	9	2	2	2	NA	1	NA	NA	NA	NA	5	3	3	2	17	10	5	12
Human	ENSG00000081248.11	CACNA1S	NA	chr1	201039511	201112451	-	6.053	protein_coding	5	NA	4	NA	NA	NA	1	1	2	NA	10	4	17	12	11	10	4	29
Human	ENSG00000081277.13	PKP1	NA	chr1	201283451	201332993	+	6.211	protein_coding	1	4	NA	3	1	1	1	NA	NA	NA	3	3	NA	NA	5	3	2	6
Human	ENSG00000081307.14	UBA5	NA	chr3	132654445	132679794	+	8.072	protein_coding	1114	1100	1404	1598	996	1008	1102	1063	614	527	541	335	258	345	283	88	26	131
Human	ENSG00000081320.11	STK17B	NA	chr2	196133582	196176503	-	6.566	protein_coding	1427	1344	851	889	625	618	1578	1357	790	706	1299	570	378	570	872	272	60	188
Human	ENSG00000081377.17	CDC14B	NA	chr9	96490240	96619843	-	10.475	protein_coding	183	132	389	330	202	213	768	564	560	441	557	346	389	515	326	149	64	167
Human	ENSG00000081386.12	ZNF510	NA	chr9	96755864	96778129	-	5.921	protein_coding	1038	1024	999	1086	751	701	196	129	112	92	149	76	47	85	51	13	8	23
Human	ENSG00000081479.15	LRP2	NA	chr2	169127108	169362534	-	16.109	protein_coding	21	1	3	4	8	18	NA	NA	NA	NA	8	6	18	11	9	4	22	30
Human	ENSG00000081665.14	ZNF506	NA	chr19	19785838	19821751	-	9.537	protein_coding	1171	805	704	709	655	614	1	NA	NA	NA	NA	NA	NA	NA	NA	NA	NA	NA
Human	ENSG00000081692.12	JMJD4	NA	chr1	227730424	227735411	-	4.315	protein_coding	803	834	1206	1354	725	815	1164	1096	678	644	516	156	297	447	245	59	18	62
Human	ENSG00000081721.12	DUSP12	NA	chr1	161749757	161757238	+	1.762	protein_coding	615	662	830	912	624	644	865	701	460	384	382	170	156	192	180	52	32	45
Human	ENSG00000081760.17	AACS	NA	chr12	125065433	125143333	+	16.039	protein_coding	1442	1837	1961	2373	850	1065	695	712	611	599	502	387	483	682	175	90	40	166
Human	ENSG00000081791.9	DELE1	NA	chr5	141923854	141942047	+	6	protein_coding	4117	4220	3708	3422	2058	2195	769	677	592	496	323	146	211	368	135	48	16	48
Human	ENSG00000081800.9	SLC13A1	NA	chr7	123113530	123199972	-	4.401	protein_coding	3	NA	NA	NA	NA	1	NA	NA	NA	NA	NA	NA	NA	NA	NA	NA	NA	1
Human	ENSG00000081803.16	CADPS2	NA	chr7	122318410	122886759	-	6.365	protein_coding	3249	3085	3107	3279	2564	2535	16	103	NA	3	13	77	1	3	6	23	10	15
Human	ENSG00000081818.4	PCDHB4	NA	chr5	141121817	141125623	+	3.806	protein_coding	32	11	28	23	27	27	NA	NA	NA	NA	NA	NA	NA	1	1	NA	NA	1
Human	ENSG00000081842.18	PCDHA6	NA	chr5	140827957	141012347	+	6.136	protein_coding	9	1	NA	1	3	4	1	1	NA	3	1	5	6	5	2	1	1	3
Human	ENSG00000081853.15	PCDHGA2	NA	chr5	141338759	141512975	+	6.72	protein_coding	146	92	96	72	78	91	NA	NA	NA	1	1	1	2	1	1	NA	NA	1
Human	ENSG00000081870.12	HSPB11	NA	chr1	53916573	53945699	-	3.006	protein_coding	821	928	1185	1491	639	650	737	525	504	382	774	346	317	442	301	120	31	87
Human	ENSG00000081913.14	PHLPP1	NA	chr18	62715540	62980433	+	9.051	protein_coding	780	915	798	1238	515	593	337	407	349	340	265	199	255	336	130	76	44	105
Human	ENSG00000081923.15	ATP8B1	NA	chr18	57646425	57803315	-	7.028	protein_coding	2037	2848	7376	6602	4381	4468	416	381	513	403	1185	631	788	1093	273	143	56	311
Human	ENSG00000081985.13	IL12RB2	NA	chr1	67307363	67398724	+	6.067	protein_coding	NA	NA	NA	1	2	NA	NA	NA	1	1	NA	3	NA	NA	NA	NA	NA	2
Human	ENSG00000082014.17	SMARCD3	NA	chr7	151238763	151277896	-	4.919	protein_coding	42	35	109	71	54	59	47	31	35	27	119	83	86	132	75	21	31	70
Human	ENSG00000082068.9	WDR70	NA	chr5	37379284	37753435	+	6.966	protein_coding	1582	1679	2467	2755	1732	1705	1143	845	529	502	715	304	267	423	429	127	35	145
Human	ENSG00000082074.19	FYB1	NA	chr5	39105251	39274528	-	8.823	protein_coding	15	NA	6	3	31	28	1	2	NA	1	7	15	6	3	11	7	6	15
Human	ENSG00000082126.18	MPP4	NA	chr2	201644869	201698694	-	4.924	protein_coding	86	127	63	106	106	154	41	22	16	24	24	27	16	16	13	5	6	10
Human	ENSG00000082146.13	STRADB	NA	chr2	201387857	201480846	+	3.177	protein_coding	1025	1193	834	918	429	492	930	795	383	349	728	363	220	312	194	63	7	35
Human	ENSG00000082153.18	BZW1	NA	chr2	200810593	200827338	+	8.085	protein_coding	9532	9642	13373	14380	9519	9710	6267	6257	2777	2225	3499	1772	853	1104	1665	557	80	262
Human	ENSG00000082175.15	PGR	NA	chr11	101029623	101129813	-	14.693	protein_coding	1	NA	NA	NA	1	NA	308	306	174	158	135	59	56	61	64	28	6	24
Human	ENSG00000082196.21	C1QTNF3	NA	chr5	34017857	34043213	-	4.547	protein_coding	79	59	66	46	42	36	11	5	4	9	9	4	5	6	6	3	3	2
Human	ENSG00000082212.13	ME2	NA	chr18	50879079	50954257	+	15.897	protein_coding	1663	1577	2425	2889	1537	1741	1752	1510	986	868	749	284	250	324	383	97	35	75
Human	ENSG00000082213.18	C5orf22	NA	chr5	31532286	31555053	+	4.146	protein_coding	1419	1227	1391	1563	764	794	1061	722	531	454	468	176	194	297	213	64	13	92
Human	ENSG00000082258.13	CCNT2	NA	chr2	134918234	134959342	+	9.081	protein_coding	3530	2646	2644	2755	2309	2150	1016	1052	929	769	638	371	370	562	312	99	34	145
Human	ENSG00000082269.17	FAM135A	NA	chr6	70412940	70561174	+	10.476	protein_coding	1107	963	1178	1245	1127	1075	829	688	490	430	511	235	196	262	318	79	13	69
Human	ENSG00000082293.13	COL19A1	NA	chr6	69866555	70212468	+	11.018	protein_coding	9	1	1	NA	NA	NA	6	10	NA	3	3	5	NA	4	6	3	11	7
Human	ENSG00000082397.17	EPB41L3	NA	chr18	5392380	5630700	-	12.203	protein_coding	19	6	42	22	16	10	2	NA	NA	NA	1	2	NA	NA	8	8	5	8
Human	ENSG00000082438.17	COBLL1	NA	chr2	164653623	164843679	-	17.178	protein_coding	1805	2076	1055	1478	1159	1141	604	591	565	537	275	154	226	283	152	88	16	66
Human	ENSG00000082458.12	DLG3	NA	chrX	70444834	70505490	+	7.87	protein_coding	104	70	62	52	32	21	209	221	117	85	274	138	121	155	133	43	9	32
Human	ENSG00000082482.14	KCNK2	NA	chr1	215005774	215237090	+	4.294	protein_coding	9	NA	NA	1	2	1	92	85	62	43	328	179	131	161	59	25	9	28
Human	ENSG00000082497.12	SERTAD4	NA	chr1	210232795	210246631	+	5.47	protein_coding	18	9	5	4	NA	NA	1644	1543	1226	921	1747	829	615	786	279	131	66	181
Human	ENSG00000082512.15	TRAF5	NA	chr1	211326614	211374946	+	9.022	protein_coding	734	615	514	630	564	576	160	192	91	50	253	110	121	127	140	55	24	87
Human	ENSG00000082515.18	MRPL22	NA	chr5	154941072	154969411	+	5.264	protein_coding	908	995	1441	1848	923	953	706	577	354	307	372	188	121	196	136	57	32	68
Human	ENSG00000082516.9	GEMIN5	NA	chr5	154887410	154938211	-	5.644	protein_coding	1472	1526	2342	2994	1392	1490	2629	2545	1245	1137	924	495	331	438	320	112	18	94
Human	ENSG00000082556.14	OPRK1	NA	chr8	53225723	53251637	-	5.67	protein_coding	2	NA	NA	1	NA	NA	NA	NA	NA	NA	NA	NA	NA	NA	1	2	2	2
Human	ENSG00000082641.16	NFE2L1	NA	chr17	48048328	48061545	+	5.883	protein_coding	20677	22912	17268	19533	12576	14071	3790	3418	2432	2360	2392	1381	1358	2343	944	368	104	551
Human	ENSG00000082684.16	SEMA5B	NA	chr3	122909081	123028605	-	8.517	protein_coding	5	1	4	1	1	1	NA	1	NA	NA	28	48	62	60	19	21	7	43
Human	ENSG00000082701.17	GSK3B	NA	chr3	119821320	120094994	-	17.871	protein_coding	3458	3059	2463	2585	2296	2320	1479	1616	1382	1139	971	698	770	1033	536	230	55	254
Human	ENSG00000082781.12	ITGB5	NA	chr3	124761947	124901418	-	6.515	protein_coding	11020	14848	9268	10789	3225	4248	1516	1238	1065	1002	1406	612	1397	1986	623	236	35	296
Human	ENSG00000082805.20	ERC1	NA	chr12	990508	1495933	+	13.484	protein_coding	3482	3361	3379	3452	2882	2863	1459	1517	1344	1326	1120	944	1232	1569	595	379	119	440
Human	ENSG00000082898.18	XPO1	NA	chr2	61476031	61538741	-	23.843	protein_coding	9723	9335	11502	13582	9377	9453	10891	10393	6684	6163	7894	4232	3243	4658	3661	1495	457	1414
Human	ENSG00000082929.8	LINC01587	NA	chr4	5524568	5527801	+	1.164	lncRNA	16	5	27	18	13	11	NA	NA	NA	NA	1	NA	NA	NA	NA	1	NA	NA
Human	ENSG00000082996.20	RNF13	NA	chr3	149812769	149962139	+	3.573	protein_coding	2484	2476	2392	2844	1590	1602	1009	954	606	575	875	497	388	592	456	174	47	128
Human	ENSG00000083067.23	TRPM3	NA	chr9	70529059	71446904	-	20.015	protein_coding	15	11	11	8	9	15	NA	1	NA	NA	5	5	NA	3	3	6	4	10
Human	ENSG00000083093.10	PALB2	NA	chr16	23603159	23641310	-	4.747	protein_coding	803	692	1051	1177	762	768	688	624	386	341	268	119	121	165	82	30	9	15
Human	ENSG00000083097.14	DOP1A	NA	chr6	83067665	83171350	+	10.045	protein_coding	1629	1479	1600	1727	814	815	288	257	254	187	188	114	116	178	98	33	10	25
Human	ENSG00000083099.11	LYRM2	NA	chr6	89568143	89638749	-	8.675	protein_coding	1772	1807	2400	2381	1091	1311	525	487	416	274	312	143	163	237	83	40	5	35
Human	ENSG00000083123.15	BCKDHB	NA	chr6	80106646	80346270	+	4.071	protein_coding	537	464	639	663	271	306	329	259	229	169	240	143	124	164	78	12	5	21
Human	ENSG00000083168.11	KAT6A	NA	chr8	41929478	42051994	-	24.143	protein_coding	5438	4790	5426	5354	3681	3977	1422	1444	1121	967	844	604	543	768	379	147	68	220
Human	ENSG00000083223.18	TUT7	NA	chr9	86287732	86354454	-	6.707	protein_coding	2693	2519	2724	2877	2708	2731	690	588	496	468	483	215	319	471	301	115	40	140
Human	ENSG00000083290.20	ULK2	NA	chr17	19770828	19867936	-	9.868	protein_coding	1878	1840	1592	1653	517	558	NA	NA	NA	NA	NA	3	2	NA	1	1	2	3
Human	ENSG00000083307.12	GRHL2	NA	chr8	101492438	101669726	+	6.053	protein_coding	2	NA	1	1	NA	NA	NA	NA	NA	NA	NA	2	NA	NA	2	1	NA	4
Human	ENSG00000083312.17	TNPO1	NA	chr5	72816311	72916733	+	11.977	protein_coding	36959	30617	29185	36425	26982	26633	9708	8720	5238	4319	5506	2770	1637	2167	3041	974	276	806
Human	ENSG00000083444.17	PLOD1	NA	chr1	11934204	11975538	+	5.32	protein_coding	8236	11184	11587	13373	8876	10673	1936	1554	1579	1608	2097	1085	1416	2588	1267	401	179	809
Human	ENSG00000083454.22	P2RX5	NA	chr17	3672198	3696240	-	4.026	protein_coding	1	2	2	2	3	7	75	66	71	46	60	29	45	71	24	9	4	9
Human	ENSG00000083457.12	ITGAE	NA	chr17	3714627	3801188	-	6.602	protein_coding	480	497	661	650	340	368	463	386	222	178	230	100	111	153	102	44	6	23
Human	ENSG00000083520.15	DIS3	NA	chr13	72752168	72782096	-	10.835	protein_coding	3215	2992	4566	5078	3280	3348	3047	2646	1647	1516	1650	798	635	883	904	275	48	203
Human	ENSG00000083535.16	PIBF1	NA	chr13	72782132	73016461	+	4.179	protein_coding	1417	1396	1474	1722	1159	1112	655	596	372	375	491	240	197	344	241	87	12	59
Human	ENSG00000083544.16	TDRD3	NA	chr13	60396456	60573878	+	7.823	protein_coding	1132	974	1100	1056	592	678	428	382	296	220	250	126	84	180	117	42	21	42
Human	ENSG00000083622.8	AC000061.1	NA	chr7	117604790	117647415	-	0.376	lncRNA	NA	NA	NA	NA	NA	NA	NA	NA	NA	NA	NA	NA	NA	NA	NA	NA	NA	NA
Human	ENSG00000083635.8	NUFIP1	NA	chr13	44939248	44989471	-	3.48	protein_coding	219	220	513	550	364	397	615	674	372	383	358	219	161	236	189	79	28	79
Human	ENSG00000083642.19	PDS5B	NA	chr13	32586451	32778019	+	13.187	protein_coding	2729	2505	2334	2289	1532	1580	2034	2195	1509	1472	1404	836	657	1085	605	240	41	160
Human	ENSG00000083720.13	OXCT1	NA	chr5	41730064	41870425	-	4.1	protein_coding	1401	1713	2901	3574	1506	1659	1277	1116	583	592	820	448	219	396	281	116	17	61
Human	ENSG00000083750.13	RRAGB	NA	chrX	55717748	55758774	+	2.715	protein_coding	719	550	644	624	316	299	264	248	220	196	189	87	101	217	74	20	5	28
Human	ENSG00000083782.8	EPYC	NA	chr12	90963681	91005026	-	1.802	protein_coding	2	NA	NA	NA	1	NA	NA	NA	NA	NA	NA	1	1	NA	3	4	NA	2
Human	ENSG00000083799.18	CYLD	NA	chr16	50742049	50801935	+	12.952	protein_coding	2534	2267	2758	3037	2267	2354	1517	882	1253	1102	623	351	292	412	351	114	44	134
Human	ENSG00000083807.10	SLC27A5	NA	chr19	58479511	58512413	-	8.025	protein_coding	88	100	204	190	113	94	58	55	46	44	101	30	40	79	32	13	8	21
Human	ENSG00000083812.12	ZNF324	NA	chr19	58467044	58475436	+	5.664	protein_coding	374	430	503	531	259	307	172	146	126	112	150	81	92	142	79	30	24	40
Human	ENSG00000083814.13	ZNF671	NA	chr19	57719750	57727624	-	3.532	protein_coding	195	254	264	242	128	197	NA	NA	NA	NA	6	6	2	2	13	10	2	4
Human	ENSG00000083817.9	ZNF416	NA	chr19	57571565	57578911	-	2.545	protein_coding	236	252	222	276	229	194	128	91	67	54	122	66	43	78	55	17	14	28
Human	ENSG00000083828.16	ZNF586	NA	chr19	57769654	57819939	+	5.48	protein_coding	584	513	567	563	397	377	266	209	228	187	199	118	124	195	79	38	15	34
Human	ENSG00000083838.16	ZNF446	NA	chr19	58474016	58481230	+	4.768	protein_coding	222	281	455	363	180	172	98	77	113	82	75	43	65	99	45	18	11	25
Human	ENSG00000083844.10	ZNF264	NA	chr19	57191499	57222846	+	12.532	protein_coding	1537	1265	1285	1236	1048	1120	154	136	114	90	178	130	117	155	90	44	18	41
Human	ENSG00000083845.9	RPS5	NA	chr19	58386399	58394806	+	3.617	protein_coding	16274	21024	31630	33222	16493	18201	14089	13248	8256	6937	11392	5136	3593	4605	5936	3298	1036	1513
Human	ENSG00000083857.14	FAT1	NA	chr4	186587793	186726722	-	16.167	protein_coding	29	15	89	77	35	26	17422	16902	13663	12141	21891	11562	11026	16868	11064	3419	923	3850
Human	ENSG00000083896.13	YTHDC1	NA	chr4	68310386	68350090	-	7.033	protein_coding	3135	2874	3355	3340	2724	2473	2376	2106	1497	1164	1546	764	504	810	773	233	74	195
Human	ENSG00000083937.10	CHMP2B	NA	chr3	87227270	87255556	+	8.243	protein_coding	1647	1428	1880	2101	1180	1241	941	701	471	430	618	294	192	305	339	93	29	72
Human	ENSG00000084070.12	SMAP2	NA	chr1	40344849	40423326	+	3.601	protein_coding	402	375	682	733	422	499	312	249	241	237	324	198	207	295	124	45	17	79
Human	ENSG00000084072.17	PPIE	NA	chr1	39692181	39763914	+	11.124	protein_coding	1253	1453	2232	2729	1306	1545	848	746	539	451	444	224	172	307	176	56	26	69
Human	ENSG00000084073.10	ZMPSTE24	NA	chr1	40258040	40294180	+	4.022	protein_coding	3341	3125	4744	5478	3669	3416	2508	2082	1370	1233	1229	513	546	802	485	137	49	151
Human	ENSG00000084090.13	STARD7	NA	chr2	96184858	96208825	-	4.414	protein_coding	11159	10134	9998	10237	6020	6046	5157	4340	2706	2313	2815	1119	930	1224	1073	309	54	226
Human	ENSG00000084092.7	NOA1	NA	chr4	56963349	56977606	-	2.218	protein_coding	921	1106	1226	1219	657	721	406	388	267	213	441	265	232	287	239	78	27	72
Human	ENSG00000084093.19	REST	NA	chr4	56907875	56966808	+	9.408	protein_coding	3479	3103	3099	3434	2411	2503	1703	1887	1401	1193	1240	824	603	957	479	185	48	211
Human	ENSG00000084110.11	HAL	NA	chr12	95972661	95996365	-	5.146	protein_coding	12	13	13	10	3	9	13	10	5	8	10	6	10	34	7	4	2	5
Human	ENSG00000084112.15	SSH1	NA	chr12	108778190	108857590	-	14.538	protein_coding	2686	2543	5080	4951	5223	6461	536	512	481	445	822	714	906	1287	335	240	81	417
Human	ENSG00000084207.18	GSTP1	NA	chr11	67583741	67586656	+	1.764	protein_coding	12234	15915	18616	21491	6305	6790	12566	10452	9533	8296	12495	6035	5620	8465	5863	1906	398	1545
Human	ENSG00000084234.18	APLP2	NA	chr11	130068146	130144811	+	7.463	protein_coding	96487	92923	75836	84476	44773	52949	7394	5433	4388	3725	8329	3746	3311	5306	7219	1614	497	1607
Human	ENSG00000084444.14	FAM234B	NA	chr12	13044380	13142521	+	6.71	protein_coding	1185	1200	1001	1189	464	558	186	210	124	122	257	194	179	284	134	77	48	151
Human	ENSG00000084453.16	SLCO1A2	NA	chr12	21264599	21419594	-	11.52	protein_coding	10	1	4	2	2	NA	NA	NA	NA	1	3	6	2	3	3	NA	1	2
Human	ENSG00000084463.8	WBP11	NA	chr12	14784581	14803486	-	5.258	protein_coding	1439	1582	2262	2567	1360	1436	2107	2052	1430	1167	1005	568	453	708	389	166	45	160
Human	ENSG00000084623.12	EIF3I	NA	chr1	32221076	32245397	+	9.756	protein_coding	6162	7172	13246	14226	8131	8928	5968	5211	3780	3223	3729	2130	1643	2221	1361	560	175	509
Human	ENSG00000084628.10	NKAIN1	NA	chr1	31179744	31239887	-	3.32	protein_coding	8	NA	3	10	14	8	1	NA	NA	1	NA	NA	3	3	1	1	NA	NA
Human	ENSG00000084636.18	COL16A1	NA	chr1	31652262	31704319	-	9.253	protein_coding	24	10	23	21	16	12	130	159	213	163	150	100	186	329	65	45	51	113
Human	ENSG00000084652.16	TXLNA	NA	chr1	32179674	32198285	+	5.114	protein_coding	5678	6089	9087	9499	5683	6055	3907	3483	3162	2669	2098	980	1390	2162	935	347	176	549
Human	ENSG00000084674.15	APOB	NA	chr2	21001428	21044073	-	14.828	protein_coding	14	6	10	19	20	27	NA	NA	NA	NA	1	1	1	NA	9	6	7	10
Human	ENSG00000084676.15	NCOA1	NA	chr2	24491913	24770702	+	8.633	protein_coding	1685	1589	1544	1437	1078	1149	643	598	508	402	717	469	529	640	243	106	29	179
Human	ENSG00000084693.16	AGBL5	NA	chr2	27042363	27070622	+	5.283	protein_coding	822	1033	1191	1267	577	583	544	519	308	233	528	283	250	316	207	101	38	53
Human	ENSG00000084710.14	EFR3B	NA	chr2	25042075	25159135	+	10.643	protein_coding	470	365	261	287	290	385	9	4	7	5	58	33	16	49	44	19	7	36
Human	ENSG00000084731.15	KIF3C	NA	chr2	25926597	25982749	-	6.401	protein_coding	1490	1489	1468	1270	791	973	378	280	248	259	932	488	599	873	432	176	74	268
Human	ENSG00000084733.11	RAB10	NA	chr2	26034083	26137454	+	3.654	protein_coding	4996	4956	6117	7290	4037	4181	3172	2836	1787	1548	3819	1903	1781	2291	1491	490	107	488
Human	ENSG00000084734.9	GCKR	NA	chr2	27496838	27523684	+	3.149	protein_coding	7	1	20	8	43	37	NA	1	1	NA	1	2	8	5	3	3	1	7
Human	ENSG00000084754.12	HADHA	NA	chr2	26190634	26244672	-	4.331	protein_coding	10819	12363	12404	13515	8054	9435	3144	2595	1715	1392	2763	1736	1145	1516	1036	389	98	325
Human	ENSG00000084764.12	MAPRE3	NA	chr2	26970636	27027219	+	3.628	protein_coding	78	51	62	63	27	25	20	8	17	19	80	51	67	100	43	20	7	36
Human	ENSG00000084774.14	CAD	NA	chr2	27217368	27243943	+	8.443	protein_coding	2855	2955	3817	4496	2511	3219	5016	5231	3441	3826	2172	1293	1522	2517	704	329	67	407
Human	ENSG00000085063.17	CD59	NA	chr11	33703009	33736479	-	10.557	protein_coding	43527	55614	91213	82848	21586	24278	2815	2150	1322	1129	4089	1628	1887	2563	1793	553	215	858
Human	ENSG00000085117.12	CD82	NA	chr11	44564426	44620358	+	4.039	protein_coding	70	137	150	181	198	211	33	72	178	155	133	106	585	860	182	98	90	386
Human	ENSG00000085185.15	BCORL1	NA	chrX	129981106	130058083	+	7.996	protein_coding	242	212	148	135	143	149	136	152	219	228	229	260	455	710	164	65	34	176
Human	ENSG00000085224.23	ATRX	NA	chrX	77504879	77786233	-	22.74	protein_coding	8445	7132	6174	6034	5042	4829	3974	3767	3181	2750	3018	1902	1569	2451	1279	447	107	390
Human	ENSG00000085231.14	AK6	NA	chr5	69350983	69370013	-	2.14	protein_coding	402	421	579	616	413	420	393	329	207	182	227	87	73	104	88	18	8	14
Human	ENSG00000085265.11	FCN1	NA	chr9	134903231	134917912	-	7.588	protein_coding	3	1	NA	NA	NA	NA	NA	NA	NA	NA	NA	NA	NA	NA	1	NA	1	NA
Human	ENSG00000085274.16	MYNN	NA	chr3	169773395	169789716	+	5.165	protein_coding	1248	1160	1464	1391	991	897	862	756	534	462	441	203	182	271	178	56	9	67
Human	ENSG00000085276.19	MECOM	NA	chr3	169083498	169663775	-	9.26	protein_coding	2167	2914	3211	2930	7708	8196	499	640	255	241	282	136	59	102	120	52	12	29
Human	ENSG00000085365.18	SCAMP1	NA	chr5	78360610	78480739	+	6.746	protein_coding	3010	2128	2064	2599	1281	1151	868	734	416	360	908	395	297	408	301	98	16	82
Human	ENSG00000085377.15	PREP	NA	chr6	105273217	105454062	-	8.917	protein_coding	978	1052	1239	1462	838	1002	592	628	467	370	554	322	287	351	207	90	13	97
Human	ENSG00000085382.12	HACE1	NA	chr6	104728093	104859919	-	9.237	protein_coding	1705	1405	1688	1440	856	984	315	338	230	204	462	311	259	373	253	106	23	131
Human	ENSG00000085415.16	SEH1L	NA	chr18	12947132	12987536	+	10.481	protein_coding	1692	1533	1956	2224	933	1005	3584	3314	2184	1929	1638	668	700	927	429	144	42	182
Human	ENSG00000085433.16	WDR47	NA	chr1	108970213	109042113	-	4.423	protein_coding	1430	1375	1224	1304	902	981	306	254	209	164	273	176	148	185	161	66	24	74
Human	ENSG00000085449.15	WDFY1	NA	chr2	223855715	223945357	-	5.485	protein_coding	3078	3194	3162	3850	2658	2701	1106	1099	702	465	776	427	317	368	342	122	17	88
Human	ENSG00000085465.13	OVGP1	NA	chr1	111414318	111427735	-	2.52	protein_coding	191	157	80	78	81	74	14	11	16	16	35	24	18	39	14	7	17	23
Human	ENSG00000085491.17	SLC25A24	NA	chr1	108134042	108200849	-	6.726	protein_coding	4407	4179	4020	5124	2887	2965	2136	1857	1358	1114	1500	679	575	847	529	217	30	137
Human	ENSG00000085511.20	MAP3K4	NA	chr6	160991726	161117385	+	7.522	protein_coding	2499	2286	2346	2324	1647	1744	1053	1033	681	587	650	381	295	469	340	161	44	151
Human	ENSG00000085514.16	PILRA	NA	chr7	100367529	100400096	+	1.99	protein_coding	93	59	50	53	36	48	1	5	NA	3	4	4	3	2	1	NA	3	4
Human	ENSG00000085552.17	IGSF9	NA	chr1	159927038	159945613	-	6.637	protein_coding	5	NA	NA	7	1	3	NA	NA	NA	1	6	6	7	15	8	3	5	7
Human	ENSG00000085563.15	ABCB1	NA	chr7	87503016	87713323	-	6.422	protein_coding	109	86	302	238	101	65	170	263	457	330	339	378	363	548	214	103	15	110
Human	ENSG00000085644.14	ZNF213	NA	chr16	3129776	3142804	+	6.442	protein_coding	114	140	157	157	78	104	49	74	62	74	35	29	36	82	22	13	7	21
Human	ENSG00000085662.14	AKR1B1	NA	chr7	134442355	134459284	-	3.654	protein_coding	1250	1671	2729	3127	1558	1688	11646	6977	6073	5225	15436	6623	5211	7936	13138	3316	631	2857
Human	ENSG00000085719.13	CPNE3	NA	chr8	86514434	86561498	+	6.737	protein_coding	5108	4850	6239	7040	3732	4036	4761	3846	2119	1772	2770	1239	875	1041	1120	314	73	238
Human	ENSG00000085721.13	RRN3	NA	chr16	15060032	15094311	-	4.139	protein_coding	1908	1870	2649	2990	2246	2350	1503	1440	756	734	883	447	319	407	431	149	35	145
Human	ENSG00000085733.16	CTTN	NA	chr11	70398403	70436584	+	6.949	protein_coding	19374	20133	20101	20988	14714	17038	9238	7504	5055	4345	7148	3342	3051	4942	4194	1306	348	1234
Human	ENSG00000085741.13	WNT11	NA	chr11	76186324	76210736	-	2.371	protein_coding	NA	5	9	4	10	3	3	5	4	1	7	2	7	9	6	NA	2	4
Human	ENSG00000085760.15	MTIF2	NA	chr2	55236594	55269347	-	3.374	protein_coding	1425	1560	2492	2845	1417	1503	2198	1946	1080	885	650	319	230	331	185	72	27	46
Human	ENSG00000085788.14	DDHD2	NA	chr8	38225217	38275558	+	10.548	protein_coding	2873	2615	2712	3033	1776	1805	767	772	460	450	747	414	333	530	400	154	36	134
Human	ENSG00000085831.15	TTC39A	NA	chr1	51287257	51345116	-	9.362	protein_coding	45	37	962	796	574	610	30	14	20	17	161	65	158	290	64	21	16	54
Human	ENSG00000085832.17	EPS15	NA	chr1	51354262	51519266	-	7.378	protein_coding	7114	6249	6742	6964	3510	3831	1579	1407	1004	858	1093	627	661	847	465	188	40	172
Human	ENSG00000085840.13	ORC1	NA	chr1	52372828	52404423	-	3.121	protein_coding	137	337	517	872	327	360	909	1017	597	591	601	322	233	422	225	72	37	68
Human	ENSG00000085871.9	MGST2	NA	chr4	139665767	139740745	+	3.172	protein_coding	3853	4230	4710	4850	3810	4293	129	76	107	89	114	44	53	87	42	8	7	7
Human	ENSG00000085872.15	CHERP	NA	chr19	16517893	16542437	-	6.015	protein_coding	392	397	505	644	410	408	414	567	445	483	272	214	326	494	132	64	36	117
Human	ENSG00000085978.22	ATG16L1	NA	chr2	233210050	233295674	+	6.047	protein_coding	1922	1988	2419	2654	1596	1740	844	791	444	374	453	182	178	265	395	120	43	104
Human	ENSG00000085982.14	USP40	NA	chr2	233475519	233566782	-	9.355	protein_coding	2330	2353	2353	2338	1252	1519	2063	1906	995	822	1123	550	339	539	358	147	28	143
Human	ENSG00000085998.14	POMGNT1	NA	chr1	46188681	46220305	-	6.189	protein_coding	2732	3007	3685	3849	2044	2399	1454	1333	1153	1061	691	293	335	577	235	107	29	127
Human	ENSG00000085999.13	RAD54L	NA	chr1	46246460	46278480	+	4.078	protein_coding	91	153	175	279	93	104	596	614	508	505	428	318	282	519	187	76	26	74
Human	ENSG00000086015.22	MAST2	NA	chr1	45786986	46036122	+	8.062	protein_coding	1118	1289	1381	1561	892	1006	1019	1024	990	824	666	360	658	912	306	161	66	308
Human	ENSG00000086061.16	DNAJA1	NA	chr9	33025272	33039907	+	2.668	protein_coding	8631	8245	13053	16713	14626	14617	8708	6855	4410	3668	4779	2353	1542	2132	2086	617	204	564
Human	ENSG00000086062.13	B4GALT1	NA	chr9	33104081	33167356	-	4.896	protein_coding	2046	2296	1920	2244	1718	2381	625	591	871	776	975	1016	1331	1955	611	408	78	612
Human	ENSG00000086065.14	CHMP5	NA	chr9	33264878	33282070	+	2.391	protein_coding	2925	2892	4021	6434	5031	5143	1073	780	574	458	718	367	264	335	351	137	22	73
Human	ENSG00000086102.19	NFX1	NA	chr9	33290511	33371157	+	7.146	protein_coding	1529	1577	1755	1955	1091	1211	805	780	555	482	396	218	221	321	145	49	17	39
Human	ENSG00000086159.13	AQP6	NA	chr12	49967193	49977139	+	5.129	protein_coding	4	1	1	NA	NA	NA	NA	NA	1	1	7	1	6	7	2	2	1	4
Human	ENSG00000086189.10	DIMT1	NA	chr5	62347283	62403939	-	6.161	protein_coding	1692	1571	2205	2380	1369	1404	1090	904	518	484	379	119	111	172	141	50	15	44
Human	ENSG00000086200.17	IPO11	NA	chr5	62403971	62628582	+	7.54	protein_coding	3405	3062	3857	4152	3534	3692	1186	1093	537	531	600	291	203	244	297	91	17	69
Human	ENSG00000086205.18	FOLH1	NA	chr11	49145091	49208638	-	5.335	protein_coding	4	22	13	7	24	48	NA	NA	NA	NA	NA	NA	1	NA	1	1	1	1
Human	ENSG00000086232.13	EIF2AK1	NA	chr7	6022246	6059175	-	5.492	protein_coding	1921	2156	2547	3165	1577	1792	1981	1548	1198	1031	3206	2271	1736	2255	845	461	100	380
Human	ENSG00000086288.12	NME8	NA	chr7	37848596	37900397	+	2.435	protein_coding	4	NA	NA	NA	NA	2	NA	NA	NA	NA	NA	NA	NA	NA	1	NA	1	NA
Human	ENSG00000086289.12	EPDR1	NA	chr7	37683842	37951936	+	2.78	protein_coding	10	1	47	52	42	46	1653	1166	1129	1024	1041	475	447	751	326	171	71	195
Human	ENSG00000086300.16	SNX10	NA	chr7	26291861	26374383	+	3.605	protein_coding	69	67	75	112	75	87	217	226	158	123	374	287	150	242	103	64	6	50
Human	ENSG00000086475.15	SEPHS1	NA	chr10	13317427	13348298	-	3.884	protein_coding	2495	2425	2391	2740	1656	1794	2003	1909	1071	964	959	484	371	433	336	122	39	90
Human	ENSG00000086504.17	MRPL28	NA	chr16	366968	371289	-	3.053	protein_coding	1563	1904	2925	3381	1465	1577	1130	1152	651	622	847	406	258	551	363	103	34	102
Human	ENSG00000086506.3	HBQ1	NA	chr16	180458	181179	+	0.528	protein_coding	NA	NA	1	6	NA	NA	NA	NA	NA	NA	NA	NA	NA	NA	NA	NA	NA	NA
Human	ENSG00000086544.3	ITPKC	NA	chr19	40717111	40740860	+	3.376	protein_coding	1721	1997	4823	3819	2954	3346	163	109	142	122	151	86	121	139	68	37	20	58
Human	ENSG00000086548.9	CEACAM6	NA	chr19	41750976	41772211	+	2.956	protein_coding	NA	1	NA	NA	NA	NA	NA	NA	NA	NA	4	2	4	3	5	1	3	1
Human	ENSG00000086570.12	FAT2	NA	chr5	151504092	151568944	-	14.537	protein_coding	2	NA	NA	2	2	NA	1	6	21	21	574	286	1636	2479	262	102	48	387
Human	ENSG00000086589.12	RBM22	NA	chr5	150690791	150701077	-	3.587	protein_coding	2033	2081	2575	2746	1983	2081	1625	1362	941	699	806	361	275	408	371	125	67	122
Human	ENSG00000086598.11	TMED2	NA	chr12	123584532	123598582	+	3.833	protein_coding	10982	11223	14934	16311	9683	9783	6623	6081	3947	3344	5046	3253	2181	2923	1963	856	247	727
Human	ENSG00000086619.14	ERO1B	NA	chr1	236215100	236281958	-	5.788	protein_coding	862	749	884	754	425	403	744	538	473	380	468	275	250	293	269	102	45	142
Human	ENSG00000086666.19	ZFAND6	NA	chr15	80059567	80138393	+	5.153	protein_coding	3295	2678	2584	2827	1684	1670	977	837	831	670	1057	625	543	803	407	183	48	178
Human	ENSG00000086696.11	HSD17B2	NA	chr16	82035003	82098534	+	9.529	protein_coding	9620	11357	6617	10754	1609	1635	NA	NA	NA	1	4	NA	1	3	2	2	5	2
Human	ENSG00000086712.13	TXLNG	NA	chrX	16786431	16844519	+	4.455	protein_coding	567	565	873	938	676	684	1349	1248	717	640	749	366	292	402	343	114	46	109
Human	ENSG00000086717.18	PPEF1	NA	chrX	18675908	18827921	+	3.513	protein_coding	NA	1	2	1	NA	NA	NA	NA	NA	NA	8	5	8	15	9	9	3	9
Human	ENSG00000086730.17	LAT2	NA	chr7	74199651	74229834	+	4.545	protein_coding	20	16	25	29	32	29	18	21	21	20	100	56	72	123	50	20	7	35
Human	ENSG00000086758.16	HUWE1	NA	chrX	53532095	53686728	-	17.379	protein_coding	13109	13308	13987	14117	12053	13349	11001	11634	9354	9186	7392	6066	6292	9150	2892	1225	347	1527
Human	ENSG00000086827.9	ZW10	NA	chr11	113733186	113773735	-	2.916	protein_coding	1161	1278	1898	2234	1225	1250	940	714	437	400	592	281	201	285	226	63	20	53
Human	ENSG00000086848.15	ALG9	NA	chr11	111782194	111871581	-	8.07	protein_coding	252	212	309	266	169	225	124	106	73	78	88	38	59	77	37	26	4	13
Human	ENSG00000086967.10	MYBPC2	NA	chr19	50432891	50466321	+	3.719	protein_coding	5	NA	1	8	4	NA	NA	1	NA	NA	NA	1	NA	6	6	1	1	1
Human	ENSG00000086991.13	NOX4	NA	chr11	89324352	89498187	-	6.099	protein_coding	5042	4509	2854	2688	1914	1951	37	22	13	13	19	10	2	8	16	4	5	6
Human	ENSG00000087008.16	ACOX3	NA	chr4	8366281	8440723	-	3.846	protein_coding	899	934	1231	1368	790	918	331	233	136	162	210	127	125	196	97	45	6	40
Human	ENSG00000087053.20	MTMR2	NA	chr11	95821765	95925315	-	13.952	protein_coding	4278	3877	3699	4083	2308	2628	2611	2139	1757	1419	1131	601	561	684	448	184	50	171
Human	ENSG00000087074.8	PPP1R15A	NA	chr19	48872420	48876058	+	3.065	protein_coding	4501	3941	2548	3100	3377	3686	2418	1314	2247	2070	820	569	569	996	576	215	342	562
Human	ENSG00000087076.9	HSD17B14	NA	chr19	48813017	48836510	-	1.112	protein_coding	166	201	146	78	61	133	2	NA	7	NA	36	19	91	134	26	12	25	50
Human	ENSG00000087077.14	TRIP6	NA	chr7	100867386	100873454	+	2.553	protein_coding	2272	2709	2593	3771	1697	1805	1486	1290	1255	1127	663	257	375	683	172	66	34	105
Human	ENSG00000087085.16	ACHE	NA	chr7	100889993	100896974	-	4.074	protein_coding	27	17	11	16	4	6	6	2	8	15	5	7	8	15	3	2	2	1
Human	ENSG00000087086.15	FTL	NA	chr19	48965308	48966879	+	0.871	protein_coding	64381	77070	71151	79560	44491	46279	40078	23364	21126	16712	23278	7252	7435	10357	10173	2183	608	1483
Human	ENSG00000087087.20	SRRT	NA	chr7	100875102	100888664	+	4.858	protein_coding	2243	2600	3603	4029	3000	3248	1877	1714	1223	1056	1707	1085	687	1189	662	284	178	411
Human	ENSG00000087088.20	BAX	NA	chr19	48954814	48961798	+	2.587	protein_coding	2517	3165	4244	4879	2491	2554	1749	1452	961	875	1072	456	396	716	363	103	28	93
Human	ENSG00000087095.13	NLK	NA	chr17	28041736	28196381	+	4.769	protein_coding	3511	3355	3293	3760	1857	1714	612	571	425	326	402	223	221	348	212	71	15	77
Human	ENSG00000087111.21	PIGS	NA	chr17	28553382	28571794	-	5.903	protein_coding	1827	2402	2930	3368	1359	1625	886	725	701	641	774	333	649	973	352	108	38	208
Human	ENSG00000087116.16	ADAMTS2	NA	chr5	179110852	179345461	-	8.755	protein_coding	7	NA	NA	1	4	14	NA	NA	NA	NA	NA	1	1	2	2	3	1	6
Human	ENSG00000087128.10	TMPRSS11E	NA	chr4	68447462	68497604	+	2.124	protein_coding	NA	NA	NA	1	2	4	NA	NA	NA	NA	2	NA	NA	NA	2	NA	NA	1
Human	ENSG00000087152.15	ATXN7L3	NA	chr17	44191804	44200113	-	5.301	protein_coding	3033	3018	2908	3080	2450	2643	1113	1005	730	688	626	259	291	531	257	70	25	113
Human	ENSG00000087157.19	PGS1	NA	chr17	78378648	78425114	+	5.058	protein_coding	1854	2018	3634	2827	2530	2958	885	926	724	711	1004	521	652	1143	510	203	59	250
Human	ENSG00000087191.13	PSMC5	NA	chr17	63827151	63832026	+	4.279	protein_coding	2759	3183	4314	4667	3019	3365	4575	4239	2477	2180	2683	1418	1069	1569	782	318	76	224
Human	ENSG00000087206.17	UIMC1	NA	chr5	176905004	177022633	-	4.767	protein_coding	3336	2860	2899	3219	1535	1487	1112	924	637	601	649	307	330	516	306	115	19	115
Human	ENSG00000087237.12	CETP	NA	chr16	56961922	56983845	+	3.391	protein_coding	3796	5538	2453	2115	2754	4241	NA	NA	NA	NA	9	16	9	26	2	3	9	22
Human	ENSG00000087245.13	MMP2	NA	chr16	55389699	55506691	+	4.706	protein_coding	603	610	703	479	312	232	NA	NA	NA	NA	NA	NA	NA	NA	1	1	2	5
Human	ENSG00000087250.9	MT3	NA	chr16	56589073	56591088	+	1.679	protein_coding	NA	NA	NA	2	1	NA	NA	NA	NA	NA	NA	NA	NA	NA	NA	NA	1	NA
Human	ENSG00000087253.13	LPCAT2	NA	chr16	55509071	55586666	+	7.361	protein_coding	4134	3759	1928	2019	1607	1728	NA	NA	NA	NA	NA	NA	NA	NA	2	NA	NA	1
Human	ENSG00000087258.16	GNAO1	NA	chr16	56191389	56357444	+	14.555	protein_coding	5	4	1	1	1	1	1	NA	NA	1	3	1	1	4	4	NA	4	3
Human	ENSG00000087263.17	OGFOD1	NA	chr16	56451520	56479104	+	5.779	protein_coding	1682	1845	3088	4007	2499	2555	1597	1410	946	823	773	401	334	448	321	120	47	98
Human	ENSG00000087266.17	SH3BP2	NA	chr4	2793070	2841098	+	13.918	protein_coding	3247	3559	4457	4175	3697	4166	941	1160	803	768	605	324	608	1073	270	111	32	243
Human	ENSG00000087269.16	NOP14	NA	chr4	2937932	2963406	-	3.559	protein_coding	1767	2082	3703	4337	2527	2651	3006	2883	1662	1498	1222	721	617	1058	554	191	65	219
Human	ENSG00000087274.17	ADD1	NA	chr4	2843856	2930076	+	13.227	protein_coding	13880	15228	13672	15128	9936	11072	2827	2510	1720	1526	2640	1534	1506	2270	1102	370	65	375
Human	ENSG00000087299.12	L2HGDH	NA	chr14	50237562	50312229	-	6.56	protein_coding	159	222	324	277	161	206	187	202	155	121	238	131	172	222	64	49	14	54
Human	ENSG00000087301.9	TXNDC16	NA	chr14	52430595	52552522	-	4.733	protein_coding	554	630	505	456	212	286	169	137	103	67	227	146	119	179	147	64	29	70
Human	ENSG00000087302.9	RTRAF	NA	chr14	51989513	52010694	+	8.287	protein_coding	6069	6779	7755	9415	5610	5832	2109	1809	966	806	1287	609	390	607	652	246	53	166
Human	ENSG00000087303.18	NID2	NA	chr14	52004802	52069228	-	6.392	protein_coding	4111	9389	3933	5412	1506	1868	NA	NA	NA	NA	3	14	23	31	25	21	14	23
Human	ENSG00000087338.5	GMCL1	NA	chr2	69829659	69881384	+	4.892	protein_coding	970	811	1036	1129	463	500	396	389	317	236	487	299	339	489	175	77	25	81
Human	ENSG00000087365.16	SF3B2	NA	chr11	66050728	66069308	+	9.795	protein_coding	5229	6276	8351	9749	6027	6762	6149	5808	3521	3105	4176	2247	1591	2622	1787	625	217	692
Human	ENSG00000087448.11	KLHL42	NA	chr12	27780047	27803040	+	7.594	protein_coding	1650	1638	1704	1832	1082	1154	690	801	578	511	355	201	230	349	138	66	36	96
Human	ENSG00000087460.27	GNAS	NA	chr20	58839717	58911192	+	14.145	protein_coding	20576	23023	23778	25153	16417	18633	7544	8061	5378	5052	5804	4497	3158	4329	3079	2069	520	1661
Human	ENSG00000087470.18	DNM1L	NA	chr12	32679199	32745650	+	7.282	protein_coding	5456	5676	7387	8734	5007	5367	3360	3251	2117	1745	3274	1994	1768	2649	1115	625	79	433
Human	ENSG00000087494.16	PTHLH	NA	chr12	27958083	27972733	-	3.405	protein_coding	1	1	NA	1	NA	NA	42	23	54	34	88	30	57	72	84	30	13	46
Human	ENSG00000087495.17	PHACTR3	NA	chr20	59577508	59847711	+	6.103	protein_coding	3	10	32	47	11	13	NA	NA	NA	NA	1	1	NA	NA	2	2	1	4
Human	ENSG00000087502.18	ERGIC2	NA	chr12	29337351	29381189	-	5.826	protein_coding	1979	2158	2942	2941	2094	2064	1836	1658	1030	835	992	506	370	480	405	173	32	94
Human	ENSG00000087510.7	TFAP2C	NA	chr20	56629305	56639283	+	3.001	protein_coding	3	NA	3	1	NA	3	NA	3	25	19	2	3	19	24	9	5	7	9
Human	ENSG00000087586.18	AURKA	NA	chr20	56369388	56392337	-	2.928	protein_coding	465	1011	1337	1910	745	976	4373	3183	2428	1908	1865	666	506	753	494	142	28	59
Human	ENSG00000087589.16	CASS4	NA	chr20	56412111	56460387	+	5.069	protein_coding	4	6	2	3	12	14	16	8	9	12	57	30	52	66	18	15	6	21
Human	ENSG00000087842.11	PIR	NA	chrX	15384798	15493564	-	2.512	protein_coding	3503	3973	2638	3117	1637	1817	212	120	155	115	386	220	162	330	80	35	14	56
Human	ENSG00000087884.14	AAMDC	NA	chr11	77821108	77918432	+	1.943	protein_coding	1077	1244	1297	1305	783	911	267	184	151	127	557	315	225	260	267	95	52	98
Human	ENSG00000087903.13	RFX2	NA	chr19	5993163	6199572	-	9.094	protein_coding	111	100	271	219	112	101	81	60	61	64	143	99	154	198	113	54	14	47
Human	ENSG00000087995.16	METTL2A	NA	chr17	62423874	62453385	+	6.398	protein_coding	767	776	1139	1181	684	694	1035	946	548	487	479	205	186	255	221	70	33	78
Human	ENSG00000088002.12	SULT2B1	NA	chr19	48552171	48599425	+	2.725	protein_coding	9	4	17	4	NA	2	NA	NA	1	NA	28	28	28	32	11	2	5	11
Human	ENSG00000088035.18	ALG6	NA	chr1	63367574	63438553	+	5.487	protein_coding	899	919	1172	1369	671	670	573	535	313	305	317	178	128	236	123	54	6	31
Human	ENSG00000088038.19	CNOT3	NA	chr19	54137748	54155681	+	6.821	protein_coding	569	630	715	718	471	575	498	554	474	534	347	223	295	537	128	64	32	89
Human	ENSG00000088053.11	GP6	NA	chr19	55013704	55038264	-	2.703	protein_coding	NA	NA	1	1	1	1	13	11	47	52	4	6	12	13	4	3	3	4
Human	ENSG00000088179.9	PTPN4	NA	chr2	119759921	119984899	+	13.276	protein_coding	1510	1340	1333	1437	1453	1554	751	733	524	491	712	365	309	443	400	130	30	145
Human	ENSG00000088205.13	DDX18	NA	chr2	117814690	117832377	+	7.808	protein_coding	2910	2808	4881	5999	3145	3252	6270	6000	3109	2496	2549	1266	809	1016	1139	360	67	208
Human	ENSG00000088247.17	KHSRP	NA	chr19	6413347	6424794	-	4.563	protein_coding	1941	2270	2866	3525	1811	2145	4261	4769	3671	3803	2998	2217	2477	3684	1056	539	122	652
Human	ENSG00000088256.9	GNA11	NA	chr19	3094361	3123999	+	6.285	protein_coding	3136	4062	4423	5008	2653	3253	859	927	721	710	914	498	705	1072	333	146	38	216
Human	ENSG00000088280.19	ASAP3	NA	chr1	23428562	23484568	-	4.988	protein_coding	232	196	620	418	220	183	13	16	19	12	309	150	304	373	123	67	48	133
Human	ENSG00000088298.13	EDEM2	NA	chr20	35115363	35147336	-	1.884	protein_coding	2888	3455	3340	3700	2047	2570	605	458	354	275	725	282	313	487	321	114	17	95
Human	ENSG00000088305.18	DNMT3B	NA	chr20	32762384	32809356	+	4.63	protein_coding	106	150	303	268	136	157	375	379	256	304	888	457	606	1209	580	236	50	314
Human	ENSG00000088320.4	REM1	NA	chr20	31475287	31484895	+	1.66	protein_coding	1	NA	2	9	1	1	NA	NA	NA	NA	1	3	2	1	1	1	NA	NA
Human	ENSG00000088325.16	TPX2	NA	chr20	31739270	31801805	+	3.605	protein_coding	1154	2329	2869	3795	1581	2115	6482	5700	4142	3436	6709	4221	3293	4717	1755	698	165	599
Human	ENSG00000088340.17	FER1L4	NA	chr20	35558736	35607562	-	10.228	transcribed_unitary_pseudogene	58	59	74	54	42	52	12	19	22	20	38	54	83	144	63	36	20	118
Human	ENSG00000088356.6	PDRG1	NA	chr20	31944336	31952046	-	1.957	protein_coding	421	517	629	700	444	561	438	432	327	288	328	146	203	260	166	54	48	87
Human	ENSG00000088367.23	EPB41L1	NA	chr20	36091503	36232799	+	9.676	protein_coding	449	504	201	395	156	220	282	212	202	178	807	559	768	1090	308	121	55	231
Human	ENSG00000088386.17	SLC15A1	NA	chr13	98683800	98752672	-	4.21	protein_coding	1	NA	2	NA	4	3	NA	1	NA	NA	NA	NA	NA	NA	NA	NA	2	1
Human	ENSG00000088387.19	DOCK9	NA	chr13	98793428	99086625	-	14.816	protein_coding	54145	54474	39144	43619	28913	33057	1032	1104	706	609	775	367	513	659	291	111	25	124
Human	ENSG00000088448.14	ANKRD10	NA	chr13	110878539	110915069	-	4.563	protein_coding	4211	3344	2832	2267	2586	2466	1111	1073	901	847	1377	816	1135	1666	1149	320	146	442
Human	ENSG00000088451.11	TGDS	NA	chr13	94574053	94596242	-	2.571	protein_coding	439	446	659	859	354	408	467	438	247	211	173	79	84	95	67	19	4	22
Human	ENSG00000088538.13	DOCK3	NA	chr3	50674926	51384198	+	9.069	protein_coding	3	2	9	22	3	4	14	3	7	7	33	12	13	24	12	9	6	16
Human	ENSG00000088543.15	C3orf18	NA	chr3	50558024	50571027	-	3.244	protein_coding	71	77	75	86	44	51	18	12	17	8	47	16	26	30	16	7	3	9
Human	ENSG00000088682.14	COQ9	NA	chr16	57447424	57461270	+	4.319	protein_coding	1062	1256	1635	1911	940	1120	776	682	495	374	361	192	204	340	86	30	6	42
Human	ENSG00000088726.16	TMEM40	NA	chr3	12733527	12769457	-	3.297	protein_coding	NA	NA	3	8	NA	2	65	13	53	58	49	24	78	94	33	21	18	40
Human	ENSG00000088727.13	KIF9	NA	chr3	47228394	47283451	-	5.481	protein_coding	259	269	463	428	182	238	100	79	44	35	59	38	26	38	44	14	6	6
Human	ENSG00000088756.13	ARHGAP28	NA	chr18	6729715	6915716	+	11.912	protein_coding	273	298	104	95	121	131	525	438	778	565	554	309	634	671	116	57	19	116
Human	ENSG00000088766.12	CRLS1	NA	chr20	6006092	6040053	+	5.367	protein_coding	100	66	126	117	76	104	36	32	36	38	17	10	26	39	15	2	3	2
Human	ENSG00000088782.5	DEFB127	NA	chr20	157453	159163	+	0.53	protein_coding	NA	NA	NA	NA	NA	NA	NA	NA	NA	NA	NA	NA	NA	NA	NA	NA	NA	NA
Human	ENSG00000088808.18	PPP1R13B	NA	chr14	103733194	103847575	-	9.573	protein_coding	1708	1689	1649	1673	1231	1313	236	237	136	140	116	110	141	202	82	45	11	41
Human	ENSG00000088812.18	ATRN	NA	chr20	3471017	3651118	+	8.771	protein_coding	4607	4582	4421	4522	2653	2816	918	829	735	589	524	275	374	488	388	101	36	143
Human	ENSG00000088826.18	SMOX	NA	chr20	4120979	4187747	+	2.946	protein_coding	735	1308	2535	1955	1098	1342	425	538	264	249	232	139	126	195	285	79	27	82
Human	ENSG00000088827.12	SIGLEC1	NA	chr20	3686969	3707128	-	7.886	protein_coding	3	NA	NA	NA	NA	NA	NA	NA	NA	NA	3	3	2	6	4	3	5	11
Human	ENSG00000088832.18	FKBP1A	NA	chr20	1368976	1393164	-	5.973	protein_coding	7479	7931	8254	8826	7393	8284	1312	1328	764	771	1414	1093	1052	1320	645	315	85	392
Human	ENSG00000088833.17	NSFL1C	NA	chr20	1442161	1473842	-	6.531	protein_coding	1824	2063	2662	3105	1867	2032	958	887	622	542	788	402	396	558	275	139	55	119
Human	ENSG00000088836.14	SLC4A11	NA	chr20	3227416	3239559	-	4.319	protein_coding	599	486	521	592	462	501	1	7	5	3	53	45	104	145	17	11	10	34
Human	ENSG00000088854.12	C20orf194	NA	chr20	3249304	3407625	-	8.541	protein_coding	2812	2725	2171	2088	1477	1828	194	185	168	174	155	105	126	202	109	34	8	51
Human	ENSG00000088876.13	ZNF343	NA	chr20	2481816	2524702	-	4.643	protein_coding	473	482	675	778	474	494	223	193	101	93	95	34	43	79	54	20	2	16
Human	ENSG00000088881.21	EBF4	NA	chr20	2692873	2760108	+	3.541	protein_coding	54	37	15	14	28	19	9	4	7	1	17	9	21	27	8	8	1	20
Human	ENSG00000088882.8	CPXM1	NA	chr20	2794073	2800627	-	2.376	protein_coding	13	28	62	85	114	150	NA	NA	1	1	NA	NA	3	2	1	2	NA	2
Human	ENSG00000088888.18	MAVS	NA	chr20	3846798	3876123	+	11.771	protein_coding	4686	4294	5252	4445	2769	3220	1412	1350	1159	1207	766	481	576	920	263	106	12	106
Human	ENSG00000088899.15	LZTS3	NA	chr20	3162616	3173592	-	5.395	protein_coding	539	519	321	484	243	292	52	43	82	103	135	71	144	240	77	23	6	35
Human	ENSG00000088926.14	F11	NA	chr4	186266188	186289681	+	3.995	protein_coding	3	NA	NA	1	1	NA	NA	NA	NA	NA	NA	2	1	NA	NA	NA	NA	1
Human	ENSG00000088930.8	XRN2	NA	chr20	21303330	21389825	+	3.408	protein_coding	5403	5578	8698	9216	5520	5747	3517	3155	1938	1672	2644	1327	864	1163	1103	363	104	257
Human	ENSG00000088970.16	KIZ	NA	chr20	21125982	21246622	+	5.207	protein_coding	394	359	468	451	267	233	127	112	79	91	113	71	55	113	85	39	10	46
Human	ENSG00000088986.11	DYNLL1	NA	chr12	120469849	120498493	+	2.931	protein_coding	7892	8590	9020	11366	6406	6849	3807	3181	2052	1556	2122	985	696	1007	631	222	40	119
Human	ENSG00000088992.18	TESC	NA	chr12	117038922	117099479	-	1.926	protein_coding	2	1	13	1	26	14	3	6	4	NA	18	8	4	7	16	6	1	4
Human	ENSG00000089006.17	SNX5	NA	chr20	17941596	17968980	-	7.953	protein_coding	2841	2870	3931	4547	2632	2743	3650	4133	2235	2154	2044	1099	782	1265	927	386	124	326
Human	ENSG00000089009.15	RPL6	NA	chr12	112405189	112418838	-	4.447	protein_coding	25947	28493	39257	37259	27212	29214	16173	15098	8871	6983	10215	6430	3541	4564	3818	2892	715	1391
Human	ENSG00000089012.14	SIRPG	NA	chr20	1629151	1657779	-	2.242	protein_coding	NA	NA	2	NA	NA	NA	1	NA	NA	NA	2	2	3	4	1	2	2	5
Human	ENSG00000089022.14	MAPKAPK5	NA	chr12	111842227	111902222	+	13.74	protein_coding	1470	1249	1704	1859	1194	1328	1055	978	721	660	402	207	247	407	180	70	41	81
Human	ENSG00000089041.17	P2RX7	NA	chr12	121132818	121188032	+	5.546	protein_coding	627	578	302	415	283	250	NA	NA	NA	NA	2	2	3	5	NA	2	2	10
Human	ENSG00000089048.14	ESF1	NA	chr20	13714321	13784886	-	3.216	protein_coding	959	967	1594	1832	1322	1272	1275	1114	622	499	552	238	128	249	282	75	14	64
Human	ENSG00000089050.16	RBBP9	NA	chr20	18486539	18497225	-	3.843	protein_coding	1051	1065	1351	1341	919	961	487	386	232	196	227	102	95	100	103	38	4	17
Human	ENSG00000089053.13	ANAPC5	NA	chr12	121308244	121399896	-	12.259	protein_coding	6655	6430	9299	9916	5370	5957	3225	3048	2103	1841	1985	1096	1186	1629	727	332	66	298
Human	ENSG00000089057.15	SLC23A2	NA	chr20	4852355	5010293	-	7.526	protein_coding	4576	5143	3283	2502	2598	3732	488	510	344	323	425	282	370	503	287	104	17	129
Human	ENSG00000089060.11	SLC8B1	NA	chr12	113298758	113359493	-	6.768	protein_coding	1316	1492	2112	2147	1035	987	167	179	113	142	231	163	251	390	103	46	17	85
Human	ENSG00000089063.15	TMEM230	NA	chr20	5068231	5113103	-	3.051	protein_coding	4155	4289	4812	5075	2641	2978	1185	844	570	448	843	408	322	393	383	135	39	108
Human	ENSG00000089091.16	DZANK1	NA	chr20	18383366	18467281	-	6.619	protein_coding	75	58	62	83	64	58	54	42	24	19	32	38	37	48	44	10	1	8
Human	ENSG00000089094.19	KDM2B	NA	chr12	121429095	121581023	-	13.632	protein_coding	978	1005	1363	1585	897	939	718	813	504	511	384	269	302	514	131	76	25	104
Human	ENSG00000089101.19	CFAP61	NA	chr20	20052513	20360703	+	7.915	protein_coding	5	1	NA	3	4	6	NA	1	1	3	5	2	2	2	2	3	2	1
Human	ENSG00000089116.4	LHX5	NA	chr12	113462032	113472280	-	3.063	protein_coding	1	1	NA	NA	NA	NA	NA	NA	NA	NA	NA	1	NA	1	NA	NA	NA	NA
[truncated: 116,793 more rows]

## Sheet: ERCC norm counts
										ERCC normalized counts
Species	Gene_ID	Gene_name	circRNA annotation	Chromosome	Start	Stop	Strand	Size_(kb)	Gene_type	LEC_Uninfected_R1	LEC_Uninfected_R2	LEC_Infected_1d_R1	LEC_Infected_1d_R2	LEC_Infected_3d_R1	LEC_Infected_3d_R2	iSLKBAC16_Uninduced_R1	iSLKBAC16_Uninduced_R2	iSLKBAC16_Uninduced_R3	iSLKBAC16_Uninduced_R4	iSLKBAC16_Induced_1d_R1	iSLKBAC16_Induced_1d_R2	iSLKBAC16_Induced_1d_R3	iSLKBAC16_Induced_1d_R4	iSLKBAC16_Induced_3d_R1	iSLKBAC16_Induced_3d_R2	iSLKBAC16_Induced_3d_R3	iSLKBAC16_Induced_3d_R4
KSHV	HHV8_gs01	PAN	NA	NC_009333.1	28819	29895	+	1.076	lncRNA	0.473673	0.0866627	35942.9	9085.85	1.85651e+06	1.01211e+06	58.5244	88.4307	8.43125	11.7887	1.32092e+06	2.56229e+06	2.67859e+06	966548	4.27225e+06	6.03439e+06	2.97277e+07	1.4334e+08
KSHV	HHV8GK18_gp01	K1	NA	NC_009333.1	4	1083	+	1.079	protein_coding	NA	NA	6.99407	1.5976	273.098	152.627	7.4621	17.105	33.9121	16.8085	107.953	200.488	218.054	175.242	224.15	268.696	2345.63	9458.21
KSHV	HHV8GK18_gp02	ORF4	NA	NC_009333.1	1052	17026	+	15.974	protein_coding	NA	0.00511186	9.06179	1.60625	239.379	159.99	1.11898	2.32141	4.59931	3.14338	32.0754	39.4142	85.1299	41.6638	427.605	285.302	4041.58	12779.2
KSHV	HHV8GK18_gp03	ORF6	NA	NC_009333.1	3179	17026	+	13.847	protein_coding	0.00610527	NA	186.094	24.9737	1731.68	1174.63	0.0121576	0.24937	0.507936	0.248458	1407.08	2608.33	2567.84	1151.33	1470.05	1461.58	9575.85	61397.9
KSHV	HHV8GK18_gp04	ORF7	NA	NC_009333.1	6594	17026	+	10.432	protein_coding	NA	NA	34.1393	4.21905	407.245	261.852	0.0344494	0.104845	0.363367	0.193444	238.759	478.469	446.84	236.619	337.484	409.598	2422.06	13291
KSHV	HHV8GK18_gp05	ORF8	NA	NC_009333.1	8665	17026	+	8.361	protein_coding	NA	NA	49.294	7.10457	1729.54	1143.68	0.0436224	0.27704	0.362631	0.0737276	186.572	401.187	664.379	324.128	1100.43	927.346	17606.7	68976.4
KSHV	HHV8GK18_gp06	ORF9	NA	NC_009333.1	11329	17026	+	5.697	protein_coding	NA	NA	104.987	15.6899	3106.87	2108.46	0.249947	0.416468	0.120402	0.516166	317.108	657.707	1128.23	527.694	1712.2	1675.92	25509.6	107325
KSHV	HHV8GK18_gp07	ORF10	NA	NC_009333.1	14485	17026	+	2.541	protein_coding	NA	NA	116.349	18.2438	2260.21	1506.1	0.239528	0.34637	0.979185	0.914009	523.069	855.969	1551.54	823.599	1356.09	1361.6	16596.6	77840.2
KSHV	HHV8GK18_gp08	ORF11	NA	NC_009333.1	15756	17026	+	1.27	protein_coding	NA	NA	1531.71	404.305	13236	8056.27	3.7984	2.60133	7.02632	1.9594	1929	3328.72	5571.28	2664.15	4739.39	4691.36	47440	237958
KSHV	HHV8GK18_gp09	ORF2	NA	NC_009333.1	17166	18519	-	1.353	protein_coding	NA	NA	120.566	28.769	1959.43	1259.68	0.809105	0.918619	NA	2.50763	716.285	1073.17	1349.46	1143.66	877.929	803.356	8642.94	29087.2
KSHV	HHV8GK18_gp10	K2	NA	NC_009333.1	17166	17841	-	0.675	protein_coding	NA	NA	1563.92	420.418	8452.62	5054.56	24.9234	29.3556	17.5553	23.0387	12360.3	18697.8	52825.5	26142.6	10085.2	9596.02	30005.1	250336
KSHV	HHV8GK18_gp11	K3	NA	NC_009333.1	18573	19542	-	0.969	protein_coding	NA	NA	830.9	132.019	14199.8	10006	5.61155	9.18067	10.6225	14.3506	4715.64	6784.78	7955.89	3807.86	5941.39	5593.71	32062.4	183562
KSHV	HHV8GK18_gp12	ORF70	NA	NC_009333.1	19822	21036	-	1.214	protein_coding	NA	NA	736.689	122.385	9736.31	6583.61	0.71589	1.30658	0.659105	1.31839	3784.3	6800.73	4231.83	2322.34	3164.42	3696.87	13883.3	99752.2
KSHV	HHV8GK18_gp13	K4	NA	NC_009333.1	21275	21764	-	0.489	protein_coding	NA	NA	4581.13	743.9	83111.7	60361.2	47.9841	118.438	75.4204	78.1409	12402	11228.4	76119.8	35996.2	55626.4	33765.5	703694	2.27763e+06
KSHV	HHV8GK18_gp14	K4.2	NA	NC_009333.1	21907	23078	-	1.171	protein_coding	NA	NA	206.19	27.4591	12985	8724.78	0.743967	2.23704	NA	2.14228	752.171	786.299	1872.48	1385.16	5741.15	2284.55	94188.3	269465
KSHV	HHV8GK18_gp15	K4.1	NA	NC_009333.1	21907	22461	-	0.554	protein_coding	NA	NA	460.67	55.1706	27875.9	18991.6	3.00314	11.0385	5.22711	3.12359	1825.69	1571.29	6864.33	4412.23	15362.9	6901.73	210753	544661
KSHV	HHV8GK18_gp16	K5	NA	NC_009333.1	25865	26635	-	0.77	protein_coding	NA	NA	4751.11	1370.69	18014	13983.6	34.1436	46.2566	32.5495	28.8569	4178.51	3655.92	14393.5	8563.81	5612.1	4176.16	20079	131801
KSHV	HHV8GK18_gp17	K6	NA	NC_009333.1	27067	27576	-	0.509	protein_coding	NA	NA	145.783	19.9339	2039.57	1581.38	NA	0.595042	NA	1.60001	1043.72	1701.55	2273.1	1241.42	2015.21	2065.47	5843.18	41153.3
KSHV	HHV8GK18_gp18	K7	NA	NC_009333.1	28774	29876	+	1.102	protein_coding	NA	NA	7.73675	2.99874	705.732	370.491	NA	0.261872	0.733127	NA	188.601	307.048	89.6489	76.6319	670.062	2698.54	2787.93	8708.61
KSHV	HHV8GK18_gp19	ORF16	NA	NC_009333.1	30242	30834	+	0.592	protein_coding	NA	NA	229.422	45.101	4522.52	2802.25	1.54018	2.80255	1.45186	2.90386	1440.46	1904.21	2624.72	1765.01	4820.78	15503.5	45969.6	147816
KSHV	HHV8GK18_gp20	ORF17	NA	NC_009333.1	30857	32524	-	1.667	protein_coding	NA	NA	28.7811	3.80508	1170.21	827.913	NA	NA	NA	NA	19.5022	26.0206	149.927	41.7355	1073.74	685.263	21063.6	74263.3
KSHV	HHV8GK18_gp21	ORF17.5	NA	NC_009333.1	30857	31786	-	0.929	protein_coding	NA	NA	NA	NA	NA	NA	NA	NA	NA	NA	NA	NA	NA	NA	NA	NA	NA	NA
KSHV	HHV8GK18_gp22	ORF18	NA	NC_009333.1	32523	33535	+	1.012	protein_coding	NA	NA	80.0913	13.4289	1458.83	922.1	0.639559	NA	0.805131	1.61045	308.454	522.174	711.504	571.077	1243.76	7252.8	10277.5	49874.9
KSHV	HHV8GK18_gp23	ORF20	NA	NC_009333.1	32967	35483	-	2.516	protein_coding	NA	NA	1.69172	0.347009	62.6094	40.2667	NA	NA	NA	0.276105	2.22417	5.8793	2.87275	6.15147	38.556	63.3684	491.618	1935.46
KSHV	HHV8GK18_gp24	ORF19	NA	NC_009333.1	32967	34942	-	1.975	protein_coding	NA	NA	9.3693	1.53858	525.622	334.368	0.203353	0.140878	NA	NA	16.1973	25.2001	84.9415	28.1454	461.494	416.58	7810.14	31171.2
KSHV	HHV8GK18_gp25	ORF21	NA	NC_009333.1	35482	39416	+	3.934	protein_coding	NA	NA	46.536	6.30318	1211.02	787.906	0.314762	0.535595	NA	0.565238	102.545	188.777	269.428	193.892	831.604	2880.19	11276	46245.4
KSHV	HHV8GK18_gp26	ORF22	NA	NC_009333.1	37212	39416	+	2.204	protein_coding	NA	NA	162.81	22.9636	4624.21	2923.34	1.66274	1.75769	1.57109	3.1423	332.965	672.084	828.783	529.581	3345.84	8832.15	44274.2	164457
KSHV	HHV8GK18_gp27	ORF24	NA	NC_009333.1	39397	42877	-	3.48	protein_coding	NA	NA	21.4568	3.27253	704.815	457.916	0.358751	NA	0.692921	0.646824	19.3152	28.7032	42.9874	21.68	423.131	436.109	4025.05	14620.3
KSHV	HHV8GK18_gp28	ORF23	NA	NC_009333.1	39397	40615	-	1.218	protein_coding	NA	NA	41.4641	8.0262	1721.4	1128.87	0.524856	0.235452	0.656725	2.05157	51.0056	70.5524	139.739	51.9264	1198.16	1009.77	13260.4	40792.6
KSHV	HHV8GK18_gp29	ORF25	NA	NC_009333.1	42876	48846	+	5.97	protein_coding	NA	NA	96.0232	13.5722	4541.04	2819.98	0.536118	0.502293	NA	0.357328	199.113	332.151	466.276	277.349	2699.17	4171.32	61263.4	202520
KSHV	HHV8GK18_gp30	ORF26	NA	NC_009333.1	47032	48846	+	1.814	protein_coding	NA	NA	137.498	17.8042	6779.99	4064.18	0.343161	0.495528	NA	NA	167.35	256.649	374.492	216.663	2959.6	2997.02	75008.2	217706
KSHV	HHV8GK18_gp31	ORF27	NA	NC_009333.1	47973	48846	+	0.873	protein_coding	NA	NA	520.607	70.9226	23332.5	14740.3	1.29121	1.46328	NA	0.884124	610.794	840.988	1401.86	606.108	12136.3	9953.42	251249	698850
KSHV	HHV8GK18_gp32	ORF28	NA	NC_009333.1	49091	49399	+	0.308	protein_coding	NA	NA	206.788	36.0357	6697.96	4232.17	0.704737	1.01477	NA	2.77971	262.756	472.2	1027.3	625.316	4833.14	5664.07	111063	382748
KSHV	HHV8GK18_gp33	ORF29	NA	NC_009333.1	49461	54775	-	5.314	protein_coding	NA	NA	10.552	1.95785	358.308	209.912	0.148192	NA	0.93228	1.03096	14.2486	17.4548	24.7255	22.6739	171.168	158.894	1686.26	6162.14
KSHV	HHV8GK18_gp34	ORF30	NA	NC_009333.1	50723	54176	+	3.453	protein_coding	NA	NA	32.6334	3.51529	315.66	191.555	0.172691	NA	NA	NA	18.6346	36.3053	47.7356	21.8621	206.127	333.381	2932.86	11431.1
KSHV	HHV8GK18_gp35	ORF31	NA	NC_009333.1	50953	54176	+	3.223	protein_coding	NA	NA	48.5486	7.33291	526.498	335.199	0.120602	0.083722	0.225251	NA	28.0884	58.6526	92.2956	48.1544	370.463	589.573	5632.51	21386.7
KSHV	HHV8GK18_gp36	ORF32	NA	NC_009333.1	51504	54176	+	2.672	protein_coding	NA	NA	172.022	20.8931	2118.58	1370.21	0.147304	NA	NA	0.553775	127.633	227.386	377.449	234.53	1374.9	1848.38	24133.1	96383
KSHV	HHV8GK18_gp37	ORF33	NA	NC_009333.1	52861	54176	+	1.315	protein_coding	NA	NA	484.527	58.1093	10234.1	6441.52	0.149815	NA	NA	NA	335.463	565.364	972.149	447.028	6892.7	5548.4	129318	389491
KSHV	HHV8GK18_gp38	ORF34	NA	NC_009333.1	54635	58974	+	4.339	protein_coding	NA	NA	28.1685	4.90075	712.169	422.698	0.183965	0.127497	NA	0.151651	68.4056	98.8501	146.961	115.494	443.073	786.768	4304.03	15948.5
KSHV	HHV8GK18_gp39	ORF35	NA	NC_009333.1	55635	58974	+	3.339	protein_coding	NA	NA	NA	NA	NA	NA	NA	NA	NA	NA	NA	NA	NA	NA	NA	NA	NA	NA
KSHV	HHV8GK18_gp40	ORF36	NA	NC_009333.1	56075	58974	+	2.899	protein_coding	NA	NA	NA	NA	NA	NA	NA	NA	NA	NA	NA	NA	NA	NA	NA	NA	NA	NA
KSHV	HHV8GK18_gp41	ORF37	NA	NC_009333.1	57372	58974	+	1.602	protein_coding	NA	NA	NA	NA	NA	NA	NA	NA	NA	NA	NA	NA	NA	NA	NA	NA	NA	NA
KSHV	HHV8GK18_gp42	ORF38	NA	NC_009333.1	58787	58974	+	0.187	protein_coding	NA	NA	NA	NA	NA	NA	NA	NA	NA	NA	NA	NA	NA	NA	NA	NA	NA	NA
KSHV	HHV8GK18_gp43	ORF39	NA	NC_009333.1	59000	60274	-	1.274	protein_coding	NA	NA	104.677	17.9284	4741.85	2906.79	0.154964	1.24129	0.625052	NA	251.714	250.623	600.973	264.65	4044.19	2315.14	62592.4	227431
KSHV	HHV8GK18_gp44	ORF40	NA	NC_009333.1	60407	62644	+	2.237	protein_coding	NA	NA	46.8074	6.80757	901.54	579.048	0.47321	0.538394	0.336559	0.673259	120.527	222.291	215.627	123.53	684.091	1686.19	6028.41	26741.5
KSHV	HHV8GK18_gp45	ORF43	NA	NC_009333.1	62534	65052	-	2.518	protein_coding	NA	NA	25.0481	3.28981	980.703	592.961	0.328739	0.108831	2.11947	5.41768	30.4526	50.3358	99.3683	38.9949	547.756	641.185	5983.8	21454.6
KSHV	HHV8GK18_gp46	ORF42	NA	NC_009333.1	62534	63371	-	0.837	protein_coding	NA	NA	99.9133	13.5336	3591.71	2094.43	NA	0.350769	3.32041	0.926023	50.3773	62.9891	162.054	57.0392	1306.96	1016.53	16381.4	52113.1
KSHV	HHV8GK18_gp47	ORF44	NA	NC_009333.1	64991	67399	+	2.408	protein_coding	NA	NA	78.2181	12.3319	1043.14	611.592	0.626345	0.631078	NA	0.620881	57.2678	131.299	124.885	90.0134	671.843	1587.79	6542.6	25489.1
KSHV	HHV8GK18_gp48	ORF48	NA	NC_009333.1	67444	71480	-	4.036	protein_coding	NA	NA	28.6105	3.83989	899.675	558.42	0.0948723	0.211845	0.588706	2.29313	33.2805	49.5187	107.444	67.5483	479.887	483.59	5579.9	21030.2
KSHV	HHV8GK18_gp49	ORF47	NA	NC_009333.1	67444	70014	-	2.57	protein_coding	NA	NA	38.6316	6.11211	916.032	512.645	NA	NA	NA	0.902675	109.851	173.542	277.39	188.681	701.213	587.834	6985.16	27817.5
KSHV	HHV8GK18_gp50	ORF46	NA	NC_009333.1	67444	69503	-	2.059	protein_coding	NA	NA	147.468	17.6893	3360.9	2124.96	0.194515	0.28151	NA	NA	237.086	327.791	631.562	358.991	2250.94	1467.19	30749.5	101258
KSHV	HHV8GK18_gp51	ORF45	NA	NC_009333.1	67444	68675	-	1.231	protein_coding	NA	NA	649.931	101.649	22253.9	14827.1	0.160745	0.748145	2.17254	6.78599	1092.9	1425.28	3801.77	1915.66	12437.1	6891.11	212449	673396
KSHV	HHV8GK18_gp52	ORF50	NA	NC_009333.1	71695	76818	+	5.123	protein_coding	NA	NA	32.0102	4.92856	810.872	529.424	5.38992	11.8457	25.6831	31.8869	381.374	551.106	3023.68	2246.1	474.926	846.498	4113.71	23876.4
KSHV	HHV8GK18_gp53	ORF49	NA	NC_009333.1	71728	72637	-	0.909	protein_coding	NA	NA	100.492	11.5783	3438.62	2162.79	0.465328	1.03258	6.49835	10.6346	158.108	246.491	586.453	278.515	2039.63	1763.3	23916.5	96658.6
KSHV	HHV8GK18_gp54	K8	NA	NC_009333.1	74949	76818	+	1.869	protein_coding	NA	NA	937.157	151.94	11710.9	7878.34	1.98247	0.826072	0.878851	1.28121	553.67	870.731	1352.97	632.144	1126.38	1195.23	6674.92	33590.3
KSHV	HHV8GK18_gp55	K8.1	NA	NC_009333.1	76014	76818	+	0.804	protein_coding	NA	NA	2328.01	401.646	206370	126713	1.11112	2.8945	NA	NA	909.646	997.125	4732.12	1642.25	86425.8	34709.7	1.74291e+06	4.19775e+06
KSHV	HHV8GK18_gp56	ORF52	NA	NC_009333.1	76823	77296	-	0.473	protein_coding	NA	NA	778.981	134.07	60821.7	37659	1.43966	3.55725	6.21942	12.4374	589.857	528.324	3072.11	1146.71	31400.3	14425.6	603721	1.83424e+06
KSHV	HHV8GK18_gp57	ORF53	NA	NC_009333.1	77377	77764	-	0.387	protein_coding	NA	NA	125.778	15.1012	9788.25	6247.54	NA	NA	2.31701	9.92979	122.243	173.437	431.724	242.221	5238.5	2898.23	72950.2	218215
KSHV	HHV8GK18_gp58	ORF54	NA	NC_009333.1	77835	78792	+	0.957	protein_coding	NA	NA	122.895	14.3407	3284.9	1921.86	0.210274	NA	NA	NA	123.315	183.301	519.496	178.659	2364.88	1998.64	22046.4	99857.3
KSHV	HHV8GK18_gp59	ORF55	NA	NC_009333.1	78818	79547	-	0.729	protein_coding	NA	0.130388	161.905	24.852	7425.93	4436.31	NA	0.406232	2.47476	12.0721	244.618	331.15	827.326	381.398	5384.86	3614.26	79989.3	295693
KSHV	HHV8GK18_gp60	ORF56	NA	NC_009333.1	79535	83713	+	4.178	protein_coding	NA	NA	18.4848	2.38161	456.848	279.096	NA	NA	NA	NA	39.5636	85.1754	106.837	67.29	206.803	374.586	1971.31	8593.88
KSHV	HHV8GK18_gp61	ORF57	NA	NC_009333.1	82169	83713	+	1.544	protein_coding	NA	NA	1467.82	269.691	14708.6	9421.09	8.02132	5.59613	0.505967	2.16874	8081.01	10539.2	14871.6	7581.05	7245.85	6826.95	34585.4	275581
KSHV	HHV8GK18_gp62	vIRF-1	NA	NC_009333.1	83887	85415	-	1.528	protein_coding	NA	NA	63.6162	9.28832	3695.8	2032.56	0.412086	0.185039	1.71298	1.02376	146.883	294.875	371.818	277.079	2246.15	3409.49	35021.6	133384
KSHV	HHV8GK18_gp63	vIRF-4	NA	NC_009333.1	86106	89172	-	3.066	protein_coding	NA	NA	154.203	18.3163	6268.16	3546.83	0.860215	0.385146	1.09284	3.10232	224.846	401.005	617.867	435.277	2826.99	4426.33	61801.1	267388
KSHV	HHV8GK18_gp64	vIRF-3	NA	NC_009333.1	89473	91512	-	2.039	protein_coding	NA	NA	92.6452	12.1306	4598.18	2721.31	0.747958	0.284445	0.798621	1.16426	283.876	646	665.069	550.883	2600.51	6542.06	53855	256247
KSHV	HHV8GK18_gp65	vIRF-2	NA	NC_009333.1	91853	94353	-	2.5	protein_coding	NA	NA	88.1855	10.2743	3814.93	2324.75	0.420297	0.478415	NA	1.63171	305.96	642.151	598.417	607.607	1962.36	5537.61	36063.4	173909
KSHV	HHV8GK18_gp66	ORF61	NA	NC_009333.1	94557	100300	-	5.743	protein_coding	NA	NA	399.645	40.7692	5308.14	3061.29	0.247812	0.358302	NA	0.111425	1029.44	1380.43	3806.77	1845.64	3844.08	4507.85	55841.7	310172
KSHV	HHV8GK18_gp67	ORF60	NA	NC_009333.1	94557	97893	-	3.336	protein_coding	NA	NA	290.482	32.9861	3870.2	2214.33	0.179159	NA	0.216875	0.677588	1002.53	1578.85	3144.02	1442.9	2903.66	3882.14	34387.5	206295
KSHV	HHV8GK18_gp68	ORF58	NA	NC_009333.1	94557	95650	-	1.093	protein_coding	NA	NA	2676.51	377.309	49481.5	28312.1	0.800737	0.848898	NA	1.47972	22747.7	42822.4	38499.3	13447.7	42717.7	51438.9	547638	2.18756e+06
KSHV	HHV8GK18_gp69	ORF62	NA	NC_009333.1	94577	101300	-	6.723	protein_coding	NA	NA	29.6168	3.98021	931.079	501.78	0.0550463	0.0383312	NA	0.0937018	46.7685	113.031	142.47	95.6543	563.485	1062.44	12174.2	54172.5
KSHV	HHV8GK18_gp70	ORF59	NA	NC_009333.1	94577	96845	-	2.268	protein_coding	NA	NA	2008.73	262.83	36180.5	21231.8	1.08135	0.254026	NA	1.03568	15234.7	33449	24863	10756.1	29528.3	37945.6	364595	1.64914e+06
KSHV	HHV8GK18_gp71	ORF63	NA	NC_009333.1	101314	112013	+	10.699	protein_coding	NA	NA	4.39235	0.655751	213.101	150.355	0.0160081	0.0233961	NA	0.0562198	16.0254	43.1619	78.0003	45.2875	113.94	217.875	2284.67	14122.6
KSHV	HHV8GK18_gp72	ORF64	NA	NC_009333.1	104106	112013	+	7.907	protein_coding	NA	NA	12.1905	2.3205	841.387	588.522	NA	0.140746	1.52897	0.359963	35.7677	110.277	306.899	139.542	393.976	711.865	13098.7	78476.7
KSHV	HHV8GK18_gp73	ORF67A	NA	NC_009333.1	111927	114911	-	2.984	protein_coding	NA	NA	12.1949	0.902424	479.614	258.777	0.0625053	NA	NA	NA	55.6844	94.4461	68.0833	51.1701	371.666	1744.16	4735.68	18382
KSHV	HHV8GK18_gp74	ORF67	NA	NC_009333.1	111927	114614	-	2.687	protein_coding	NA	NA	61.3162	7.29578	1755.47	988.884	0.306729	0.443115	0.275125	NA	184.593	257.995	439.086	312.414	1627.55	4309.53	27361.7	105089
KSHV	HHV8GK18_gp75	ORF66	NA	NC_009333.1	111927	113865	-	1.938	protein_coding	NA	NA	117.873	14.6748	3938.85	2418.72	0.669879	0.143738	0.844505	NA	356.481	528.784	1291.41	862.967	2971.02	9221.86	68022.8	287805
KSHV	HHV8GK18_gp76	ORF65	NA	NC_009333.1	111927	112549	-	0.622	protein_coding	NA	NA	685.598	90.5364	30028.9	20675.8	0.697488	0.480868	NA	NA	779.663	1106.49	4332.06	2106.98	13241.8	21510.8	463040	1.59764e+06
KSHV	HHV8GK18_gp77	ORF68	NA	NC_009333.1	115108	117514	+	2.406	protein_coding	NA	NA	11.3545	1.0406	325.624	244.178	0.0786438	NA	NA	NA	120	175.261	562.724	312.745	273.526	342.167	2871.1	16358.4
KSHV	HHV8GK18_gp78	ORF69	NA	NC_009333.1	116544	117514	+	0.97	protein_coding	NA	NA	115.826	13.7989	2914.93	2304.38	0.434178	NA	NA	NA	1341.77	2067.43	5055.96	2681.75	2396.08	2373.6	30858.6	150032
KSHV	HHV8GK18_gp79	K12	NA	NC_009333.1	117535	118233	-	0.698	protein_coding	NA	NA	3404.26	1329.06	88711.3	57473.2	188.872	403.914	294.945	378.909	22872.4	41521.2	39445.1	25613.3	68223.8	143313	899942	4.49562e+06
KSHV	HHV8GK18_gp80	ORF71	NA	NC_009333.1	122337	122959	-	0.622	protein_coding	NA	NA	1648.16	561.534	8235.08	3883.03	70.29	110.625	121.785	126.385	693.289	760.168	1377.51	755.726	1430.94	1060.42	5838.73	39331.4
KSHV	HHV8GK18_gp81	ORF73	NA	NC_009333.1	123010	127446	-	4.436	protein_coding	NA	NA	8.98838	4.03884	256.233	153.041	15.3704	24.1151	16.6787	26.2501	30.5573	42.0456	58.1628	39.9055	102.531	81.4394	1156.06	3921.73
KSHV	HHV8GK18_gp82	ORF72	NA	NC_009333.1	123010	123815	-	0.805	protein_coding	NA	NA	2535.03	841.908	12199.2	6117.3	109.852	129.13	100.294	169.73	1016	1110.19	1959.71	1105.04	1877.92	1284.97	6127.26	49064.8
KSHV	HHV8GK18_gp83	K14	NA	NC_009333.1	127966	130671	+	2.705	protein_coding	NA	NA	10.8054	2.07751	364.18	223.528	NA	0.324099	NA	NA	107.928	320.266	371.378	236.099	163.809	348.91	1647.48	10593.1
KSHV	HHV8GK18_gp84	ORF74	NA	NC_009333.1	129520	130671	+	1.151	protein_coding	NA	NA	42.5381	12.8207	1243.26	752.65	NA	1.3827	1.4977	NA	354.796	1067.21	998.04	550.385	634.832	1149.39	5663.93	31841
KSHV	HHV8GK18_gp85	K15	NA	NC_009333.1	130655	136899	-	6.244	protein_coding	NA	NA	354.644	189.716	748.443	468.794	2.12311	1.26793	53.643	116.305	11.68	7.01079	103.414	199.229	572.204	266.914	8562.44	25857.9
KSHV	HHV8GK18_gp86	ORF75	NA	NC_009333.1	130655	134589	-	3.934	protein_coding	NA	NA	1233.21	618.605	6113.01	4519.42	6.26282	5.99855	165.422	385.28	70.7115	59.9363	532.42	882.475	2732.54	1448.9	57612.2	180115
Human	ENSG00000000003.15	TSPAN6	NA	chrX	100627107	100639991	-	4.536	protein_coding	61.2976	57.6667	78.5897	64.6566	58.4319	51.1076	65.9282	69.6542	121.391	103.998	34.9399	14.2051	67.4414	74.3123	12.6999	5.39268	1.93788	25.7937
Human	ENSG00000000005.6	TNMD	NA	chrX	100584935	100599885	+	1.476	protein_coding	NA	NA	NA	NA	NA	NA	NA	NA	NA	NA	NA	NA	NA	NA	NA	NA	NA	NA
Human	ENSG00000000419.13	DPM1	NA	chr20	50934866	50958555	-	1.207	protein_coding	136.733	150.62	250.315	234.767	189.843	161.5	385.322	473.015	925.463	654.664	324.996	134.198	556.785	543.923	181.127	57.5208	28.8292	392.486
Human	ENSG00000000457.14	SCYL3	NA	chr1	169849630	169894267	-	6.883	protein_coding	12.1575	11.108	16.7641	12.2206	11.2989	7.84581	10.9325	15.1203	41.2627	31.7909	9.44624	4.26144	20.5749	27.0938	3.04292	1.75324	1.08686	7.41081
Human	ENSG00000000460.17	C1orf112	NA	chr1	169662006	169854080	+	5.97	protein_coding	7.21772	9.21508	11.1689	12.2713	7.11119	5.69788	43.0845	53.3549	130.732	103.887	22.5677	11.0885	47.8371	52.6684	7.58425	3.64293	1.71615	14.1277
Human	ENSG00000000938.13	FGR	NA	chr1	27612063	27635185	-	3.382	protein_coding	0.326271	0.230954	0.773213	0.612361	0.752077	0.507899	NA	NA	0.457816	NA	0.0651445	0.144053	0.776648	NA	0.260608	0.421169	0.861651	14.1326
Human	ENSG00000000971.16	CFH	NA	chr1	196652042	196747504	+	7.98	protein_coding	3.72693	3.05194	6.84002	2.53704	48.7208	19.9649	8.72426	3.90075	59.2324	46.8229	24.1662	7.04417	158.81	134.383	5.38039	3.54896	10.1625	144.08
Human	ENSG00000001036.14	FUCA2	NA	chr6	143494811	143511720	-	2.822	protein_coding	234.414	295.784	316.715	320.995	314.088	298.538	238.217	259.782	666.575	536.323	122.228	50.0532	349.974	343.656	43.5858	20.6588	17.8795	236.279
Human	ENSG00000001084.13	GCLC	NA	chr6	53497340	53616970	-	8.618	protein_coding	26.0532	22.5857	24.0628	20.6956	14.362	10.1843	24.9711	24.964	57.3291	49.3644	15.6915	5.70653	24.3104	27.2655	6.56087	2.94908	1.53497	21.5589
Human	ENSG00000001167.14	NFYA	NA	chr6	41072944	41099976	+	3.811	protein_coding	31.1582	31.521	35.8608	30.4302	33.4538	30.7163	64.2139	76.5994	222.362	160.879	40.0153	16.6156	133.674	126.75	29.835	11.4163	5.15827	120.287
Human	ENSG00000001460.18	STPG1	NA	chr1	24356998	24416934	-	8.511	protein_coding	2.13386	2.32676	3.88331	3.13449	2.58282	1.97232	5.26427	7.65228	19.9779	14.3549	4.16989	2.50191	8.80222	11.1426	3.39651	2.0511	1.76502	13.829
Human	ENSG00000001461.17	NIPAL3	NA	chr1	24415801	24472976	+	9.396	protein_coding	17.7888	20.695	31.7602	27.568	17.4795	17.0438	40.8672	39.0135	183.508	138.622	13.3364	8.1128	59.7828	46.9015	8.91316	4.67596	2.94371	35.0007
Human	ENSG00000001497.18	LAS1L	NA	chrX	65438548	65534810	-	12.555	protein_coding	8.83947	10.0916	20.8533	20.9285	18.4453	15.2383	56.3865	70.976	156.96	131.051	38.1185	17.6932	107.227	122.739	18.3097	6.95263	8.00714	71.179
Human	ENSG00000001561.7	ENPP4	NA	chr6	46129988	46146688	+	4.644	protein_coding	0.714935	0.45581	1.07769	0.769574	0.383522	0.43549	12.1791	17.8493	26.7499	21.2777	13.3138	4.95796	14.7583	19.0699	7.49884	2.04261	0.602386	16.0455
Human	ENSG00000001617.12	SEMA3F	NA	chr3	50155044	50189075	+	4.826	protein_coding	63.6532	94.6692	176.09	144.006	127.056	141.846	6.95568	9.7686	57.9535	45.4623	21.2628	8.38274	144.871	152.404	9.76922	4.71613	4.97902	86.5536
Human	ENSG00000001626.16	CFTR	NA	chr7	117287119	117715971	+	9.942	protein_coding	0.0463904	NA	0.0120048	0.00877026	NA	0.047317	0.0173116	0.0812813	0.218459	0.43703	0.113327	0.0475746	0.142184	0.297474	0.195787	0.172787	0.717644	0.514424
Human	ENSG00000001629.10	ANKIB1	NA	chr7	92245973	92401383	+	7.389	protein_coding	55.466	50.4381	68.3201	63.6174	83.2408	70.4738	53.8353	65.4167	142.594	118.997	45.6245	22.7174	117.349	106.566	24.7051	12.3087	5.75517	87.7261
Human	ENSG00000001630.17	CYP51A1	NA	chr7	92112152	92134803	-	3.529	protein_coding	15.8904	25.1669	29.1233	31.8073	22.0216	21.7431	2.96075	4.44433	14.3909	10.0869	4.44845	1.54433	12.7052	15.6814	1.46733	0.829551	1.79587	17.2405
Human	ENSG00000001631.16	KRIT1	NA	chr7	92198968	92246166	-	6.204	protein_coding	5.81999	4.71348	6.83047	4.9659	4.70768	3.69047	2.94637	6.16288	10.4357	12.6639	2.12818	1.59084	3.98984	9.36482	1.00846	0.108714	0.313954	4.1417
Human	ENSG00000002016.18	RAD52	NA	chr12	911735	990053	-	4.503	protein_coding	13.1078	13.2943	16.4868	13.9065	12.2336	10.2565	14.5665	21.0791	55.2025	40.4592	7.60128	6.09811	30.9442	44.4691	1.18828	1.32494	1.17309	12.9382
Human	ENSG00000002079.14	MYH16	NA	chr7	99238828	99311130	+	6.307	transcribed_unitary_pseudogene	0.0138862	NA	0.139782	0.196688	1.16587	0.565064	0.123439	0.275348	0.107661	0.100519	0.182126	0.275069	0.239343	1.02074	0.243475	0.163042	0.194994	1.60484
Human	ENSG00000002330.14	BAD	NA	chr11	64269829	64284704	-	1.708	protein_coding	69.9865	98.0144	128.607	102.207	86.617	76.8578	63.6836	67.4821	252.117	194.358	55.1576	23.1947	196.756	216.481	25.9335	17.4348	35.9038	291.118
Human	ENSG00000002549.12	LAP3	NA	chr4	17577191	17607972	+	3.785	protein_coding	198.054	226.442	463.468	727.442	943.946	822.779	213.372	235.476	515.29	409.797	90.0018	38.1698	133.205	120.067	32.5204	14.8749	7.10048	95.0984
Human	ENSG00000002586.20	CD99	NA	chrX	2691186	2741309	+	4.858	protein_coding	NA	NA	NA	0.0764467	NA	NA	NA	NA	NA	NA	0.0446602	NA	NA	NA	NA	NA	NA	NA
Human	ENSG00000002586.20_PAR_Y	CD99	NA	chrY	2691186	2741309	+	4.858	protein_coding	NA	NA	NA	NA	NA	NA	NA	NA	NA	NA	NA	NA	NA	NA	NA	NA	NA	NA
Human	ENSG00000002587.10	HS3ST1	NA	chr4	11393149	11429564	-	7.435	protein_coding	1.27319	1.89895	1.3348	1.05094	4.88769	3.45363	0.454453	0.482861	2.1568	1.40756	0.650856	0.404136	1.54059	2.65863	0.560733	0.481535	0.0740558	1.96509
Human	ENSG00000002726.21	AOC1	NA	chr7	150824626	150861504	+	3.786	protein_coding	0.0236693	NA	NA	NA	NA	NA	NA	NA	NA	NA	NA	NA	0.194168	0.398508	NA	NA	0.158639	0.439752
Human	ENSG00000002745.13	WNT16	NA	chr7	121325366	121341104	+	3.264	protein_coding	0.0570251	NA	NA	NA	0.246804	NA	0.452792	0.172535	NA	0.20739	NA	0.149406	NA	NA	0.0614472	NA	NA	1.18486
Human	ENSG00000002746.15	HECW1	NA	chr7	43112628	43566001	+	13.935	protein_coding	0.0191157	NA	NA	NA	NA	NA	1.78291	2.40718	10.2327	10.9936	2.7623	1.5458	12.8942	14.036	1.58264	0.868173	2.41045	13.8844
Human	ENSG00000002822.15	MAD1L1	NA	chr7	1815792	2233243	-	7.23	protein_coding	0.538728	0.431066	0.722299	0.459936	0.619901	0.583596	2.88567	3.83349	9.74718	9.24114	3.737	4.31657	29.5019	42.7251	1.57617	1.71993	1.38255	43.8282
Human	ENSG00000002834.18	LASP1	NA	chr17	38869858	38921770	+	7.061	protein_coding	159.293	191.18	201.915	200.685	172.89	160.14	324.261	432.71	1013.43	838.499	271.315	170.783	1239.86	1152.64	81.3182	53.8117	50.0182	1006.17
Human	ENSG00000002919.15	SNX11	NA	chr17	48103356	48123601	+	4.133	protein_coding	19.6562	22.5808	35.2911	32.8626	28.7334	24.1476	25.3702	28.4361	76.8744	69.2817	20.0577	10.2369	51.3972	58.6382	12.409	6.44167	5.93112	71.211
Human	ENSG00000002933.9	TMEM176A	NA	chr7	150800402	150805118	+	3.477	protein_coding	NA	0.0253147	0.0713853	NA	NA	NA	NA	NA	NA	NA	NA	NA	NA	0.207446	NA	0.0965262	0.3819	1.77313
Human	ENSG00000003056.8	M6PR	NA	chr12	8940360	8949761	-	3.585	protein_coding	116.628	113.296	186.175	167.216	137.414	118.746	226.65	289.87	707.298	621.507	124.712	57.4037	425.735	400.595	47.4361	25.7832	23.3984	277.916
Human	ENSG00000003096.14	KLHL13	NA	chrX	117897812	118117340	-	6.983	protein_coding	1.16851	0.645591	1.63694	0.723761	0.517166	0.251334	0.0814703	1.07804	NA	0.089873	0.767411	0.431036	0.748839	0.0981131	0.458297	0.46061	NA	1.09446
Human	ENSG00000003137.8	CYP26B1	NA	chr2	72129237	72148038	-	5.015	protein_coding	0.920248	0.97917	0.543294	0.170543	0.879793	0.536831	3.13647	4.12932	11.8123	7.05808	7.34833	5.01994	18.189	31.6964	9.02032	4.36843	2.27164	33.1595
Human	ENSG00000003147.19	ICA1	NA	chr7	8113183	8262687	-	4.883	protein_coding	53.5149	51.5619	53.9518	39.7305	36.5933	29.8641	0.162185	0.621881	0.142648	NA	0.188452	NA	0.32077	0.303235	0.369283	NA	NA	NA
Human	ENSG00000003249.15	DBNDD1	NA	chr16	90004870	90019890	-	4.462	protein_coding	20.1875	18.2927	23.5908	18.9209	17.9887	15.3242	1.58662	2.5908	3.09446	4.18103	9.6208	5.90781	44.4562	44.155	3.01135	2.12948	1.37808	16.0598
Human	ENSG00000003393.15	ALS2	NA	chr2	201700266	201780956	-	10.438	protein_coding	23.639	26.1317	31.6028	25.7678	30.4859	26.0395	47.2712	54.9247	120.149	92.3499	49.232	25.5927	140.377	114.975	24.1835	10.4009	6.10921	104.585
Human	ENSG00000003400.15	CASP10	NA	chr2	201182897	201229406	+	7.581	protein_coding	78.4751	91.5077	102.013	101.505	97.7684	90.5668	5.12192	6.3865	12.5431	10.7189	7.17914	4.18358	17.4402	12.346	3.0351	1.79238	1.31051	10.6627
Human	ENSG00000003402.20	CFLAR	NA	chr2	201116153	201176687	+	22.479	protein_coding	54.8536	53.0978	63.7722	69.0057	59.954	48.5888	20.4086	27.1681	58.9942	48.7666	9.48284	5.76386	21.9653	28.8703	5.34583	2.9642	2.28173	30.3161
Human	ENSG00000003436.16	TFPI	NA	chr2	187464229	187565760	-	11.714	protein_coding	796.067	469.429	294.893	161.048	227.521	164.332	13.6522	11.1216	65.597	53.1732	8.93899	2.99927	14.9805	25.2643	5.82587	2.27734	1.45221	17.0349
Human	ENSG00000003509.16	NDUFAF7	NA	chr2	37231630	37253403	+	3.651	protein_coding	26.3498	24.5646	39.3428	31.9917	34.0732	27.7302	50.491	66.5943	133.311	105.594	30.8615	15.5749	63.0399	83.2039	20.6156	9.62284	3.77933	64.9583
Human	ENSG00000003756.17	RBM5	NA	chr3	50088918	50119021	+	10.357	protein_coding	87.3159	75.8967	83.1337	64.1292	71.1314	56.7071	38.1825	52.3829	141.217	136.263	20.3443	9.90081	71.2978	85.4122	11.1964	4.30346	4.02572	43.4159
Human	ENSG00000003987.14	MTMR7	NA	chr8	17296793	17413528	-	6.928	protein_coding	0.139604	NA	0.0173673	0.0259767	NA	NA	NA	NA	NA	NA	0.0308483	NA	NA	NA	0.0274716	0.147845	0.0802016	1.1047
Human	ENSG00000003989.18	SLC7A2	NA	chr8	17497087	17570573	+	7.905	protein_coding	0.763414	0.621006	3.08591	1.89498	2.29543	1.21155	0.257834	1.75595	NA	NA	1.95246	2.4598	3.47912	5.23974	0.971759	1.12468	0.330455	3.79042
Human	ENSG00000004059.11	ARF5	NA	chr7	127588385	127591700	+	1.825	protein_coding	137.869	155.682	199.108	164.805	150.285	135.551	111.014	99.3867	284.934	224.034	101.948	41.1353	252.735	244.11	41.8432	21.2443	25.8981	303.558
Human	ENSG00000004139.14	SARM1	NA	chr17	28364355	28404049	+	11.105	protein_coding	1.76795	1.87184	2.50068	1.8052	1.6766	1.11071	0.0856509	0.259742	0.265415	0.115635	0.339495	0.31354	0.525348	1.7281	0.430521	0.450133	0.562374	2.08623
Human	ENSG00000004142.12	POLDIP2	NA	chr17	28346632	28357527	-	2.67	protein_coding	80.6611	105.256	158.696	139.871	114.863	112.144	253.338	303.288	582.363	496.24	109.985	56.828	300.265	288.718	36.0605	23.5167	8.90434	134.686
Human	ENSG00000004399.13	PLXND1	NA	chr3	129555213	129606676	-	9.557	protein_coding	199.656	266.201	206.289	156.552	193.544	208.833	21.1314	40.7732	106.726	103.937	54.4143	40.6564	496.085	514.678	22.762	18.5241	15.4734	443.545
Human	ENSG00000004455.17	AK2	NA	chr1	33007939	33080996	-	9.625	protein_coding	51.989	53.6319	118.485	103.671	90.1431	78.2386	159.025	200.525	545.503	417.179	120.376	58.9586	435.678	359.635	43.6787	26.8002	30.0849	378.667
Human	ENSG00000004468.13	CD38	NA	chr4	15778274	15853232	+	6.857	protein_coding	2.64095	2.91888	5.75842	3.96266	4.12206	4.48899	NA	NA	NA	0.0916904	0.0311813	NA	NA	0.443293	0.027776	NA	NA	1.11819
Human	ENSG00000004478.8	FKBP4	NA	chr12	2794969	2805423	+	5.163	protein_coding	40.4704	44.3571	104.816	106.16	89.8932	75.0219	324.432	411.643	882.199	745.999	128.119	62.4192	333.657	297.629	49.226	28.9415	18.6359	349.095
Human	ENSG00000004487.17	KDM1A	NA	chr1	23019442	23083689	+	5.44	protein_coding	68.5788	72.6282	101.276	88.1307	87.979	73.2953	160.043	214.776	525.397	395.368	172.415	90.6826	412.21	339.017	70.326	40.422	29.9088	459.962
Human	ENSG00000004534.15	RBM6	NA	chr3	49940006	50100045	+	7.299	protein_coding	138.969	115.062	113.434	76.4166	109.599	81.2104	52.0483	63.1358	162.899	148.085	31.3601	17.4495	94.2472	129.477	19.6391	11.1302	18.4001	179.188
Human	ENSG00000004660.15	CAMKK1	NA	chr17	3860314	3894891	-	7.433	protein_coding	1.92262	2.5122	4.68438	4.42608	2.55371	2.98013	12.2192	14.0386	32.15	24.7037	4.32465	2.07631	15.6545	17.5036	1.42368	1.30348	1.57492	14.4169
Human	ENSG00000004700.16	RECQL	NA	chr12	21468909	21501669	-	3.779	protein_coding	177.967	189.005	244.956	217.14	192.032	167.41	202.972	252.868	468.703	355.278	108.495	60.4394	180.544	184.74	56.967	22.2137	10.2262	127.574
Human	ENSG00000004766.17	VPS50	NA	chr7	93232339	93361123	+	9.559	protein_coding	25.6768	23.4824	29.2367	25.366	18.0985	15.2093	16.2206	17.5174	31.7491	26.1065	9.16113	3.3538	13.8275	15.5292	2.97088	1.85855	0.750184	8.11471
Human	ENSG00000004776.13	HSPB6	NA	chr19	35754565	35758079	-	1.724	protein_coding	0.22924	0.109364	0.0719992	0.108817	NA	0.0550341	0.112225	NA	NA	NA	NA	0.287863	NA	1.95218	NA	NA	NA	1.11075
Human	ENSG00000004777.18	ARHGAP33	NA	chr19	35774531	35788822	+	5.26	protein_coding	2.49785	2.49023	2.81276	1.56042	0.528666	0.4888	1.01315	1.5861	7.17662	6.50394	0.982301	0.874716	9.3383	7.35959	0.25071	0.476243	0.827153	13.856
Human	ENSG00000004779.10	NDUFAB1	NA	chr16	23581013	23596316	-	1.548	protein_coding	147.415	167.506	318.499	306.068	267.139	242.559	145.235	175.885	305.605	313.874	78.0583	34.4237	139.285	161.197	35.2659	16.5296	7.87516	153.641
Human	ENSG00000004799.8	PDK4	NA	chr7	95583498	95596516	-	4.544	protein_coding	223.385	161.002	26.8063	22.3553	17.7616	17.9762	0.768444	1.03282	1.94202	2.01288	3.89429	1.13285	4.03163	5.14575	3.13587	1.48385	0.446186	6.62177
Human	ENSG00000004809.14	SLC22A16	NA	chr6	110424686	110476641	-	3.907	protein_coding	0.0472567	0.0223997	NA	NA	0.0312548	0.0231424	NA	NA	NA	NA	0.0560466	0.318412	NA	0.183033	0.0506957	0.0854842	0.153104	0.958705
Human	ENSG00000004838.14	ZMYND10	NA	chr3	50341109	50345732	-	2.889	protein_coding	0.458025	0.308311	0.630794	0.232331	0.329665	0.250077	NA	0.196425	0.254047	0.237172	0.410991	0.434191	1.66872	1.42504	0.308446	NA	0.470727	1.36803
Human	ENSG00000004846.16	ABCB5	NA	chr7	20615206	20777038	+	9.257	protein_coding	0.103129	NA	NA	0.00943934	0.0126551	NA	NA	NA	NA	NA	0.0967457	0.104356	0.0698007	0.235822	0.0422911	NA	0.276511	0.559549
Human	ENSG00000004848.8	ARX	NA	chrX	25003693	25016420	-	3.114	protein_coding	NA	NA	0.0393366	NA	NA	NA	0.12511	NA	0.233936	0.218399	0.0709993	NA	2.25075	1.03465	NA	NA	NA	2.01903
Human	ENSG00000004864.14	SLC25A13	NA	chr7	96120219	96322147	-	3.71	protein_coding	58.363	55.5073	84.0435	72.6327	67.1721	58.7117	133.043	175.638	349.53	266.443	62.6755	25.249	125.979	133.386	23.5711	12.6562	3.97444	63.7433
Human	ENSG00000004866.22	ST7	NA	chr7	116953237	117230176	+	6.526	protein_coding	10.9971	11.162	11.7383	11.3484	12.1538	11.402	12.2917	14.5678	47.1148	43.7749	6.85512	3.74618	18.8552	23.2319	2.83999	1.67263	1.82412	13.2219
Human	ENSG00000004897.12	CDC27	NA	chr17	47117702	47189422	-	6.824	protein_coding	113.513	117.801	160.502	140.184	142.82	119.459	183.419	209.857	554.258	413.537	120.778	51.7949	316.468	255.586	44.4415	20.2432	8.29406	108.779
Human	ENSG00000004939.15	SLC4A1	NA	chr17	44248389	44268141	-	5.125	protein_coding	0.131775	NA	0.0236361	NA	NA	NA	NA	NA	0.135259	NA	NA	NA	NA	0.136768	0.0795986	0.0644316	0.246467	1.12275
Human	ENSG00000004948.16	CALCR	NA	chr7	93424485	93574730	-	4.222	protein_coding	0.0435789	NA	NA	NA	NA	NA	NA	NA	NA	NA	0.629537	0.294029	0.171399	0.168411	0.60654	0.0788498	0.140273	1.41069
Human	ENSG00000004961.15	HCCS	NA	chrX	11111300	11123086	+	2.343	protein_coding	34.2561	34.962	60.0348	58.0199	50.7068	38.776	114.679	103.153	318.664	240.758	68.6546	27.3892	122.362	124.708	27.3753	8.04247	7.12207	79.4246
Human	ENSG00000004975.12	DVL2	NA	chr17	7225341	7234517	-	5.321	protein_coding	29.2549	28.2777	34.9656	30.8999	21.399	17.3074	26.0814	37.2575	101.589	73.8246	24.1798	10.2605	101.265	95.875	7.19531	4.3365	4.4594	50.6101
Human	ENSG00000005001.10	PRSS22	NA	chr16	2852729	2858170	-	2.384	protein_coding	NA	NA	NA	0.0381682	NA	NA	NA	NA	NA	NA	NA	0.10122	0.329638	2.51381	NA	0.143024	NA	NA
Human	ENSG00000005007.13	UPF1	NA	chr19	18831958	18868230	+	8.573	protein_coding	36.0259	43.2012	58.2432	46.9264	51.028	48.7088	73.4568	118.877	291.241	269.691	42.1395	25.0442	219.772	218.354	27.7968	16.5114	14.5474	254.78
Human	ENSG00000005020.13	SKAP2	NA	chr7	26667067	26995239	-	5.361	protein_coding	47.1097	41.2984	48.711	43.3568	37.6318	33.8405	36.9358	45.1269	97.912	74.4005	44.3204	29.3796	141.701	120.857	15.3827	10.8228	4.05393	66.2197
Human	ENSG00000005022.6	SLC25A5	NA	chrX	119468421	119471396	+	1.555	protein_coding	557.317	742.968	1133.67	986.318	923.526	870.822	2088.03	2472.56	5496.51	4333.04	1114.91	526.135	2726.92	1984.25	354.977	188.49	61.7906	1413.49
Human	ENSG00000005059.16	MCUB	NA	chr4	109560208	109688719	+	3.555	protein_coding	29.5587	30.0938	67.0377	50.0858	39.8232	32.1766	26.7568	30.2828	60.3207	37.4859	24.6188	10.685	40.556	31.5167	8.97471	5.09339	2.55148	28.0713
Human	ENSG00000005073.6	HOXA11	NA	chr7	27181156	27185232	-	2.669	protein_coding	0.658528	1.72874	4.06413	5.18922	4.36183	4.25538	5.25697	7.09081	11.6686	8.51991	5.5389	3.78443	6.91493	8.36102	1.57804	1.5464	1.44808	17.391
Human	ENSG00000005075.15	POLR2J	NA	chr7	102473117	102478907	-	1.355	protein_coding	68.1861	82.7925	150.984	123.253	94.382	77.2098	98.8887	115.218	239.787	180.691	75.6267	38.1839	126.5	165.991	43.328	17.7149	15.7268	137.501
Human	ENSG00000005100.13	DHX33	NA	chr17	5440916	5468982	-	5.789	protein_coding	13.2912	16.1153	25.9287	23.149	25.9612	25.5247	38.7917	60.151	118.346	114.502	12.4911	9.07101	60.5082	53.2625	8.75614	5.52577	3.71726	71.3165
Human	ENSG00000005102.14	MEOX1	NA	chr17	43640388	43661922	-	2.674	protein_coding	0.03404	NA	0.0459658	0.0692434	NA	NA	NA	NA	NA	NA	0.538746	0.0899589	7.39581	7.22964	0.892798	1.68984	2.80559	13.5879
Human	ENSG00000005108.16	THSD7A	NA	chr7	11370364	11832198	-	10.921	protein_coding	75.5846	57.3146	58.977	33.7167	66.7861	58.3833	2.01661	2.12221	8.49758	4.50423	1.63302	1.30102	5.42987	4.83797	0.896506	0.526407	0.792951	1.2494
Human	ENSG00000005156.12	LIG3	NA	chr17	34980511	35009743	+	12.901	protein_coding	14.6906	14.4437	21.0055	18.5752	18.605	15.9135	33.442	45.9774	74.9519	73.9454	12.8979	5.8361	31.1299	36.015	4.81137	3.3294	2.12871	35.5757
Human	ENSG00000005175.10	RPAP3	NA	chr12	47661248	47706030	-	5.35	protein_coding	21.2729	22.4852	35.1793	33.9648	29.999	24.7579	97.0261	122.576	259.301	217.495	65.5308	34.3589	145.29	145.953	18.2478	13.2264	5.94062	137.875
Human	ENSG00000005187.12	ACSM3	NA	chr16	20610242	20797581	+	7.51	protein_coding	0.334281	0.139675	0.0659865	0.0362958	0.0325821	NA	0.243374	0.435549	1.11767	0.81628	1.67403	0.990325	3.04737	4.00176	0.654187	0.377674	0.0732216	4.39357
Human	ENSG00000005189.20	REXO5	NA	chr16	20806428	20849665	+	4.111	protein_coding	5.7704	7.28802	8.03474	8.57193	5.02556	5.80089	21.1678	20.4143	74.0376	48.8595	8.42641	3.48379	22.0893	26.1747	1.82518	1.07954	1.72656	7.45075
Human	ENSG00000005194.15	CIAPIN1	NA	chr16	57428186	57447420	-	3.383	protein_coding	83.0435	88.1429	127.105	114.468	94.7049	92.0329	120.574	139.259	320.219	258.606	61.7183	25.9734	146.297	123.695	23.4861	8.43029	6.20435	94.0498
Human	ENSG00000005206.17	SPPL2B	NA	chr19	2328614	2355095	+	7.419	protein_coding	15.0167	13.2055	23.2017	16.2712	14.1662	12.4286	4.92344	8.80354	29.1935	26.6169	5.07004	2.5162	25.8939	49.2662	2.69726	2.09919	1.93893	22.8136
Human	ENSG00000005238.20	FAM214B	NA	chr9	35104111	35116341	-	6.375	protein_coding	17.8687	21.2233	28.2951	22.0912	16.4462	16.2537	3.62133	3.36746	18.6941	9.78217	3.03044	1.75652	11.5866	12.6019	2.7393	1.16376	1.5936	8.591
Human	ENSG00000005243.10	COPZ2	NA	chr17	48026166	48038030	-	1.866	protein_coding	22.7104	28.8046	41.4379	36.5354	11.6806	12.3675	6.12657	3.99469	51.5563	20.3252	5.36915	2.24767	31.424	24.1158	2.16879	0.987426	0.771001	28.472
Human	ENSG00000005249.13	PRKAR2B	NA	chr7	107044704	107161811	+	4.262	protein_coding	51.3135	53.623	60.3792	53.609	29.4653	27.2524	1.83872	7.24556	1.85581	0.517597	7.72236	8.14806	2.91223	5.74019	6.43368	3.64497	1.4513	19.3719
Human	ENSG00000005302.19	MSL3	NA	chrX	11758158	11775772	+	9.78	protein_coding	20.0049	19.3918	31.123	24.5447	28.779	22.6987	14.3671	15.8167	38.9525	33.0793	6.37987	3.16474	13.9118	14.7277	2.50628	1.17632	1.06884	10.4352
Human	ENSG00000005339.15	CREBBP	NA	chr16	3725053	3880713	-	15.479	protein_coding	17.1434	16.0294	14.1331	11.3726	14.0878	12.6294	19.3782	37.9121	107.43	112.575	9.88308	13.3738	89.311	93.2238	3.39874	3.87334	2.9826	52.7401
Human	ENSG00000005379.17	TSPOAP1	NA	chr17	58301227	58328795	-	11.389	protein_coding	0.0154506	NA	NA	0.0155689	0.0322104	NA	NA	NA	NA	NA	0.0378439	0.216216	0.121709	0.468869	0.090285	0.118866	0.10007	2.46546
Human	ENSG00000005381.8	MPO	NA	chr17	58269854	58280935	-	3.527	protein_coding	NA	NA	NA	0.0520647	0.034793	0.0537297	NA	NA	NA	NA	NA	0.137972	NA	0.204289	NA	0.0951009	NA	1.0815
Human	ENSG00000005421.9	PON1	NA	chr7	95297675	95324532	-	2.657	protein_coding	0.0342676	NA	NA	0.0341358	NA	0.0348111	0.0707442	NA	NA	NA	0.355393	0.570674	4.05932	1.89622	0.428276	0.127747	0.517377	3.41577
Human	ENSG00000005436.14	GCFC2	NA	chr2	75651999	75710985	-	5.462	protein_coding	15.9792	12.7737	17.4273	15.854	11.6779	9.72795	30.9168	40.3778	81.3581	57.9831	16.6288	8.70792	34.3837	32.3169	6.35729	3.62554	1.89737	20.0837
Human	ENSG00000005448.17	WDR54	NA	chr2	74421677	74425755	+	2.852	protein_coding	16.8359	22.7575	36.6678	29.4425	21.7401	18.6257	11.8999	19.7072	21.9723	18.1427	19.1803	11.3242	40.4259	38.3721	6.78188	3.96236	1.34363	16.0843
Human	ENSG00000005469.12	CROT	NA	chr7	87345663	87399794	+	4.995	protein_coding	5.55825	5.65473	10.5892	8.56807	8.8047	6.46175	7.88536	10.7116	23.4701	11.7139	5.54974	2.47282	6.92978	7.77965	1.64098	1.18926	0.25372	3.13943
Human	ENSG00000005471.19	ABCB4	NA	chr7	87401695	87480435	-	7.728	protein_coding	0.216825	0.0970447	0.417302	0.134333	0.826394	0.767591	NA	NA	0.288188	0.080394	0.821796	0.757841	2.1957	5.24349	0.442697	0.754758	0.24501	4.60757
Human	ENSG00000005483.21	KMT2E	NA	chr7	105014189	105115019	+	9.949	protein_coding	51.1635	40.8831	47.5197	34.5408	46.459	36.6163	13.9104	21.0714	80.1391	58.8755	11.6509	8.63043	61.9059	63.8339	5.51093	4.119	5.11437	56.8355
Human	ENSG00000005486.17	RHBDD2	NA	chr7	75842601	75888926	+	2.39	protein_coding	45.5718	43.7807	56.7379	46.6961	50.4887	41.9706	29.2419	35.127	86.4482	77.4549	32.5257	15.83	125.962	111.562	12.1977	8.92824	15.229	124.123
Human	ENSG00000005513.10	SOX8	NA	chr16	981769	986979	+	4.47	protein_coding	0.574869	0.19503	0.551668	0.572506	0.271512	0.254217	NA	NA	NA	NA	NA	0.108159	NA	NA	NA	NA	NA	0.36162
Human	ENSG00000005700.15	IBTK	NA	chr6	82169985	82247754	-	8.719	protein_coding	73.289	69.3464	105.583	90.3514	89.0635	72.0588	105.274	126.914	318.231	254.475	64.718	31.5521	137.529	135.596	33.8599	12.2532	4.20513	80.0233
Human	ENSG00000005801.18	ZNF195	NA	chr11	3339260	3379222	-	11.711	protein_coding	13.8477	11.1076	17.8676	12.793	16.883	11.1574	24.1905	38.308	81.8549	76.5863	14.4624	7.44163	48.3325	49.0426	4.9695	3.23439	2.13932	26.3805
Human	ENSG00000005810.18	MYCBP2	NA	chr13	77044656	77327094	-	15.987	protein_coding	156.254	124.242	101.628	93.2247	131.924	106.542	78.2562	114.427	304.354	262.246	54.4014	29.6512	157.646	138.982	29.1753	12.1363	7.26496	148.805
Human	ENSG00000005812.11	FBXL3	NA	chr13	76992597	77027195	-	7.076	protein_coding	61.832	50.151	56.6368	47.9213	38.7938	32.7452	55.3467	65.792	154.226	115.817	31.9732	14.004	69.5754	62.137	14.5237	6.28325	6.77388	51.7149
Human	ENSG00000005844.19	ITGAL	NA	chr16	30472657	30523567	+	9.864	protein_coding	0.0664808	NA	0.127421	0.0655953	0.0118401	0.068135	0.0174577	NA	NA	NA	0.186501	0.276415	1.32986	1.41862	0.150903	0.433722	0.257382	1.89378
Human	ENSG00000005882.12	PDK2	NA	chr17	50094736	50112152	+	5.471	protein_coding	14.934	17.0765	21.8038	15.7251	10.8609	8.75887	4.07379	4.29128	17.3049	9.43899	11.9486	4.13959	24.4803	28.273	3.99278	2.2996	2.39407	22.621
Human	ENSG00000005884.18	ITGA3	NA	chr17	50055967	50090481	+	9.802	protein_coding	152.959	200.881	222.516	277.84	54.008	55.1187	286.416	402.215	852.246	849.247	89.5198	25.3344	121.443	151.392	146.553	39.779	19.4049	277.958
Human	ENSG00000005889.16	ZFX	NA	chrX	24149172	24216255	+	9.037	protein_coding	40.2089	33.2683	38.4561	34.4924	37.0822	28.0008	58.5341	79.4082	218.396	177.169	31.2164	15.3272	84.9367	90.5239	9.88604	5.14176	4.36556	52.7625
Human	ENSG00000005893.16	LAMP2	NA	chrX	120426147	120469365	-	9.404	protein_coding	144.805	144.777	143.479	127.763	111.6	97.0652	64.5584	72.7537	192.549	159.734	74.7436	38.8927	240.877	212.652	63.644	21.5577	13.1048	252.243
Human	ENSG00000005961.19	ITGA2B	NA	chr17	44372179	44389649	-	5.695	protein_coding	0.882444	0.895173	0.969049	0.253184	0.770019	0.629559	0.0657068	0.0457228	NA	0.516365	1.95495	1.12978	11.1917	15.1356	0.569982	0.503844	0.218807	8.18255
Human	ENSG00000005981.13	ASB4	NA	chr7	95478443	95540233	+	4.606	protein_coding	0.0397898	0.0807107	0.136649	0.0395515	0.35571	0.199132	NA	NA	0.152109	0.304308	0.200281	0.0514521	0.342938	0.322859	0.0425121	NA	NA	1.27321
Human	ENSG00000006007.12	GDE1	NA	chr16	19501692	19522123	-	4.39	protein_coding	51.4714	65.507	85.8514	79.816	55.5284	48.9613	98.698	111.257	208.83	155.514	72.7906	34.6884	179.465	138.993	46.1188	22.8585	10.8576	170.739
Human	ENSG00000006015.18	REX1BD	NA	chr19	18588684	18592337	+	3.371	protein_coding	24.9952	34.0437	59.0273	56.1294	35.6804	37.0286	16.9734	29.7531	71.0969	73.4366	15.9421	8.8732	82.3011	86.4673	7.74384	4.77516	7.77806	66.3685
Human	ENSG00000006016.11	CRLF1	NA	chr19	18572219	18607741	-	2.967	protein_coding	NA	0.0618719	0.170533	0.495529	0.0417054	NA	0.350116	0.505531	0.528702	0.230326	0.823328	0.509503	2.3788	4.50528	0.462547	0.234453	0.998873	5.79833
Human	ENSG00000006025.12	OSBPL7	NA	chr17	47807371	47821834	-	6.572	protein_coding	12.2183	11.3231	18.6435	14.7448	12.808	9.21195	9.9812	13.9282	39.9063	36.5109	5.62722	2.6028	25.2065	29.6313	3.19719	1.30417	0.643306	20.3394
Human	ENSG00000006042.12	TMEM98	NA	chr17	32927909	32945106	+	5.187	protein_coding	11.0955	12.5546	12.3201	10.8282	4.09293	4.68369	0.0346549	NA	NA	NA	NA	NA	NA	NA	NA	NA	NA	NA
Human	ENSG00000006047.13	YBX2	NA	chr17	7288262	7294639	-	4.631	protein_coding	0.146497	0.0802536	0.191691	0.142909	NA	NA	NA	NA	NA	NA	NA	0.0511667	1.90543	0.152494	0.0422667	NA	0.126371	2.86222
Human	ENSG00000006059.4	KRT33A	NA	chr17	41346091	41350828	-	1.303	protein_coding	NA	NA	NA	NA	NA	NA	NA	NA	NA	NA	NA	0.188289	NA	NA	0.344405	NA	0.528821	3.49465
Human	ENSG00000006062.17	MAP3K14	NA	chr17	45263118	45317029	-	5.668	protein_coding	5.97653	5.79027	10.178	8.56491	5.34673	4.73939	39.9387	67.4274	170.987	162.873	19.8696	11.6959	70.6593	90.624	9.95435	6.52321	3.29541	49.7952
Human	ENSG00000006071.15	ABCC8	NA	chr11	17392497	17476879	-	12.588	protein_coding	0.0515269	0.0207838	NA	0.0213226	NA	0.0139679	NA	NA	NA	NA	0.0165531	NA	NA	0.0521116	NA	0.0252633	0.0408725	NA
Human	ENSG00000006116.4	CACNG3	NA	chr16	24256334	24362412	+	1.917	protein_coding	NA	NA	NA	NA	NA	NA	NA	NA	NA	NA	NA	NA	NA	NA	NA	NA	NA	NA
Human	ENSG00000006118.15	TMEM132A	NA	chr11	60924459	60937159	+	7.274	protein_coding	63.3241	59.8529	55.727	42.6256	56.3413	50.5697	13.651	25.5651	40.7596	47.4755	13.1575	10.1291	74.4701	87.5737	12.4691	7.41669	3.00267	116.381
Human	ENSG00000006125.18	AP2B1	NA	chr17	35578045	35726413	+	7.591	protein_coding	173.431	191.674	178.7	168.277	184.396	165.896	219.902	282.56	600.376	534.217	159.076	94.9473	450.845	349.522	74.4076	41.1129	18.2157	365.61
Human	ENSG00000006128.12	TAC1	NA	chr7	97732083	97740472	+	1.712	protein_coding	0.0542436	NA	0.0725152	0.109602	1.00368	0.115504	NA	NA	NA	NA	NA	NA	NA	NA	NA	NA	NA	NA
Human	ENSG00000006194.10	ZNF263	NA	chr16	3263799	3301401	+	6.403	protein_coding	26.6566	28.2554	35.4155	27.0935	31.4868	26.2225	35.8069	45.4959	107.671	84.7059	29.7562	11.899	69.1178	80.4134	15.8736	7.23244	8.74471	82.5388
Human	ENSG00000006210.7	CX3CL1	NA	chr16	57372476	57385044	+	5.96	protein_coding	1.49132	1.91771	0.126512	0.442578	0.439503	0.409359	0.729994	0.884305	9.01864	10.0003	2.62084	1.92729	27.3978	33.2787	2.20948	2.23635	5.59941	66.0981
Human	ENSG00000006282.21	SPATA20	NA	chr17	50543057	50555852	+	5.337	protein_coding	38.0316	49.6084	62.1919	47.4172	30.7662	28.6449	26.5966	45.1869	112.757	76.1952	21.7006	10.86	78.3773	101.772	9.99893	5.0121	2.81212	39.3541
Human	ENSG00000006283.18	CACNA1G	NA	chr17	50560714	50627474	+	10.062	protein_coding	0.0554271	NA	0.0614676	0.00866256	NA	0.0177065	0.0551776	NA	6.45362	7.54381	0.230518	0.170221	6.09243	15.6275	0.193291	0.135243	1.54821	15.5991
Human	ENSG00000006327.14	TNFRSF12A	NA	chr16	3018444	3022383	+	1.801	protein_coding	46.2469	69.5033	53.8563	107.962	25.3577	12.1618	517.537	648.172	2127.45	1823.74	41.3601	7.82489	104.654	138.358	29.8158	7.31841	4.38308	120.886
Human	ENSG00000006377.11	DLX6	NA	chr7	97005552	97011040	+	3.445	protein_coding	NA	NA	NA	NA	0.0356615	NA	NA	NA	NA	NA	NA	NA	NA	NA	NA	NA	NA	0.491462
Human	ENSG00000006432.15	MAP3K9	NA	chr14	70722525	70809534	-	12.386	protein_coding	0.0840408	0.0437462	0.0803654	0.0826417	0.0398792	0.0218288	13.0654	17.7404	72.9273	63.588	11.3911	7.09253	64.9775	74.13	4.42822	3.34343	4.39142	64.1857
Human	ENSG00000006451.8	RALA	NA	chr7	39623564	39708120	+	3.579	protein_coding	246.934	231.857	237.514	269	220.503	178.828	201.607	204.854	341.905	259.288	124.756	44.7429	200.007	170.331	90.6531	24.9726	8.4524	210.204
Human	ENSG00000006453.14	BAIAP2L1	NA	chr7	98291649	98401090	-	4.821	protein_coding	0.845408	0.637183	2.44764	1.08141	1.01015	1.28992	31.2855	44.8987	127.567	87.0732	28.5059	18.3452	111.813	105.359	15.1857	8.84915	5.19375	82.1608
Human	ENSG00000006459.11	KDM7A	NA	chr7	140084745	140176983	-	9.378	protein_coding	21.1291	14.9385	13.0374	10.4825	13.0905	9.74052	18.033	18.0027	35.6424	35.3991	12.8464	6.17403	23.3777	28.1269	13.1959	5.38468	4.39744	62.6983
Human	ENSG00000006468.14	ETV1	NA	chr7	13891228	13991425	-	9.615	protein_coding	1.13372	0.57218	12.2213	9.04944	11.8944	9.3196	2.02589	2.83161	6.33355	6.43693	4.66214	2.51576	11.0761	9.77482	2.2126	1.23763	0.661688	8.69558
Human	ENSG00000006530.18	AGK	NA	chr7	141551277	141655244	+	10.697	protein_coding	11.7498	12.3533	21.4943	19.614	16.628	15.319	51.8661	50.4982	150.891	127.522	27.3911	11.0461	66.4079	70.9803	13.077	6.54198	5.08749	95.383
Human	ENSG00000006534.16	ALDH3B1	NA	chr11	68008577	68029282	+	6.626	protein_coding	0.254641	0.236003	0.42855	0.656197	0.117506	0.103835	5.83325	7.36882	21.3478	25.937	5.87054	2.58101	16.5142	25.9369	2.25814	1.2931	0.518832	6.84598
Human	ENSG00000006555.11	TTC22	NA	chr1	54779711	54801323	-	6.111	protein_coding	0.0610973	NA	NA	NA	NA	NA	NA	NA	NA	NA	NA	NA	NA	NA	NA	NA	NA	1.28066
Human	ENSG00000006576.16	PHTF2	NA	chr7	77798791	77957503	+	8.646	protein_coding	13.2945	14.94	20.3224	16.6192	14.4505	12.9017	27.7402	33.1128	86.0498	69.2838	23.7467	13.2563	69.8249	63.0104	7.07751	4.72041	2.046	42.6466
Human	ENSG00000006606.9	CCL26	NA	chr7	75769532	75789896	-	0.703	protein_coding	NA	NA	NA	0.704268	6.20037	5.39899	NA	NA	NA	NA	2.92716	1.09743	53.0362	36.5957	5.75061	8.57675	11.0973	89.9038
Human	ENSG00000006607.14	FARP2	NA	chr2	241356284	241494841	+	14.371	protein_coding	15.4064	13.8375	19.7295	17.54	14.3185	13.0651	41.2735	61.7793	92.7395	78.8657	34.1211	22.8003	77.7597	68.4775	23.7563	12.3467	6.08233	77.689
Human	ENSG00000006611.17	USH1C	NA	chr11	17493894	17544416	-	4.904	protein_coding	NA	NA	0.102021	0.0757083	NA	NA	NA	NA	NA	NA	0.187611	0.0482425	0.70555	0.143397	0.0397549	0.512316	0.118459	3.75459
Human	ENSG00000006625.18	GGCT	NA	chr7	30496620	30504841	-	1.594	protein_coding	34.6086	45.6811	96.6457	78.1172	56.0779	45.3015	111.826	112.557	236.042	157.932	49.0474	22.3819	77.5403	77.4899	14.1645	7.26435	0.921066	22.7426
Human	ENSG00000006634.8	DBF4	NA	chr7	87876215	87909553	+	4.595	protein_coding	12.46	17.519	31.005	32.4618	25.2205	22.5915	65.0255	78.2842	158.537	120.556	37.5746	16.238	68.3654	60.7555	17.0611	5.32055	1.90982	45.2193
Human	ENSG00000006638.13	TBXA2R	NA	chr19	3594506	3606875	-	2.827	protein_coding	4.69586	5.23761	9.07942	6.46189	9.31338	10.8982	0.213767	0.309257	2.91463	1.42542	1.59793	2.2248	10.7893	20.2733	0.931496	0.246562	NA	17.4549
Human	ENSG00000006652.15	IFRD1	NA	chr7	112422886	112481017	+	7.902	protein_coding	9.0044	5.77659	6.46567	5.10983	7.30454	4.21812	16.2118	16.3529	46.2906	42.7332	10.8497	6.16839	31.0485	26.7667	9.28976	6.12244	9.04184	67.0683
Human	ENSG00000006659.13	LGALS14	NA	chr19	39704480	39709444	+	0.904	protein_coding	0.450046	NA	0.139307	0.211562	0.144935	NA	NA	NA	NA	NA	NA	NA	NA	NA	0.242611	0.808767	NA	2.37601
Human	ENSG00000006695.12	COX10	NA	chr17	14069489	14231736	+	6.756	protein_coding	7.65247	9.18974	15.6267	13.8375	10.3813	9.50004	15.7675	18.6144	48.8051	36.473	6.77621	4.06002	20.1214	22.2256	3.02223	2.02099	1.23602	14.1523
Human	ENSG00000006704.11	GTF2IRD1	NA	chr7	74453789	74602605	+	6.499	protein_coding	7.28559	7.07301	9.89219	8.028	6.48057	5.2279	12.7302	21.2265	50.7308	56.5832	14.6208	9.55867	73.396	94.6542	7.06062	5.15058	2.96915	59.0571
Human	ENSG00000006712.15	PAF1	NA	chr19	39385628	39391154	-	2.85	protein_coding	76.6938	95.0002	141.828	125.29	112.824	103.64	162.64	147.951	449.241	319.856	91.0378	36.7671	211.158	244.806	34.6521	13.8012	26.0205	221.175
Human	ENSG00000006715.16	VPS41	NA	chr7	38722973	38932394	-	7.752	protein_coding	79.3538	79.9437	88.124	73.1309	67.2797	57.3486	91.5942	86.2672	234.447	160.718	65.6793	30.3771	179.742	169.941	28.7629	15.2293	10.0781	133.961
Human	ENSG00000006740.17	ARHGAP44	NA	chr17	12789497	12991643	+	9.322	protein_coding	0.134669	0.0589435	0.148817	0.0695264	0.111075	0.0943907	NA	NA	NA	NA	0.0226392	NA	NA	NA	NA	NA	NA	0.34423
Human	ENSG00000006744.19	ELAC2	NA	chr17	12991611	13018065	-	7.002	protein_coding	56.7657	68.3571	107.347	99.2656	93.5515	88.7516	69.1947	93.4534	224.424	171.526	28.4926	10.8143	86.2868	95.4391	12.8143	5.82153	4.52608	48.3486
Human	ENSG00000006747.15	SCIN	NA	chr7	12570576	12660182	+	11.626	protein_coding	0.106915	0.0632239	0.140851	0.196997	0.0538446	0.0233426	19.9065	20.0291	56.8979	39.2057	27.5345	22.1459	117.898	123.872	8.15818	5.32519	6.28932	97.0488
Human	ENSG00000006756.16	ARSD	NA	chrX	2903971	2929349	-	7.026	protein_coding	30.6895	30.7098	31.3001	20.4822	12.3011	12.8366	11.1648	10.3002	34.2038	24.9711	5.44427	2.73796	21.8248	17.8451	1.8529	0.996916	0.942848	7.23348
Human	ENSG00000006757.12	PNPLA4	NA	chrX	7898246	7927739	-	3.411	protein_coding	10.3029	10.7982	14.4685	11.8137	7.26348	7.88129	3.07014	5.57138	9.23704	9.8506	2.23771	1.20942	6.7418	5.28257	0.761985	0.0984729	0.178461	1.81361
Human	ENSG00000006788.14	MYH13	NA	chr17	10300864	10373130	-	6.12	protein_coding	0.0295664	NA	0.0400464	NA	0.0403779	0.0143888	NA	NA	NA	NA	NA	0.0384229	NA	NA	0.0658389	0.110269	0.092252	1.27844
Human	ENSG00000006831.10	ADIPOR2	NA	chr12	1688573	1788674	+	5.831	protein_coding	142.109	155.796	146.513	135.165	135.778	119.396	97.839	134.678	363.99	248.985	99.2338	60.7261	337.9	270.733	53.6109	31.5254	25.3616	464.957
Human	ENSG00000006837.12	CDKL3	NA	chr5	134286349	134371047	-	3.149	protein_coding	0.933188	0.650989	0.53545	0.434094	0.48371	0.36838	0.910574	1.20305	2.9066	2.71281	1.51078	1.06069	5.72268	3.92451	0.910945	0.220352	1.47603	NA
Human	ENSG00000007001.13	UPP2	NA	chr2	157876701	158136154	+	2.957	protein_coding	NA	NA	0.127518	NA	NA	NA	NA	NA	0.24763	NA	NA	0.0811252	NA	NA	NA	NA	NA	2.14588
Human	ENSG00000007038.11	PRSS21	NA	chr16	2817179	2826304	+	1.967	protein_coding	0.199733	0.0460201	0.326136	0.601326	0.20294	0.20773	NA	NA	NA	NA	1.00147	0.512431	2.5907	6.00719	0.465314	1.32709	1.5886	11.0122
Human	ENSG00000007047.15	MARK4	NA	chr19	45079287	45305284	+	6.656	protein_coding	20.3424	17.5405	21.1628	12.7667	12.3601	11.7349	7.4864	10.7375	41.0795	33.1619	10.9274	6.81526	60.3528	72.4281	7.18981	4.71654	4.19589	61.7476
Human	ENSG00000007062.12	PROM1	NA	chr4	15963075	16084378	-	7.457	protein_coding	0.156403	0.0360005	0.0161087	NA	NA	0.0778258	0.0235282	0.0343349	0.0895507	NA	NA	0.096969	NA	0.0914326	0.0532959	NA	0.35295	0.197909
Human	ENSG00000007080.11	CCDC124	NA	chr19	17933014	17943991	+	1.661	protein_coding	54.4099	70.4109	135.752	116.918	88.0777	92.1774	83.1469	115.122	260.884	299.12	68.6718	41.4532	189.809	297.649	31.735	27.1206	33.2732	407.792
Human	ENSG00000007129.18	CEACAM21	NA	chr19	41549517	41586844	+	1.977	protein_coding	15.9542	17.2932	19.665	14.9964	18.6349	14.1108	NA	NA	NA	NA	NA	NA	NA	NA	NA	0.173825	0.330314	NA
Human	ENSG00000007168.14	PAFAH1B1	NA	chr17	2593209	2685615	+	13.771	protein_coding	61.4357	64.6212	80.8509	71.4766	70.6058	54.8052	55.7429	70.3562	184.304	133.442	45.4443	21.5749	156.25	131.526	18.6799	8.64264	5.41558	87.6784
Human	ENSG00000007171.18	NOS2	NA	chr17	27756765	27800529	-	4.399	protein_coding	2.69695	5.97197	4.60518	2.66713	14.5359	14.0294	NA	NA	NA	NA	NA	0.0539412	NA	NA	NA	NA	0.640391	NA
Human	ENSG00000007174.18	DNAH9	NA	chr17	11598469	11969748	+	16.941	protein_coding	0.0377795	0.00994581	0.0141409	0.0103432	NA	NA	NA	NA	NA	NA	NA	NA	NA	NA	0.0465045	0.0381719	NA	0.385343
Human	ENSG00000007202.15	KIAA0100	NA	chr17	28614445	28645454	-	9.232	protein_coding	187.611	211.162	258.736	217.639	217.016	211.508	293.377	340.882	728.024	704.27	174.671	78.7749	455.268	398.479	65.2788	26.7541	7.47165	271.746
Human	ENSG00000007216.15	SLC13A2	NA	chr17	28473292	28497781	+	3.226	protein_coding	NA	NA	0.0379409	NA	NA	NA	NA	NA	NA	NA	0.140948	0.0741832	NA	NA	NA	NA	NA	NA
Human	ENSG00000007237.19	GAS7	NA	chr17	9910605	10198606	-	10.158	protein_coding	0.398421	0.373577	3.86671	2.07192	1.40284	1.68322	NA	NA	NA	NA	NA	NA	0.0627626	0.213438	0.08037	0.204307	0.468295	2.07111
Human	ENSG00000007255.10	TRAPPC6A	NA	chr19	45162927	45178237	-	0.933	protein_coding	88.0868	98.4209	112.209	81.3647	48.022	43.0046	7.84532	4.77062	22.4302	9.20381	11.6662	5.7622	38.3626	39.9466	9.55432	3.75066	10.3717	55.5857
Human	ENSG00000007264.15	MATK	NA	chr19	3777969	3802129	-	4.138	protein_coding	0.091823	0.211479	3.16094	2.71232	1.00351	0.798135	0.193512	0.355004	0.572769	0.534676	0.341751	0.362002	1.62569	6.16104	0.324058	0.16578	1.29054	3.26799
Human	ENSG00000007306.15	CEACAM7	NA	chr19	41673302	41706976	-	2.653	protein_coding	NA	NA	NA	0.0341888	NA	NA	NA	NA	NA	NA	0.083905	0.0906906	NA	NA	0.248386	NA	0.518258	NA
Human	ENSG00000007312.13	CD79B	NA	chr17	63928739	63932336	-	2.062	protein_coding	0.0921488	0.138693	1.47929	1.62356	1.18978	0.744573	NA	NA	NA	NA	3.38822	0.995124	6.68422	4.7728	0.805003	0.166366	1.93769	15.1581
Human	ENSG00000007314.12	SCN4A	NA	chr17	63938553	63972918	-	8.243	protein_coding	0.0216597	0.0553874	0.0295348	0.113946	0.0611082	0.0455598	0.0211427	0.0308667	NA	0.250619	0.37304	0.301398	0.860829	2.04821	0.239244	0.253984	0.14414	4.94876
Human	ENSG00000007341.19	ST7L	NA	chr1	112523513	112620825	-	8.108	protein_coding	10.5901	9.21882	14.2319	12.9566	11.6405	8.84693	15.0453	17.2154	55.2803	45.263	7.34451	3.93817	27.6133	31.2631	1.42677	1.38205	1.75398	9.46556
Human	ENSG00000007350.17	TKTL1	NA	chrX	154295794	154330350	+	3.526	protein_coding	0.025496	NA	0.106519	0.217126	0.227619	0.202509	0.168879	0.0760984	0.937127	1.61848	0.976687	1.09391	5.75357	3.20992	0.316429	0.722449	0.375914	6.36154
Human	ENSG00000007372.24	PAX6	NA	chr11	31784778	31817961	-	20.639	protein_coding	0.058692	NA	0.011556	0.00413355	0.0054613	0.0127121	0.896856	0.918347	1.78182	1.44676	1.16439	0.487729	1.73733	2.2652	0.977382	0.360051	0.460031	2.39677
Human	ENSG00000007376.8	RPUSD1	NA	chr16	784973	788397	-	2.769	protein_coding	35.9646	44.8748	80.1847	68.1462	52.2653	50.1499	61.9323	80.156	151.322	148.951	39.1251	16.9864	85.1935	126.682	24.151	10.5388	4.801	66.7473
Human	ENSG00000007384.15	RHBDF1	NA	chr16	58058	76355	-	4.914	protein_coding	44.274	46.2103	35.3834	30.502	26.9776	23.5251	10.571	14.1904	57.3497	38.9381	10.5903	4.73419	46.918	70.5418	5.23296	2.32869	2.89397	37.8424
Human	ENSG00000007392.17	LUC7L	NA	chr16	188968	229463	-	6.176	protein_coding	52.5863	41.6518	52.0958	37.8101	46.8528	35.3439	36.4441	56.9035	114.302	98.8197	22.3963	15.0027	70.5982	90.8078	10.7252	6.50073	2.23581	59.368
Human	ENSG00000007402.12	CACNA2D2	NA	chr3	50362612	50504244	-	6.508	protein_coding	0.0722309	0.0561591	0.018514	0.0858868	0.0378585	NA	NA	NA	NA	NA	NA	NA	0.230903	0.222749	NA	NA	0.0860679	0.847378
Human	ENSG00000007516.14	BAIAP3	NA	chr16	1333637	1349441	+	6.109	protein_coding	0.328509	0.393271	0.271943	0.219377	0.0836516	0.325754	NA	NA	NA	NA	0.110548	0.201158	0.708326	0.915212	0.175779	0.0536572	0.202143	2.06544
Human	ENSG00000007520.4	TSR3	NA	chr16	1349239	1351878	-	1.21	protein_coding	126.176	169.902	234.77	214.046	140.294	130.323	164.818	224.738	322.156	314.814	86.6226	42.8927	201.238	198.702	37.4963	14.9469	6.01193	126.112
Human	ENSG00000007541.17	PIGQ	NA	chr16	566994	584109	+	7.856	protein_coding	12.3769	13.9808	21.5718	15.3682	10.7508	9.31773	8.52628	12.3044	29.6187	26.4591	7.83879	3.78964	36.1802	44.1889	5.87456	2.94069	1.70405	37.2923
Human	ENSG00000007545.16	CRAMP1	NA	chr16	1612336	1677908	+	8.596	protein_coding	9.82148	7.81088	9.74358	6.62594	9.1635	7.16207	5.9446	11.2264	24.1192	21.5813	2.5284	1.88174	16.9826	17.4047	2.05234	1.57245	0.845714	12.9048
Human	ENSG00000007866.22	TEAD3	NA	chr6	35473596	35497079	-	3.049	protein_coding	0.159518	0.190401	0.903623	0.187521	0.0405306	0.096304	14.7248	15.4008	61.3363	65.3968	19.7876	8.82805	111.153	107.585	5.83982	5.70648	3.34748	65.0231
Human	ENSG00000007908.16	SELE	NA	chr1	169722639	169764705	-	4.586	protein_coding	4.96736	3.27909	60.6678	15.9305	8.65158	4.82891	0.220022	0.184953	1.71216	3.42441	0.253882	NA	0.155923	0.501329	0.238878	0.467868	0.279405	2.33579
Human	ENSG00000007923.16	DNAJC11	NA	chr1	6634167	6701924	-	5.083	protein_coding	39.7408	43.6456	86.2469	78.5967	73.4494	67.4958	79.7483	112.113	310.699	270.436	34.8717	25.4764	166.406	159.727	11.6589	8.45677	8.35855	114.561
Human	ENSG00000007933.13	FMO3	NA	chr1	171090900	171117819	+	3.439	protein_coding	0.19993	0.0256083	0.03554	NA	0.152763	0.0551866	NA	NA	NA	NA	0.486703	0.664042	0.479091	0.682883	0.755351	1.41324	0.845547	14.8222
Human	ENSG00000007944.15	MYLIP	NA	chr6	16129085	16148248	+	3.072	protein_coding	55.0402	57.211	67.4496	49.2554	64.9681	55.5325	17.5406	20.1391	79.184	57.5624	32.4114	22.5045	82.6598	75.7099	37.5718	24.0018	32.675	375.438
Human	ENSG00000007952.18	NOX1	NA	chrX	100843323	100874359	-	2.543	protein_coding	0.0740185	0.150523	0.561628	0.902031	NA	NA	NA	NA	NA	NA	NA	NA	NA	NA	NA	NA	NA	NA
Human	ENSG00000007968.7	E2F2	NA	chr1	23506437	23531233	-	5.462	protein_coding	2.10945	5.2788	6.47018	6.87538	1.35558	1.50319	2.26597	4.10046	11.1693	5.50237	4.55512	3.54636	18.9446	31.115	2.02872	1.94112	2.91199	15.0738
Human	ENSG00000008018.9	PSMB1	NA	chr6	170535119	170553307	-	2.219	protein_coding	336.347	387.175	629.989	603.346	485.132	399.683	379.331	432.178	1087.98	750.513	287.821	116.295	688.021	491.133	127.344	55.8611	33.9504	461.079
Human	ENSG00000008056.14	SYN1	NA	chrX	47571900	47619857	-	3.733	protein_coding	0.0495608	NA	0.449966	0.204737	0.289861	0.367183	NA	NA	NA	0.383408	0.18473	0.130155	2.75093	1.0822	0.0532272	0.0896396	0.35247	0.447115
Human	ENSG00000008083.14	JARID2	NA	chr6	15246068	15522042	+	6.244	protein_coding	40.9151	46.4844	43.0823	35.0975	44.5716	37.4752	19.8805	30.0033	58.0674	50.4422	36.3788	25.4877	186.714	177.247	28.0419	19.5645	17.6158	360.568
Human	ENSG00000008086.13	CDKL5	NA	chrX	18425582	18653629	+	19.056	protein_coding	8.15545	6.76539	4.45604	3.95515	4.02022	3.4865	7.27708	7.84457	22.0451	19.3896	14.2826	10.3597	51.6355	53.7867	5.80205	3.56335	3.29719	44.1604
Human	ENSG00000008118.10	CAMK1G	NA	chr1	209583713	209613939	+	3.328	protein_coding	0.0853606	NA	NA	NA	NA	0.0571375	0.0556376	0.080918	0.998615	NA	0.0662468	NA	NA	0.707369	NA	NA	NA	NA
Human	ENSG00000008128.23	CDK11A	NA	chr1	1702378	1724357	-	5.085	protein_coding	0.778188	0.900507	1.99518	1.2881	1.76271	1.10209	0.197067	0.981514	0.97855	3.43223	0.133847	0.39366	0.676887	2.88972	0.306548	0.275373	0.392981	1.5902
Human	ENSG00000008130.15	NADK	NA	chr1	1751231	1780457	-	5.57	protein_coding	43.0332	46.0414	78.1733	71.5291	53.4695	49.1603	27.0798	38.4376	96.1101	78.3947	18.1036	9.43764	66.0654	80.1339	4.98563	3.40731	2.6797	35.365
Human	ENSG00000008196.13	TFAP2B	NA	chr6	50818722	50847619	+	6.155	protein_coding	0.060641	NA	NA	NA	NA	NA	NA	NA	NA	NA	NA	NA	NA	NA	0.100969	NA	NA	0.904908
Human	ENSG00000008197.5	TFAP2D	NA	chr6	50713525	50773033	+	2.203	protein_coding	NA	0.0408617	NA	NA	NA	NA	NA	NA	NA	NA	NA	NA	NA	NA	0.0935678	NA	0.639242	1.88265
Human	ENSG00000008226.20	DLEC1	NA	chr3	38039204	38124025	+	8.338	protein_coding	0.0792441	0.0209251	0.105074	0.0214648	0.0141208	0.0331908	0.0208859	NA	0.0792026	NA	0.309698	0.0864579	3.41762	3.12688	NA	0.121894	0.142288	1.15512
Human	ENSG00000008256.16	CYTH3	NA	chr7	6161775	6272644	-	5.808	protein_coding	14.0934	16.7062	15.0881	12.6621	8.65494	7.60605	49.449	63.5108	164.711	121.597	172.417	101.276	815.046	738.58	57.0017	42.5907	38.7276	980.685
Human	ENSG00000008277.14	ADAM22	NA	chr7	87934142	88202889	+	12.199	protein_coding	0.260608	0.140758	0.423101	0.309095	0.276592	0.209438	1.89284	1.80217	5.04819	3.59141	4.39464	2.96575	18.7676	18.083	2.2665	2.05328	1.60254	15.4116
Human	ENSG00000008282.9	SYPL1	NA	chr7	106090504	106112576	-	2.783	protein_coding	222.168	186.317	264.474	190.566	219.055	168.377	137.47	176.695	420.678	322.607	100.545	32.366	225.796	184.732	43.8846	14.9161	8.11464	116.727
Human	ENSG00000008283.16	CYB561	NA	chr17	63432303	63446354	-	5.296	protein_coding	28.4871	25.6608	24.9894	17.8233	29.889	27.5111	41.6389	58.2069	131.857	117.266	30.2308	12.6473	98.321	112.955	11.3856	5.05253	2.83671	50.8917
Human	ENSG00000008294.21	SPAG9	NA	chr17	50962173	51120868	-	11.966	protein_coding	126.883	114.419	121.192	105.665	122.828	99.3095	90.252	111.733	261.353	222.313	84.574	49.4624	294.226	264.518	70.1628	31.5022	34.0872	427.361
Human	ENSG00000008300.17	CELSR3	NA	chr3	48636462	48662886	-	13.85	protein_coding	0.900352	1.05211	1.48432	1.46046	1.07879	0.677381	1.47739	2.37243	9.00554	10.9139	0.682642	0.697079	6.91232	11.6041	0.271158	0.251851	0.277311	3.06158
Human	ENSG00000008311.15	AASS	NA	chr7	122073548	122144255	-	6.664	protein_coding	61.3134	54.3023	78.4132	61.9399	54.4057	41.072	25.8322	30.5495	47.4027	38.0998	31.8164	20.3164	43.9267	54.0907	18.41	7.18698	4.19021	51.854
Human	ENSG00000008323.15	PLEKHG6	NA	chr12	6310435	6328506	+	4.26	protein_coding	0.0431727	0.0204564	0.0285535	0.0209927	0.0285458	NA	NA	0.13001	1.18884	1.73306	0.861744	0.65495	8.95145	9.93937	0.370453	0.50523	0.303657	1.95888
Human	ENSG00000008324.12	SS18L2	NA	chr3	42581839	42596934	+	3.118	protein_coding	16.4107	18.1768	37.8555	29.0425	30.9612	24.7892	26.0023	27.1269	48.4872	45.6292	20.9126	8.09063	36.5043	29.2501	7.8504	4.91655	3.57262	27.9931
Human	ENSG00000008382.16	MPND	NA	chr19	4343526	4360086	+	2.049	protein_coding	17.7308	19.8471	24.3624	21.1756	12.2274	8.51908	12.9662	19.4207	35.901	38.7123	20.3779	13.1427	25.9382	61.9675	10.3889	7.81785	8.80728	63.7362
Human	ENSG00000008394.13	MGST1	NA	chr12	16347141	16609259	+	7.441	protein_coding	17.7372	21.454	32.4965	33.8424	16.4075	16.8451	47.4982	42.4992	165.131	114.004	24.4204	10.9137	99.1092	86.8825	5.25731	5.96247	2.29974	63.5314
Human	ENSG00000008405.12	CRY1	NA	chr12	106991363	107093549	-	4.782	protein_coding	27.7556	25.4021	24.5381	25.3168	25.679	20.5458	104.858	120.546	371.924	284.418	73.2808	35.9482	189.718	176.719	24.8601	16.1227	19.8278	183.581
Human	ENSG00000008438.5	PGLYRP1	NA	chr19	46019152	46023053	-	0.708	protein_coding	NA	NA	NA	NA	NA	NA	NA	NA	NA	NA	0.332531	NA	NA	1.14568	NA	NA	NA	NA
Human	ENSG00000008441.18	NFIX	NA	chr19	12995474	13098796	+	6.435	protein_coding	1.93533	2.13895	3.12143	3.1168	2.31208	1.39409	8.72632	12.681	42.2346	36.9965	2.79273	2.61772	19.3941	27.1007	1.45534	2.1877	1.30584	29.8352
Human	ENSG00000008513.16	ST3GAL1	NA	chr8	133454847	133571940	-	8.852	protein_coding	113.416	117.623	117.75	107.018	70.2414	57.1348	0.976011	3.49374	3.93195	7.86341	0.741948	0.747639	3.7381	8.97176	0.437691	0.86978	0.459637	9.9388
Human	ENSG00000008516.17	MMP25	NA	chr16	3046560	3060726	+	4.246	protein_coding	0.112856	0.0424787	0.148505	0.0430093	0.45531	0.320382	0.0429049	NA	NA	NA	0.0513901	0.0559392	0.598632	0.352342	0.259394	0.161389	0.139379	1.4013
Human	ENSG00000008517.18	IL32	NA	chr16	3065296	3082192	+	3.209	protein_coding	16.7751	22.1603	28.3492	40.3571	36.0808	25.6287	33.7835	28.3205	136.65	130.806	9.41476	5.69432	28.3431	39.6626	1.9574	4.13583	7.89199	34.0136
Human	ENSG00000008710.20	PKD1	NA	chr16	2088707	2135898	-	18.534	protein_coding	11.9686	12.5682	13.6808	11.5117	10.6332	9.74118	5.13213	11.1059	30.2225	33.2497	6.67363	6.05597	66.8619	96.1174	4.02046	4.52336	6.76252	140.308
Human	ENSG00000008735.14	MAPK8IP2	NA	chr22	50600792	50613981	+	5.793	protein_coding	0.150758	0.236207	0.332353	0.595349	NA	0.137891	0.0645217	NA	NA	0.236497	0.199002	0.0828667	1.28885	1.57422	0.226118	0.116761	0.214633	1.77385
Human	ENSG00000008838.20	MED24	NA	chr17	40019096	40061215	-	6.962	protein_coding	33.7915	37.0309	59.7173	49.9226	44.7825	44.1362	36.909	48.1836	96.614	98.1345	13.9779	10.5958	42.7347	53.0726	5.85215	4.44215	4.12928	40.1957
Human	ENSG00000008853.17	RHOBTB2	NA	chr8	22987416	23020199	+	6.611	protein_coding	19.4274	23.1716	24.337	21.8416	17.6137	15.3904	8.35599	11.9156	19.0418	19.2901	6.59549	3.6967	16.7802	24.0461	3.0095	1.82846	0.520161	26.1324
Human	ENSG00000008869.12	HEATR5B	NA	chr2	36968382	37084372	-	8.238	protein_coding	50.6763	46.0819	61.4157	46.9482	50.1052	43.283	34.1301	42.7016	94.7604	83.2652	22.5637	10.5452	59.3043	67.3459	8.81308	4.07249	2.60914	47.0675
Human	ENSG00000008952.17	SEC62	NA	chr3	169966634	169998373	+	7.928	protein_coding	91.0951	84.5299	95.5574	79.2219	81.2984	66.8206	116.998	146.747	351.353	264.539	87.0503	46.6816	195.598	196.538	38.1022	19.1119	12.7463	174.711
Human	ENSG00000008988.11	RPS20	NA	chr8	56067253	56074510	-	6.765	protein_coding	524.804	601.999	712.549	550.097	588.023	505.682	670.96	793.88	1622.41	1286.69	482.301	271.778	945.684	729.198	269.448	309.959	345.011	1801.84
Human	ENSG00000009307.16	CSDE1	NA	chr1	114716912	114758676	-	5.778	protein_coding	631.677	665.715	822.877	641.965	748.899	653.459	1059.64	1259.16	3057.08	2407.39	591.903	312.295	1475.35	1146.54	185.688	138.401	103.175	1098.6
Human	ENSG00000009335.18	UBE3C	NA	chr7	157138915	157269370	+	9.215	protein_coding	82.7018	84.8848	120.15	106.888	111.411	98.8437	289.337	271.384	815.529	669.534	225.699	84.1675	622.37	548.925	107.664	40.776	24.8256	548.096
Human	ENSG00000009413.16	REV3L	NA	chr6	111299027	111483715	-	12.425	protein_coding	36.7798	32.6296	42.0487	34.8487	43.4434	34.9504	21.3235	33.2749	96.6354	77.2707	16.2025	12.6371	78.1467	75.4679	8.52325	5.46448	7.0838	80.9992
Human	ENSG00000009694.13	TENM1	NA	chrX	124375902	124963817	-	12.896	protein_coding	0.0207278	NA	0.0186901	NA	0.00894036	NA	0.707069	0.611628	1.91342	2.21093	2.41442	2.23563	6.78118	9.06267	1.41136	0.793091	1.30287	7.30098
Human	ENSG00000009709.12	PAX7	NA	chr1	18630845	18748866	+	6.473	protein_coding	0.0575315	NA	NA	0.0136442	NA	NA	NA	NA	NA	NA	NA	NA	NA	NA	NA	0.104011	NA	0.233806
Human	ENSG00000009724.17	MASP2	NA	chr1	11026522	11047239	-	4.257	protein_coding	0.0891426	0.0423635	0.028574	NA	0.0285669	NA	0.0427866	0.0622921	0.165876	NA	0.0512517	0.113723	0.169788	0.166925	NA	0.0781744	NA	NA
Human	ENSG00000009765.15	IYD	NA	chr6	150368891	150405969	+	10.362	protein_coding	0.0821094	NA	0.0115075	NA	NA	NA	NA	NA	NA	NA	NA	NA	NA	NA	NA	NA	0.111335	0.30391
Human	ENSG00000009780.16	FAM76A	NA	chr1	27725960	27763116	+	4.046	protein_coding	11.622	11.3556	14.2607	14.3702	8.83819	7.94594	9.06481	11.876	17.2818	16.6728	6.02321	2.80236	16.5495	16.6236	1.92283	0.813349	0.321848	9.10345
Human	ENSG00000009790.15	TRAF3IP3	NA	chr1	209756031	209782320	+	7.75	protein_coding	0.085537	0.0225939	0.0154863	NA	NA	NA	NA	NA	0.0858349	NA	NA	NA	NA	NA	0.0243669	NA	0.0706672	0.189126
Human	ENSG00000009830.12	POMT2	NA	chr14	77274955	77320883	-	10.007	protein_coding	8.45149	8.32245	12.1434	10.1567	9.9855	9.69466	12.7399	14.7354	34.3171	32.0204	9.43548	5.03179	30.1123	33.6374	4.76205	2.20599	1.64602	26.2171
Human	ENSG00000009844.16	VTA1	NA	chr6	142147161	142224685	+	7.258	protein_coding	22.1709	21.2884	38.1217	39.0079	35.3117	26.8916	62.0659	76.7854	165.911	118.99	52.3271	26.2639	83.0619	77.4772	24.2215	10.0318	4.89519	62.5567
Human	ENSG00000009950.16	MLXIPL	NA	chr7	73593193	73624543	-	4.815	protein_coding	0.0580279	0.056967	0.0251931	NA	NA	NA	NA	NA	0.310444	NA	0.445322	0.204258	0.518398	1.18174	0.131293	NA	NA	0.749533
Human	ENSG00000009954.11	BAZ1B	NA	chr7	73440405	73522293	-	7.06	protein_coding	98.536	107.859	128.109	123.18	111.22	97.098	185.892	249.295	609.368	477.391	112.736	68.5406	301.682	295.266	54.4422	25.5817	22.1163	216.475
Human	ENSG00000010017.13	RANBP9	NA	chr6	13621497	13711835	-	3.618	protein_coding	72.7302	66.335	76.7776	59.6426	64.0354	56.9797	66.2572	88.6918	237.097	192.363	48.6231	33.4847	175.983	155.169	22.206	17.0163	19.5519	176.328
Human	ENSG00000010030.14	ETV7	NA	chr6	36354090	36387800	-	2.374	protein_coding	0.164098	0.0377792	3.70491	6.95355	9.35539	8.74063	0.635919	0.241991	2.26126	2.89579	2.13954	0.971767	42.802	15.9693	1.56454	0.768344	1.28475	17.0582
Human	ENSG00000010072.16	SPRTN	NA	chr1	231337103	231355023	+	5.906	protein_coding	15.8569	15.4212	22.1832	19.856	20.5526	16.2668	39.2822	44.3589	101.341	75.0071	26.5859	10.5936	51.5857	52.5139	12.9925	5.8999	5.65723	44.759
Human	ENSG00000010165.20	EEF1AKNMT	NA	chr1	171781659	171814023	+	3.831	protein_coding	31.0216	36.9251	63.9099	55.7167	54.46	59.1827	134.015	185.495	386.623	294.827	63.8631	27.7324	177.224	176.259	23.9298	10.5814	7.55196	104.192
Human	ENSG00000010219.13	DYRK4	NA	chr12	4562203	4615302	+	7.054	protein_coding	10.2763	8.3871	13.9014	9.95903	18.2748	16.1798	8.06475	8.80635	19.9279	14.3637	4.48975	2.5734	8.95381	12.9011	1.54313	1.15663	1.29874	9.36394
Human	ENSG00000010244.19	ZNF207	NA	chr17	32350131	32381885	+	15.818	protein_coding	52.8151	43.0006	64.6434	53.7427	57.6392	47.8155	88.2489	137.822	287.801	250.085	71.8736	34.6386	194.229	189.213	35.5059	16.2704	13.918	177.351
Human	ENSG00000010256.11	UQCRC1	NA	chr3	48599001	48610976	-	3.204	protein_coding	159.05	214.554	350.494	322.824	270.533	236.206	271.533	347.933	708.833	619.355	223.04	102.933	608.475	555.184	105.74	39.0692	27.3227	423.811
Human	ENSG00000010270.14	STARD3NL	NA	chr7	38178244	38230670	+	4.324	protein_coding	100.935	97.9101	122.127	109.155	113.381	93.9944	139.962	128.532	337.361	251.532	109.469	47.2814	233.224	196.607	47.4839	18.7046	12.5831	222.864
Human	ENSG00000010278.15	CD9	NA	chr12	6199714	6238271	+	5.829	protein_coding	155.544	164.45	340.075	296.199	153.584	146.44	0.0305987	NA	NA	NA	0.197721	0.60799	2.2305	3.45256	0.989557	0.94669	1.91691	20.9937
Human	ENSG00000010282.15	HHATL	NA	chr3	42692662	42702824	-	2.888	protein_coding	0.0989944	0.0307573	NA	0.0639652	NA	NA	NA	NA	NA	NA	NA	NA	NA	NA	NA	NA	NA	NA
Human	ENSG00000010292.13	NCAPD2	NA	chr12	6493355	6531955	+	6.47	protein_coding	37.295	54.6403	80.6119	72.9063	54.1095	55.9456	241.898	324.673	942.016	694.387	190.51	126.93	622.634	545.977	46.2813	32.0329	14.9724	305.506
Human	ENSG00000010295.20	IFFO1	NA	chr12	6538960	6556073	-	4.945	protein_coding	41.6573	40.9542	47.0404	36.3011	32.4367	27.1967	15.6137	28.9506	62.038	51.402	13.1035	6.54535	52.397	71.4699	6.24678	4.51538	3.64755	60.9754
Human	ENSG00000010310.9	GIPR	NA	chr19	45668220	45683722	+	5.069	protein_coding	0.074278	0.0539758	0.0239032	0.0358362	0.101723	NA	0.155845	0.225741	1.53364	0.586895	2.94386	1.48313	15.9267	30.2569	1.82565	1.24754	1.8859	27.6166
Human	ENSG00000010318.21	PHF7	NA	chr3	52410659	52423641	+	3.364	protein_coding	5.38234	7.12433	7.22461	5.853	4.56296	4.31331	1.85069	1.02247	4.84454	3.08278	0.949507	0.524682	3.09887	3.3762	0.623983	0.534368	0.626494	5.00109
Human	ENSG00000010319.7	SEMA3G	NA	chr3	52433034	52445103	-	5.047	protein_coding	80.9479	55.7757	42.1907	15.2065	27.6509	23.6492	0.115193	0.28747	0.294788	1.09109	3.86595	2.23297	20.4374	26.9539	1.20593	0.571417	1.54267	11.949
Human	ENSG00000010322.16	NISCH	NA	chr3	52455117	52493068	+	9.062	protein_coding	89.7501	88.7936	72.2855	54.1975	38.1093	31.884	21.5094	27.2107	89.8659	77.0814	17.5557	9.12905	95.54	116.441	7.05244	4.72023	5.9085	84.0677
Human	ENSG00000010327.10	STAB1	NA	chr3	52495337	52524495	+	10.588	protein_coding	348.423	334.836	358.345	237.627	370.931	358.75	NA	NA	0.130518	NA	0.106129	0.0909018	0.377507	1.73408	0.118628	0.0302539	0.171721	0.871814
Human	ENSG00000010361.14	FUZ	NA	chr19	49806865	49817376	-	2.953	protein_coding	12.061	12.7711	20.3578	17.6721	13.2081	11.6398	1.37993	2.21652	7.42356	3.23309	2.87228	0.954378	4.43169	6.8317	0.717309	0.35947	0.725769	1.33318
Human	ENSG00000010379.16	SLC6A13	NA	chr12	220620	262873	-	4.243	protein_coding	0.160523	0.0425102	0.0881532	NA	0.286756	0.166464	0.447508	0.345676	0.977155	2.38833	1.04648	0.842561	4.9524	7.15465	1.26633	0.954037	1.05418	15.4466
Human	ENSG00000010404.18	IDS	NA	chrX	149476987	149521096	-	9.294	protein_coding	3.32758	3.92326	3.05917	2.71443	2.64148	2.59266	1.57167	2.78372	12.5973	8.34377	3.1941	2.48877	25.6198	23.4081	2.03251	1.82902	1.13214	27.0233
Human	ENSG00000010438.17	PRSS3	NA	chr9	33750678	33799231	+	1.425	protein_coding	0.353178	NA	0.268971	0.623175	0.0899534	0.292233	NA	NA	NA	NA	NA	NA	NA	NA	NA	NA	NA	NA
Human	ENSG00000010539.12	ZNF200	NA	chr16	3222324	3236221	-	7.498	protein_coding	7.50167	7.54468	13.6297	11.1749	12.7924	10.8829	12.4017	15.6727	37.7259	33.4669	9.27626	4.85337	23.5166	29.3332	4.00211	2.71282	0.767056	19.2517
Human	ENSG00000010610.10	CD4	NA	chr12	6786857	6820799	+	4.557	protein_coding	0.0830197	NA	NA	NA	0.0550018	NA	NA	NA	NA	NA	0.0983286	0.106038	NA	1.25373	NA	NA	NA	0.799765
Human	ENSG00000010626.15	LRRC23	NA	chr12	6873568	6914241	+	3.052	protein_coding	2.66199	2.54176	5.59225	5.01433	1.48062	1.93233	4.55628	5.54596	8.23973	7.35198	4.81634	3.20824	15.002	16.9501	1.71391	2.24639	1.81972	20.4567
Human	ENSG00000010671.16	BTK	NA	chrX	101349446	101390796	-	4.575	protein_coding	0.104389	0.0189811	NA	0.0813211	0.083781	0.0195805	NA	0.0577016	0.153243	0.306576	0.361448	0.438814	0.156352	0.154499	0.343237	0.46904	0.442775	2.90353
Human	ENSG00000010704.18	HFE	NA	chr6	26087280	26098343	+	5.675	protein_coding	8.20337	11.5328	13.6662	11.8352	9.9226	8.12173	6.50579	7.36553	27.6963	18.6383	6.55737	3.21787	18.9233	20.7541	1.71165	1.45085	0.219677	5.09657
Human	ENSG00000010803.16	SCMH1	NA	chr1	41027199	41242154	-	4.447	protein_coding	24.1018	20.5127	23.737	19.3147	15.7473	13.0716	42.8609	60.4429	165.981	145.127	16.6377	8.42674	61.8954	69.6587	4.34414	2.76375	3.23927	41.6875
Human	ENSG00000010810.17	FYN	NA	chr6	111660331	111873452	-	7.411	protein_coding	153.209	162.604	183.972	148.281	125.067	123.929	0.131857	0.0345614	0.0901621	0.281722	1.1703	0.826528	1.39976	2.17306	1.57075	0.943017	1.22834	14.02
Human	ENSG00000010818.10	HIVEP2	NA	chr6	142751468	142956698	-	10.655	protein_coding	20.5549	18.9165	25.8133	16.9062	24.624	21.3597	17.1929	17.9255	86.4412	77.6572	12.071	7.9127	47.4827	47.0692	13.3607	6.25806	3.62492	81.4748
Human	ENSG00000010932.17	FMO1	NA	chr1	171248470	171285978	+	3.602	protein_coding	NA	NA	NA	NA	NA	NA	NA	NA	NA	NA	0.326567	0.0662388	1.00432	0.649757	0.179091	0.497633	1.03235	11.3229
Human	ENSG00000011007.12	ELOA	NA	chr1	23743154	23762059	+	5.391	protein_coding	75.2636	86.343	153.262	140.648	153.161	139.747	131.304	162.953	396.787	289.178	79.5181	38.5028	195.69	165.585	31.3177	20.8642	36.9332	335.732
Human	ENSG00000011009.11	LYPLA2	NA	chr1	23791144	23795539	+	2.021	protein_coding	125.737	136.938	194.679	169.862	144.08	129.16	82.02	99.9084	311.241	210.576	91.8161	38.4791	282.477	284.307	25.571	14.4195	14.9797	179.734
Human	ENSG00000011021.23	CLCN6	NA	chr1	11806095	11848079	+	8.173	protein_coding	19.9359	16.0625	15.5121	12.335	15.8281	12.0954	7.71237	11.704	44.2903	43.0928	7.89751	5.55286	57.307	74.1471	2.76691	3.01823	1.73825	40.7727
Human	ENSG00000011028.14	MRC2	NA	chr17	62627669	62693597	+	6.591	protein_coding	10.9578	13.7441	26.2296	19.4014	16.0369	13.4869	68.8819	69.1374	354.748	354.769	125.517	63.1714	1254.74	1373.37	78.3774	31.6883	34.5244	1390.3
Human	ENSG00000011052.21	NME1-NME2	NA	chr17	51153589	51171744	+	1.241	protein_coding	NA	NA	NA	NA	NA	NA	NA	NA	NA	NA	NA	NA	NA	NA	NA	NA	NA	NA
Human	ENSG00000011083.9	SLC6A7	NA	chr5	150190061	150222788	+	4.277	protein_coding	0.0887071	0.0203711	NA	NA	NA	NA	0.0425732	0.0619827	0.353644	NA	0.562358	0.0555227	1.31224	2.82495	0.0965896	0.16017	0.661048	0.861787
Human	ENSG00000011105.14	TSPAN9	NA	chr12	3077354	3286564	+	6.905	protein_coding	126.404	142.28	124.512	97.7017	97.7166	84.1991	3.88267	8.24459	13.3968	8.95985	14.181	11.622	80.6026	82.7532	5.52825	5.37003	3.0465	61.5218
Human	ENSG00000011114.15	BTBD7	NA	chr14	93237549	93333092	-	11.333	protein_coding	28.043	23.4204	24.0702	17.1177	18.2898	14.036	20.0526	29.6751	76.3422	55.3597	10.5453	4.54895	34.5322	33.3859	4.19351	3.20466	1.50743	24.5371
Human	ENSG00000011132.12	APBA3	NA	chr19	3750771	3761692	-	5.596	protein_coding	10.1192	11.0224	13.1006	12.0073	11.565	10.1521	6.36608	7.47607	20.4989	16.9366	4.14946	2.44122	15.2603	14.1246	2.60743	1.40254	3.17228	19.5184
Human	ENSG00000011143.19	MKS1	NA	chr17	58205440	58219605	-	11.285	protein_coding	4.88311	5.11226	9.56119	8.16784	4.82756	4.83055	9.45921	12.7637	23.2028	17.9648	4.54837	2.5402	11.1865	16.9528	1.30078	0.809887	0.159798	6.4124
Human	ENSG00000011198.10	ABHD5	NA	chr3	43690107	43734371	+	7.539	protein_coding	11.9456	12.739	28.9515	26.5281	23.7405	19.3712	22.0747	31.5742	56.2078	47.0936	10.0076	4.2802	21.947	20.1786	6.13916	2.80359	2.02396	20.9807
Human	ENSG00000011201.12	ANOS1	NA	chrX	8528873	8732137	-	7.082	protein_coding	0.0523722	0.0248349	0.0522124	0.0787266	NA	0.0123278	NA	NA	NA	NA	NA	NA	0.209616	0.314398	0.0268331	0.0947092	0.0782357	NA
Human	ENSG00000011243.18	AKAP8L	NA	chr19	15380049	15419141	-	5.079	protein_coding	55.7791	52.3857	70.6783	54.1305	75.7067	64.5302	58.1964	72.2297	236.802	186.466	40.8765	21.545	159.974	173.14	22.0051	11.2828	13.5539	212.557
Human	ENSG00000011258.16	MBTD1	NA	chr17	51177424	51260163	-	7.184	protein_coding	18.8175	14.6969	18.0973	12.665	16.9757	12.5	17.4332	28.8805	75.0937	69.5357	15.7995	9.67437	60.1062	59.0656	8.75209	5.03874	3.17769	28.7545
Human	ENSG00000011260.14	UTP18	NA	chr17	51260545	51297936	+	2.703	protein_coding	49.2232	55.7377	104.707	93.241	94.1594	81.1529	252.639	331.226	632.514	495.147	115.489	52.2103	262.601	241.402	49.0669	24.0245	10.7885	211.25
Human	ENSG00000011275.19	RNF216	NA	chr7	5620046	5781696	-	7.576	protein_coding	58.5253	59.3151	78.9927	61.8322	75.3305	60.5401	85.4627	101.111	277.754	209.006	71.1352	38.2154	272.465	258.85	40.0852	17.6986	15.2116	284.374
Human	ENSG00000011295.16	TTC19	NA	chr17	15999783	16045015	+	6.054	protein_coding	39.7215	36.6318	46.0583	40.2988	28.6909	25.8359	34.9771	42.1136	139.324	87.1122	18.8851	8.57108	66.1075	54.6935	10.0651	6.09047	2.90273	44.1219
Human	ENSG00000011304.22	PTBP1	NA	chr19	797074	812327	+	7.521	protein_coding	107.51	119.412	189.298	175.393	162.58	148.958	255.291	332.29	896.326	774.991	133.36	68.3434	486.73	494.826	59.6293	26.334	15.7936	390.612
Human	ENSG00000011332.19	DPF1	NA	chr19	38211005	38229714	-	4.8	protein_coding	0.511352	0.684954	2.3444	1.8893	1.36133	0.974007	1.51828	2.32467	3.48966	2.27728	2.78078	1.45755	8.65199	10.6347	0.948735	0.759674	1.63257	8.71159
Human	ENSG00000011347.10	SYT7	NA	chr11	61513713	61581148	-	7.552	protein_coding	0.167812	0.232799	0.28803	0.137558	0.102451	0.0499855	0.0486247	0.187331	0.295582	0.0824564	1.49122	1.68786	8.82	10.2374	0.986352	1.1795	1.31619	22.3411
Human	ENSG00000011376.12	LARS2	NA	chr3	45388560	45554726	+	12.407	protein_coding	13.6614	14.2953	26.9854	24.2582	26.2217	22.997	18.8017	23.2992	42.9345	39.4809	10.6411	4.2994	20.7124	26.6166	5.01656	2.40097	0.622373	20.3525
Human	ENSG00000011405.13	PIK3C2A	NA	chr11	17077729	17207983	-	9.204	protein_coding	98.8348	107.973	231.859	167.061	194.826	162.446	110.619	135.505	412.896	325.042	81.7346	43.399	304.841	252.538	42.7427	20.1588	11.6081	233.235
Human	ENSG00000011422.12	PLAUR	NA	chr19	43646094	43670547	-	4.457	protein_coding	7.54827	18.5401	60.4831	55.9945	89.5865	92.9682	76.5437	115.873	159.718	149.004	18.3456	6.65992	48.6567	47.4814	29.8894	10.8335	25.7739	219.542
Human	ENSG00000011426.11	ANLN	NA	chr7	36389820	36453791	+	5.997	protein_coding	36.4048	75.9788	76.7987	88.6011	43.3689	48.0944	857.774	786.059	2777.26	2032.71	444.436	166.827	1057.24	864.224	175.02	58.5794	24.3697	519.512
Human	ENSG00000011451.21	WIZ	NA	chr19	15419977	15449956	-	10.037	protein_coding	13.1208	14.4311	20.6907	15.5066	13.2159	13.3543	11.3218	24.9299	61.304	69.2659	5.57749	4.35959	39.6803	49.2886	3.45477	2.87448	3.10907	38.0629
Human	ENSG00000011454.18	RABGAP1	NA	chr9	122940832	123104866	+	7.656	protein_coding	73.6228	72.2477	58.3697	46.3661	53.1633	42.1102	29.9354	38.3784	87.5652	75.3746	20.1328	11.1493	63.1217	63.6693	6.49323	3.81141	3.58267	30.0414
Human	ENSG00000011465.18	DCN	NA	chr12	91140483	91183217	-	12.941	protein_coding	0.0575547	NA	NA	NA	0.00890778	NA	0.251611	0.0833852	0.163482	0.15263	0.890015	0.446206	0.36966	0.535392	0.29158	0.326857	0.243707	0.377106
Human	ENSG00000011478.13	QPCTL	NA	chr19	45692402	45703989	+	2.825	protein_coding	10.2548	13.5105	27.9368	25.6367	14.1958	14.1278	16.4723	16.8402	70.9761	46.1111	22.6623	11.1368	80.0744	109.164	11.7966	5.44895	3.30727	80.1985
Human	ENSG00000011485.15	PPP5C	NA	chr19	46347086	46392981	+	7.089	protein_coding	47.5439	50.3335	79.4491	73.6243	55.1322	53.8367	62.953	70.5254	172.525	142.642	31.7454	13.0609	83.0351	96.0128	11.9625	5.16699	4.18454	64.317
Human	ENSG00000011523.14	CEP68	NA	chr2	65056365	65087004	+	8.623	protein_coding	56.0709	52.3336	67.4563	42.0987	59.5869	49.7696	12.8613	19.8656	28.5958	25.346	14.8838	8.89331	34.0147	37.6667	5.88477	4.2603	3.46599	45.0594
Human	ENSG00000011566.15	MAP4K3	NA	chr2	39249265	39437301	-	6.056	protein_coding	42.6914	36.5547	34.0825	29.2	36.6765	29.2016	54.3382	74.4436	183.744	133.018	34.5654	15.6359	132.383	123.793	19.2586	8.97699	10.3881	97.5827
Human	ENSG00000011590.14	ZBTB32	NA	chr19	35704557	35717038	+	2.739	protein_coding	NA	NA	NA	NA	0.0453511	0.0337086	NA	NA	NA	NA	NA	0.0877662	0.621613	0.871922	NA	NA	NA	0.643874
Human	ENSG00000011600.12	TYROBP	NA	chr19	35904400	35908295	-	0.907	protein_coding	NA	NA	NA	NA	NA	NA	NA	NA	NA	NA	1.37505	NA	NA	3.89067	0.241752	NA	0.795995	2.36676
Human	ENSG00000011638.11	TMEM159	NA	chr16	21158376	21180616	+	2.558	protein_coding	6.60529	9.49627	8.51164	6.1841	2.69438	2.28126	11.8463	12.1633	33.4882	29.4196	32.6113	15.3167	99.7567	80.7038	19.5078	8.15471	17.2375	158.302
Human	ENSG00000011677.13	GABRA3	NA	chrX	152166233	152451315	-	4.15	protein_coding	NA	NA	NA	0.0440342	NA	NA	NA	NA	NA	NA	NA	NA	NA	NA	0.153917	0.0802756	0.143024	0.892934
Human	ENSG00000012048.23	BRCA1	NA	chr17	43044294	43170245	-	9.306	protein_coding	6.4205	12.8051	21.4419	24.8241	13.7599	13.3516	73.3752	91.7869	168.668	143.996	40.1909	21.6657	93.6634	109.065	13.0763	6.89343	3.80212	38.2784
Human	ENSG00000012061.16	ERCC1	NA	chr19	45407333	45478828	-	5.575	protein_coding	48.6906	53.5629	57.7916	48.7224	28.4801	27.8864	59.9567	63.8231	177.53	160.736	75.8505	39.282	343.288	318.467	37.4666	22.8754	37.5962	338.015
Human	ENSG00000012124.17	CD22	NA	chr19	35319260	35347361	+	6.165	protein_coding	0.688918	0.823707	1.00248	1.00618	0.262057	0.0297446	0.0288229	0.0877826	NA	0.344921	0.504963	0.531891	4.2193	7.32328	0.807936	0.769305	0.956728	19.0893
Human	ENSG00000012171.20	SEMA3B	NA	chr3	50267557	50277546	+	5.768	protein_coding	0.330624	0.435979	0.243112	0.232745	0.505154	0.482551	0.755944	0.858492	6.861	10.3669	2.66552	1.29878	29.2659	32.5654	2.10048	0.890738	1.47753	30.6872
Human	ENSG00000012174.12	MBTPS2	NA	chrX	21839616	21885423	+	8.945	protein_coding	6.94524	6.72487	8.48792	8.55706	6.67044	6.04682	18.9021	24.4878	82.7398	66.1806	10.2904	6.76021	36.7764	34.4874	3.65686	1.596	0.900404	15.2636
Human	ENSG00000012211.13	PRICKLE3	NA	chrX	49174801	49186528	-	3.656	protein_coding	6.45762	8.54093	11.8842	9.52211	9.00994	7.64817	8.68484	12.8042	40.7015	38.9565	10.834	7.09778	61.9883	73.2115	3.72658	2.40266	2.47205	54.72
Human	ENSG00000012223.13	LTF	NA	chr3	46435644	46485234	-	3.989	protein_coding	0.222639	0.0453546	0.0620317	0.0696367	0.0967244	NA	NA	NA	0.178171	NA	NA	NA	NA	NA	0.160571	0.0836541	0.149556	2.11656
Human	ENSG00000012232.9	EXTL3	NA	chr8	28600468	28755599	+	13.046	protein_coding	35.3749	38.4014	38.5517	29.529	45.2162	39.1224	13.8533	21.0522	43.7736	38.5483	12.4867	7.61846	45.5278	55.1729	7.504	4.59742	2.38322	37.746
Human	ENSG00000012504.15	NR1H4	NA	chr12	100473707	100564414	+	3.628	protein_coding	0.0247474	0.0242104	NA	NA	0.0698477	NA	0.0507436	0.073827	NA	NA	0.598162	0.989629	0.996087	4.15237	0.306923	0.597245	0.795995	3.07822
Human	ENSG00000012660.14	ELOVL5	NA	chr6	53267397	53349179	-	3.813	protein_coding	245.174	249.28	315.867	292.321	327.586	256.755	214.566	247.462	697.708	548.425	249.046	100.827	698.362	647.707	193.164	62.5743	33.6726	819.479
Human	ENSG00000012779.11	ALOX5	NA	chr10	45374175	45446119	+	3.73	protein_coding	0.0496024	NA	0.485782	0.445339	0.599884	0.765606	NA	NA	NA	NA	0.121155	NA	NA	0.852359	0.053273	0.0897147	NA	0.447539
Human	ENSG00000012817.16	KDM5D	NA	chrY	19703864	19744939	-	9.463	protein_coding	42.1616	37.2703	42.9393	31.6903	43.6684	33.586	NA	NA	NA	NA	NA	NA	NA	NA	NA	NA	NA	NA
Human	ENSG00000012822.16	CALCOCO1	NA	chr12	53708516	53727745	-	8.898	protein_coding	44.8028	43.7382	53.5128	43.056	35.0842	29.1358	5.37426	5.79967	25.0017	18.2536	8.35682	4.68681	47.6199	49.7259	6.7978	2.31429	1.57923	33.8963
Human	ENSG00000012963.15	UBR7	NA	chr14	93207240	93229215	+	3.509	protein_coding	31.9256	35.9622	54.7723	52.1774	32.4029	27.9878	41.5156	50.5705	99.5131	60.6282	24.6219	9.39087	32.8024	36.348	8.67803	3.19263	1.30626	19.3194
Human	ENSG00000012983.11	MAP4K5	NA	chr14	50418500	50561126	-	7.62	protein_coding	73.5521	58.764	57.8996	44.598	47.6738	37.2639	44.1796	60.8125	156.127	130.526	30.8745	20.2465	89.718	93.9433	15.3853	10.033	4.50295	77.2496
Human	ENSG00000013016.16	EHD3	NA	chr2	31234151	31269451	+	4.825	protein_coding	16.2575	25.0324	37.4679	31.9076	31.8231	37.7439	0.865827	0.113895	2.22161	2.45653	3.71426	1.89279	12.9357	13.7598	2.20402	1.23295	1.0851	9.29933
Human	ENSG00000013275.8	PSMC4	NA	chr19	39971164	39981764	+	2.55	protein_coding	114.539	134.557	264.042	252.323	247.575	206.559	344.14	361.949	997.849	734.095	216.696	101.983	594.984	467.78	98.281	51.8541	38.3246	443.39
Human	ENSG00000013288.9	MAN2B2	NA	chr4	6575188	6623362	+	8.884	protein_coding	37.4826	44.7991	45.0128	33.9735	32.5612	30.1149	11.4628	12.2204	53.2288	45.5535	10.2687	4.75624	44.1218	51.8455	4.28567	2.58705	0.633397	31.0007
Human	ENSG00000013293.6	SLC7A14	NA	chr3	170459547	170586075	-	10.496	protein_coding	0.0168267	0.0164356	0.0113573	0.0435115	NA	0.00812755	NA	NA	NA	NA	0.0412061	NA	NA	NA	0.0570492	0.0305302	NA	0.132313
Human	ENSG00000013297.12	CLDN11	NA	chr3	170418867	170454733	+	4.321	protein_coding	60.5654	45.9339	139.973	164.739	16.6632	13.8231	3.61722	2.76218	5.86949	6.64645	14.684	3.12117	29.1215	28.5646	4.15237	1.38314	NA	15.8959
Human	ENSG00000013306.16	SLC25A39	NA	chr17	44319624	44324870	-	3.526	protein_coding	77.1193	86.3512	142.5	110.761	82.5358	76.5351	212.813	319.554	462.71	451.468	166.748	72.5984	301.169	323.386	64.2155	29.8452	34.642	320.68
Human	ENSG00000013364.19	MVP	NA	chr16	29820393	29848039	+	6.141	protein_coding	137.697	182.446	274.63	242.31	242.203	223.397	56.5577	70.5688	161.98	139.928	55.9198	26.7701	155.157	208.289	22.033	11.3874	6.41429	164.478
Human	ENSG00000013374.16	NUB1	NA	chr7	151341698	151378449	+	5.411	protein_coding	51.1482	54.0931	96.3908	94.3902	77.7733	63.3637	94.2309	79.8527	222.252	189.927	87.1047	38.0881	227.14	206.475	40.4342	15.9166	13.2399	214.707
Human	ENSG00000013375.16	PGM3	NA	chr6	83161149	83193936	-	7.478	protein_coding	74.1623	74.52	87.1421	85.8126	58.7891	52.842	57.8322	58.9327	162.294	138.444	35.2468	14.7817	90.4486	88.6174	21.3542	8.04209	4.33422	113.257
Human	ENSG00000013392.8	RWDD2A	NA	chr6	83193356	83198935	+	3.769	protein_coding	13.2652	15.162	16.8113	13.4507	8.63909	7.61579	8.69465	6.17991	32.3217	19.2116	3.72154	2.15359	14.4406	11.0659	1.43739	0.27878	0.348672	9.06932
Human	ENSG00000013441.16	CLK1	NA	chr2	200853008	200864744	-	5.17	protein_coding	147.46	112.648	126.57	91.1478	111.39	87.3038	65.8126	71.4571	174.458	150.428	52.1946	30.9981	115.514	123.798	43.9158	14.6157	13.5024	111.418
Human	ENSG00000013503.10	POLR3B	NA	chr12	106357747	106510198	+	4.768	protein_coding	15.9146	17.7208	30.6756	30.796	27.4043	23.9339	40.9786	59.3097	130.914	101.725	23.6715	11.7211	69.5936	68.7413	7.35185	4.43326	2.02083	38.4019
Human	ENSG00000013523.11	ANGEL1	NA	chr14	76786008	76826246	-	6.525	protein_coding	18.0501	22.3235	24.3998	18.5888	25.1091	23.6713	11.6158	16.4828	35.3577	25.3196	6.98389	4.33373	33.9176	32.8766	2.17092	1.91397	0.771801	19.9762
Human	ENSG00000013561.18	RNF14	NA	chr5	141958327	141990292	+	4.988	protein_coding	55.9774	60.0616	76.884	73.3226	58.176	52.5072	56.3323	61.1853	160.747	109.101	26.2762	13.3371	66.0925	64.5693	10.0882	6.45326	1.56328	45.7716
Human	ENSG00000013563.14	DNASE1L1	NA	chrX	154401235	154412112	-	4.132	protein_coding	72.3987	83.7363	65.3511	57.2804	39.7146	42.6459	12.1814	13.1969	47.9762	38.6512	32.9044	11.8036	147.871	116.498	8.35382	5.74351	3.75391	68.1718
Human	ENSG00000013573.17	DDX11	NA	chr12	31073859	31104799	+	8.367	protein_coding	18.9456	20.0552	28.5648	22.9247	17.0743	15.9289	36.7859	59.3382	144.807	118.878	25.6569	13.4742	107.791	141.006	8.1381	4.98242	4.28714	82.4514
Human	ENSG00000013583.10	HEBP1	NA	chr12	12974869	13000265	-	3.428	protein_coding	59.2526	65.4386	44.815	43.7611	26.912	30.3095	12.105	19.3041	63.1705	48.529	8.78864	7.98933	59.0989	50.9804	4.15675	2.91948	1.34116	18.8452
Human	ENSG00000013588.9	GPRC5A	NA	chr12	12891558	12917937	+	7.663	protein_coding	9.21909	14.0099	10.4037	17.7657	2.2697	3.04914	35.9791	88.4595	264.785	231.566	186.262	220.459	2272.89	1454.13	105.542	155.102	137.353	4682.11
Human	ENSG00000013619.14	MAMLD1	NA	chrX	150361421	150514178	+	5.958	protein_coding	5.41456	5.57475	7.37814	6.1955	2.61163	2.62574	3.89233	5.56715	17.9347	21.4367	5.07743	4.15952	37.3617	39.2211	2.62181	1.83908	1.42445	37.7715
Human	ENSG00000013725.14	CD6	NA	chr11	60971679	61020377	+	5.958	protein_coding	0.0147373	0.0143869	0.04116	0.0460679	NA	0.03084	0.0626173	NA	0.24562	NA	0.153151	0.0805097	0.255453	0.244901	0.180549	0.294577	0.718623	2.12723
Human	ENSG00000013810.20	TACC3	NA	chr4	1712890	1745171	+	8.186	protein_coding	14.8146	24.4449	32.3086	28.0237	18.0559	23.2623	91.823	128.848	294.998	271.358	62.5359	34.5846	210.487	224.867	20.6069	10.8561	3.55724	81.4317
Human	ENSG00000014123.10	UFL1	NA	chr6	96521594	96555276	+	4.539	protein_coding	64.3824	63.6051	82.2208	71.5127	64.2616	52.2376	48.2883	55.5231	132.229	108.248	21.6398	9.35899	35.2663	46.5609	5.82373	3.23588	0.618139	19.5098
Human	ENSG00000014138.9	POLA2	NA	chr11	65261919	65305589	+	5.568	protein_coding	1.48045	2.14122	4.14147	3.52174	2.71897	2.82087	7.7937	10.2946	25.8483	23.7083	8.44051	3.67291	44.2433	44.9903	1.79481	2.11549	0.490815	15.3367
Human	ENSG00000014164.7	ZC3H3	NA	chr8	143437658	143541447	-	3.721	protein_coding	11.6645	12.0667	19.3044	14.7955	13.5289	12.4792	20.609	37.8378	106.713	94.3253	12.6185	12.0083	94.8873	110.069	8.15025	4.74692	3.69917	122.488
Human	ENSG00000014216.16	CAPN1	NA	chr11	65180565	65212006	+	7.506	protein_coding	96.0254	113.833	153.243	140.198	114.894	117.016	48.7469	57.5198	139.77	117.311	63.5054	32.4404	249.784	234.247	16.0867	8.95892	5.1139	90.1893
Human	ENSG00000014257.16	ACP3	NA	chr3	132317368	132368298	+	4.28	protein_coding	0.182892	NA	NA	NA	NA	0.0210124	NA	NA	NA	NA	0.0509646	0.113096	NA	NA	0.0965172	0.0777368	0.477374	2.53371
Human	ENSG00000014641.21	MDH1	NA	chr2	63588608	63607197	+	4.99	protein_coding	79.8908	91.6248	164.871	159.758	141.911	136.759	221.983	252.786	529.373	402.963	208.174	106.566	501.498	389.117	78.2255	34.9458	17.7296	301.401
Human	ENSG00000014824.14	SLC30A9	NA	chr4	41990501	42090461	+	7.199	protein_coding	58.3971	55.9151	77.0784	66.3652	43.6103	39.7966	115.197	124.06	273.043	219.712	66.5001	27.2446	138.411	119.716	25.1826	9.59096	3.43653	63.7381
Human	ENSG00000014914.21	MTMR11	NA	chr1	149928650	149936879	-	4.572	protein_coding	0.584964	0.463344	0.772124	1.21003	1.16685	0.667549	1.22894	2.44804	8.8585	7.13803	8.88821	3.89832	25.2497	34.7648	2.75324	2.24946	1.34071	25.5546
Human	ENSG00000014919.13	COX15	NA	chr10	99710867	99732127	-	5.215	protein_coding	22.9818	20.5676	35.8876	31.2195	20.564	18.4777	28.6585	35.5448	84.557	57.676	19.7233	10.0983	45.7544	42.4626	5.84612	4.3502	1.82641	36.0134
Human	ENSG00000015133.19	CCDC88C	NA	chr14	91271322	91417844	-	12.426	protein_coding	14.6216	16.2391	13.9916	14.8693	19.0607	18.463	3.003	6.33187	5.45916	3.90816	3.17778	2.17083	16.3479	19.426	1.74609	1.04014	0.948389	20.0346
Human	ENSG00000015153.15	YAF2	NA	chr12	42157103	42238349	-	10.839	protein_coding	10.3741	7.56441	9.4031	8.38273	8.08326	6.67503	14.9085	22.7537	52.9433	47.3732	8.96636	6.03381	26.3261	34.5145	4.11139	2.43246	2.67734	18.9851
Human	ENSG00000015171.20	ZMYND11	NA	chr10	134464	254637	+	5.325	protein_coding	86.6708	81.3517	84.3276	68.0672	52.8347	43.0986	156.282	185.205	409.886	321.264	40.7579	18.1661	89.1041	95.1327	15.3785	8.05673	6.55305	42.3793
Human	ENSG00000015285.11	WAS	NA	chrX	48676595	48691427	+	2.361	protein_coding	0.038769	0.0379975	0.270602	0.0787152	0.109572	0.0821838	NA	NA	NA	0.634484	0.195155	0.208392	1.17172	1.02266	NA	0.144476	0.270339	0.766951
Human	ENSG00000015413.9	DPEP1	NA	chr16	89613307	89638456	+	2.737	protein_coding	1.48658	1.80716	1.30469	1.784	0.884228	1.3677	NA	NA	0.269603	NA	2.61958	4.48771	15.9177	17.5137	0.964296	0.662481	0.790744	23.2573
Human	ENSG00000015475.19	BID	NA	chr22	17734137	17774770	-	4.42	protein_coding	44.8462	60.4286	110.035	105.006	99.7033	87.5477	58.1295	67.7426	130.674	109.97	28.34	9.04832	61.5408	55.0739	7.97265	3.87569	3.04588	50.0447
Human	ENSG00000015479.20	MATR3	NA	chr5	139293673	139331677	+	12.064	protein_coding	5.52167	3.21408	4.60952	2.53862	2.98216	2.32421	5.06907	10.1474	33.3098	37.3473	4.15242	3.58623	25.5995	34.0357	2.40636	1.65282	2.22007	39.7811
Human	ENSG00000015520.15	NPC1L1	NA	chr7	44512534	44541330	-	5.267	protein_coding	0.0167633	NA	NA	0.0168719	0.0228537	0.0351401	NA	0.103766	NA	NA	0.312089	0.575906	2.28564	1.91439	0.386285	0.405019	0.522592	7.23752
Human	ENSG00000015532.10	XYLT2	NA	chr17	50346125	50363138	+	5.472	protein_coding	25.3552	32.8232	47.5406	47.897	34.9899	33.2451	39.8848	53.5326	116.879	111.683	27.5517	8.48752	100.774	113.855	13.3729	5.55852	1.72988	60.8507
Human	ENSG00000015568.13	RGPD5	NA	chr2	109792757	109857705	+	14.185	protein_coding	0.114947	0.0648499	0.0878885	0.0786066	0.157628	0.0676592	0.274046	0.418262	0.0946242	0.0883486	0.401397	0.0846528	0.270136	0.258087	0.118023	0.16941	0.170797	0.209943
Human	ENSG00000015592.16	STMN4	NA	chr8	27235322	27258420	-	3.294	protein_coding	0.0564825	NA	NA	0.0273584	NA	NA	NA	NA	0.219918	NA	NA	NA	0.503299	NA	0.197059	0.10212	NA	NA
Human	ENSG00000015676.18	NUDCD3	NA	chr7	44379118	44490658	-	9.893	protein_coding	48.2831	53.2841	59.0172	56.2914	39.0391	36.4131	55.0822	60.7906	137.657	114.23	36.2056	13.3378	98.0659	105.251	19.4656	6.63532	2.77733	56.3887
Human	ENSG00000016082.15	ISL1	NA	chr5	51383447	51394730	+	2.817	protein_coding	0.0322365	NA	0.0885265	0.168617	NA	NA	2.50244	3.83994	2.92601	5.85186	2.63679	1.47214	2.94103	2.42535	2.54008	1.60057	0.765442	12.7792
Human	ENSG00000016391.11	CHDH	NA	chr3	53812334	53846419	-	7.787	protein_coding	0.0724499	0.0344014	0.0635877	0.0836802	0.0151698	NA	NA	NA	NA	NA	0.0562492	0.0927493	0.0850739	0.283939	0.024243	0.130894	NA	NA
Human	ENSG00000016402.13	IL20RA	NA	chr6	136999970	137045180	-	4.73	protein_coding	0.564561	0.358209	0.464717	0.285508	0.437095	0.59536	NA	NA	NA	NA	NA	NA	NA	NA	NA	NA	NA	0.338323
Human	ENSG00000016490.16	CLCA1	NA	chr1	86468367	86500259	+	3.31	protein_coding	0.0561972	NA	0.0369568	NA	NA	NA	NA	NA	NA	NA	NA	0.300201	NA	NA	NA	0.101606	NA	1.16549
[truncated: 118,241 more rows]

## Sheet: Log2FC (Inf-Uninf)
										Log2FC (Infected/Uninfected), pseudozero=0.0001
[truncated: 118,613 more rows]
